# Supplementary material for: Astrocytes monitor cerebral perfusion and control systemic circulation to maintain brain blood flow
Source: Nat Commun. 2020 Jan 9;11:131. doi: 10.1038/s41467-019-13956-y (PMC6952443; doi:10.1038/s41467-019-13956-y)
Supplement: Supplementary file 4 — Source Data [file 41467_2019_13956_MOESM4_ESM.xlsx]

## Sheet: Fig 1d
	CBF cortex (ml/100g/min)
Animal #	baseline	raised ICP
1	66.5537	55.9461
2	49.8621	26.7774
3	52.5506	24.9635
4	43.8107	33.997
5	51.6994	18.7356
6	74.3256	39.6969
	CBF striatum (ml/100g/min)
Animal #	baseline	raised ICP
1	61.4059	57.3482
2	52.7868	39.4578
3	44.8447	6.79005
4	39.5629	19.6271
5	51.3906	28.197
6	76.6086	58.0281

## Sheet: Fig 1f
		delta PtO2 (mmHg)															delta CPP (mmHg)															delta ICP (mmHg)															delta MAP (mmHg)
Time (s)		Control 1	Control 2	Control 3	Control 4	Control 5	Control 6		GB 1	GB 2	GB 3	GB 4	GB 5	GB 6	GB 7		Control 1	Control 2	Control 3	Control 4	Control 5	Control 6		GB 1	GB 2	GB 3	GB 4	GB 5	GB 6	GB 7		Control 1	Control 2	Control 3	Control 4	Control 5	Control 6		GB 1	GB 2	GB 3	GB 4	GB 5	GB 6	GB 7		Control 1	Control 2	Control 3
-299		-0.857	0.717	0.151	0.159	0.442	2.058		0.02	0.046	-0.031	-1.476	2.333	-0.156	-0.741		-1.42965	-1.31981	0.049108	-0.628876	-1.21992	-83.3		-0.735108	6.25662	-0.0117274	0.529771	0.119175	0.0239	-0.778084		-0.831	0.24	-0.182	0.026	0.062	0.27		1.305	0.546	-0.146	-0.26	0.297	0.129	-0.193		-2.47053	-1.73484	0.577912
-298		-0.836	0.72	0.175	0.156	0.437	2.055		0.022	0.05	-0.024	-1.387	2.342	-0.144	-0.72		-1.53861	-1.33971	0.04614	-0.628876	-1.1886	-0.467597		-0.717765	6.2195	-0.00809773	0.530695	0.11712	0.020666	-0.729469		-0.69	0.203	-0.083	0.038	0.247	0.253		1.165	0.541	-0.134	-0.221	0.535	0.061	-0.292		-2.5934	-1.74363	0.521408
-297		-0.813	0.725	0.172	0.153	0.434	2.052		0.027	0.055	-0.017	-1.293	2.35	-0.13	-0.697		-1.3843	-1.35193	0.054309	-0.538597	-1.14521	-0.376048		-0.70508	6.17996	-0.0226684	0.530054	0.117376	0.017232	-0.675344		-0.542	-0.005	-0.042	-0.156	0.207	0.468		1.044	0.446	-0.401	-0.367	0.345	0.137	-0.065		-2.44015	-1.74284	0.490788
-296		-0.788	0.729	0.156	0.149	0.432	2.05		0.031	0.061	-0.01	-1.196	2.358	-0.156	-0.67		-1.36137	-1.36079	0.069227	-0.448097	-1.06713	-0.271703		-0.707708	6.14381	-0.00919617	0.524133	0.090308	0.0239	-0.608204		-0.622	-0.187	0.085	-0.288	-0.014	0.383		0.74	0.41	-0.202	-0.375	-0.218	0.296	-0.002		-2.40976	-1.74557	0.461553
-295		-0.761	0.733	0.15	0.145	0.43	2.048		0.035	0.067	-0.004	-1.097	2.367	-0.144	-0.641		-1.37326	-1.38657	0.082644	-0.347473	-1.0004	-0.170836		-0.699826	6.10392	0.00221426	0.525262	0.066603	0.020666	-0.543016		-0.538	-0.361	0.172	-0.355	0.489	0.236		0.696	0.371	0.043	-0.399	-0.279	0.155	-0.113		-2.41037	-1.76576	0.438268
-294		-0.734	0.738	0.125	0.141	0.43	2.048		0.039	0.073	0.002	-0.995	2.375	-0.13	-0.609		-1.39782	-1.41021	0.083715	-0.257942	-0.918114	-0.057576		-0.72137	6.06551	-0.00647035	0.529039	0.044781	0.017232	-0.477346		-0.618	-0.449	0.033	-0.213	0.343	0.031		0.528	0.375	-0.098	-0.475	-0.099	-0.022	0.138		-2.42094	-1.77754	0.408409
-293		-0.707	0.742	0.073	0.136	0.429	2.047		0.043	0.08	0.007	-0.893	2.383	-0.115	-0.574		-1.46092	-1.40978	0.083508	-0.185898	-0.841209	0.034011		-0.727601	6.03304	-0.0083254	0.534189	0.044788	0.016412	-0.40369		-0.804	-0.412	0.015	-0.191	-0.03	-0.024		0.736	0.253	-0.088	-0.421	-0.321	0.064	-0.002		-2.46864	-1.76608	0.365136
-292		-0.68	0.746	0.051	0.129	0.427	2.048		0.045	0.088	0.012	-0.79	2.391	-0.099	-0.535		-1.55045	-1.42001	0.089005	-0.111343	-0.773213	0.127713		-0.735458	5.98424	-0.00254361	0.537088	0.031141	0.019828	-0.325006		-0.699	-0.258	0.013	-0.186	-0.152	-0.122		0.632	0.223	-0.022	-0.368	-0.378	0.209	0.102		-2.54121	-1.77632	0.317175
-291		-0.655	0.75	0.041	0.123	0.425	2.048		0.046	0.096	0.015	-0.687	2.399	-0.08	-0.494		-1.63279	-1.45122	0.088388	-0.059204	-0.714687	0.230892		-0.73837	5.93646	-0.0205438	0.538812	0.029896	0.022585	-0.254891		-0.802	-0.352	-0.075	-0.26	-0.044	0.134		0.607	0.171	-0.17	-0.216	-0.44	0.288	0.157		-2.60306	-1.80938	0.248852
-290		-0.633	0.755	0.027	0.117	0.422	2.048		0.046	0.103	0.017	-0.585	2.407	-0.06	-0.45		-1.68854	-1.47985	0.081369	0.001396	-0.656986	0.324971		-0.73326	5.92876	-0.0261968	0.536737	0.014712	0.022205	-0.195645		-0.938	-0.383	-0.133	-0.365	-0.247	0.229		0.144	0.124	-0.233	-0.108	-0.394	0.01	0.137		-2.63597	-1.83948	0.182491
-289		-0.614	0.76	0.021	0.11	0.42	2.049		0.044	0.11	0.016	-0.484	2.414	-0.038	-0.404		-1.7326	-1.51132	0.05466	0.061935	-0.594829	0.416499		-0.72203	5.90404	0.00160816	0.537317	0.015834	0.023876	-0.131334		-0.785	-0.31	-0.203	-0.458	-0.468	0.188		0.393	0.033	0.018	-0.09	-0.634	-0.11	0.09		-2.65669	-1.87226	0.143849
-288		-0.598	0.764	0.045	0.105	0.42	2.05		0.042	0.115	0.015	-0.384	2.42	-0.014	-0.355		-1.78271	-1.54109	0.033558	0.135803	-0.526927	0.497073		-0.708282	5.89024	-0.00012553	0.534723	0.010652	0.021348	-0.090362		-0.869	-0.357	-0.193	-0.315	-0.813	0.137		0.065	0.052	-0.002	0.012	-0.465	0.087	0.01		-2.68776	-1.90211	0.108379
-287		-0.587	0.767	0.06	0.099	0.42	2.052		0.041	0.119	0.014	-0.285	2.425	0.01	-0.305		-1.82067	-1.58288	0.018991	0.208679	-0.470729	0.570918		-0.70525	5.86999	0.00213162	0.525491	0.0133	0.015504	-0.034622		-1.052	-0.493	-0.119	-0.197	-0.243	-0.037		0.48	0.061	0.05	-0.013	-0.445	-0.018	-0.048		-2.70967	-1.94563	0.055762
-286		-0.579	0.769	0.091	0.094	0.422	2.054		0.04	0.123	0.014	-0.188	2.429	-0.13	-0.253		-1.85142	-1.61205	-0.003171	0.274704	-0.413027	0.626524		-0.699803	5.84845	0.00565747	0.512971	0.018202	0.017232	0.026748		-1.207	-0.235	0.008	-0.119	-0.311	0.055		0.298	0.103	0.154	-0.063	-0.366	-0.211	0.271		-2.72702	-1.97242	-0.012467
-285		-0.572	0.768	0.147	0.089	0.426	2.056		0.042	0.125	0.015	-0.092	2.432	-0.115	-0.199		-1.85452	-1.65036	-0.023342	0.34269	-0.369596	0.668795		-0.711538	5.81766	0.0042543	0.492029	0.025359	0.016412	0.077125		-1.321	0.053	0.15	-0.201	-0.532	-0.01		0.461	-0.05	0.097	-0.233	-0.315	0.021	0.214		-2.71872	-2.009	-0.08343
-284		-0.567	0.766	0.172	0.083	0.432	2.059		0.045	0.128	0.018	0.004	2.434	-0.099	-0.145		-1.85996	-1.67554	-0.035295	0.410553	-0.326311	0.692207		-0.71685	5.78017	-0.00390179	0.465219	0.027331	0.019828	0.132761		-1.452	-0.044	0.126	-0.25	-0.358	-0.128		0.207	-0.054	-0.101	-0.219	-0.398	0.258	0.228		-2.71725	-2.03755	-0.134414
-283		-0.563	0.764	0.166	0.078	0.44	2.061		0.05	0.129	0.021	0.099	2.435	-0.08	-0.091		-1.84393	-1.67146	-0.036881	0.469864	-0.253541	0.669412		-0.722559	5.73693	0.00253136	0.439943	0.028832	0.022585	0.177988		-1.428	-0.15	0.059	-0.226	-0.266	-0.396		0.396	-0.024	0.11	-0.169	-0.208	0.017	0.07		-2.70095	-2.0312	-0.170606
-282		-0.559	0.76	0.163	0.071	0.448	2.063		0.056	0.131	0.025	0.192	2.436	-0.06	-0.035		-1.8539	-1.68149	-0.040134	0.520195	-0.152069	0.58335		-0.717458	5.71461	0.00142937	0.418031	0.024695	0.022205	0.222691		-1.313	-0.024	0.066	-0.223	-0.258	-0.529		0.301	-0.199	0.002	-0.19	-0.175	-0.026	-0.141		-2.71324	-2.03632	-0.191695
-281		-0.556	0.757	0.135	0.065	0.458	2.065		0.062	0.132	0.028	0.282	2.437	-0.038	0.021		-1.86302	-1.68694	-0.044935	0.573563	-0.040474	0.50408		-0.71729	5.67505	-0.000335712	0.398195	0.008975	0.023876	0.271614		-1.476	-0.058	-0.028	-0.242	-0.094	-0.533		0.623	-0.144	-0.104	-0.068	0.099	-0.004	-0.153		-2.7231	-2.03844	-0.207395
-280		-0.553	0.754	0.116	0.059	0.468	2.067		0.068	0.133	0.031	0.369	2.437	-0.014	0.078		-1.87888	-1.68774	-0.03937	0.639755	0.100738	0.444583		-0.711156	5.65491	0.000327373	0.379099	0.008965	0.021348	0.326254		-1.465	-0.199	-0.069	-0.501	0.458	-0.322		0.46	-0.027	0.033	-0.048	0.3	-0.167	-0.201		-2.73505	-2.03993	-0.202302
-279		-0.549	0.75	0.107	0.053	0.478	2.069		0.074	0.134	0.034	0.453	2.438	0.01	0.134		-1.86586	-1.69653	-0.021012	0.711159	0.27158	0.38265		-0.686579	5.62062	0.00390733	0.365968	0.000336	0.015504	0.36143		-1.343	-0.319	-0.063	-0.42	0.322	-0.185		0.643	-0.104	0.138	0.101	0.241	-0.256	-0.415		-2.71845	-2.05288	-0.204252
-278		-0.547	0.745	0.113	0.048	0.487	2.071		0.081	0.134	0.037	0.533	2.439	0.033	0.189		-1.86107	-1.73345	-0.014192	0.72522	0.457217	0.305857		-0.665089	5.58195	0.00525366	0.359048	0.003048	0.011449	0.384618		-1.094	-0.27	-0.027	-0.38	0.333	-0.113		0.378	-0.11	0.101	0.183	0.224	-0.176	-0.073		-2.71588	-2.09835	-0.191735
-277		-0.544	0.739	0.098	0.043	0.494	2.074		0.087	0.135	0.04	0.611	2.44	0.054	0.244		-1.85289	-1.7337	-0.01683	0.714218	0.654671	0.235662		-0.638102	5.54691	0.0126813	0.361803	0.000794	0.014741	0.419497		-0.892	-0.109	0.143	-0.299	0.649	-0.319		0.579	0.015	0.374	0.152	0.147	-0.159	-0.259		-2.71408	-2.10392	-0.191831
-276		-0.543	0.731	0.104	0.037	0.5	2.077		0.092	0.135	0.044	0.685	2.441	0.074	0.297		-1.83855	-1.74482	-0.017253	0.70829	0.874878	0.240669		-0.60568	5.50352	0.00915926	0.372934	0.002094	0.019387	0.463903		-0.697	-0.222	0.136	-0.371	0.786	-0.414		0.577	-0.023	0.337	0.157	0.374	-0.294	-0.36		-2.70282	-2.11645	-0.214603
-275		-0.542	0.723	0.06	0.033	0.504	2.08		0.097	0.135	0.048	0.756	2.441	0.091	0.35		-1.82052	-1.76877	0.00029	0.702286	1.07267	0.267354		-0.580684	5.45563	0.0028692	0.389452	-0.021638	0.017609	0.506965		-0.74	-0.046	0.03	-0.347	0.393	-0.413		0.843	0.064	0.25	0.157	0.365	-0.192	-0.217		-2.68718	-2.13848	-0.239916
-274		-0.541	0.715	0.002	0.03	0.508	2.084		0.104	0.133	0.051	0.824	2.441	0.107	0.402		-1.81	-1.81594	0.027903	0.671303	1.26694	0.306645		-0.569815	5.43359	0.00335251	0.405016	-0.032043	0.017682	0.559502		-0.815	-0.18	0.079	-0.074	0.343	-0.239		0.821	0.093	0.304	0.176	0.35	0.116	-0.109		-2.68292	-2.17942	-0.242512
-273		-0.541	0.707	-0.014	0.028	0.512	2.088		0.111	0.131	0.055	0.889	2.442	0.121	0.453		-1.80481	-1.87306	0.053823	0.651665	1.44164	0.345101		-0.586327	5.39214	0.000918691	0.414034	-0.04895	0.020895	0.612486		-0.717	-0.436	0.135	0.253	0.574	-0.301		0.965	0.21	0.248	0.077	0.321	0.201	0.134		-2.68139	-2.2304	-0.212978
-272		-0.539	0.7	-0.032	0.028	0.517	2.092		0.119	0.127	0.059	0.949	2.443	0.133	0.503		-1.80999	-1.92979	0.079448	0.626236	1.5635	0.386563		-0.617783	5.35184	-0.00221568	0.417322	-0.074046	0.027706	0.66213		-0.552	-0.821	0.193	0.211	0.4	-0.242		0.764	0.231	-0.102	0.009	0.337	0.2	0.162		-2.68753	-2.27886	-0.177027
-271		-0.537	0.694	-0.044	0.027	0.524	2.097		0.13	0.122	0.063	1.007	2.444	0.144	0.55		-1.8091	-1.96659	0.122515	0.605247	1.63928	0.370809		-0.673603	5.308	-0.00198843	0.413065	-0.092045	0.030751	0.71648		-0.451	-0.891	0.13	0.27	0.178	-0.325		0.931	0.267	-0.064	0.009	0.584	0.177	0.097		-2.69078	-2.30851	-0.121417
-270		-0.534	0.688	-0.023	0.027	0.534	2.1		0.143	0.117	0.067	1.061	2.445	0.154	0.596		-1.80658	-1.99606	0.175627	0.617851	1.67695	0.374239		-0.707531	5.27096	-0.00122677	0.405557	-0.112574	0.028751	0.753987		-0.251	-0.531	0.052	0.409	0.327	-0.229		0.776	0.284	-0.03	-0.019	0.387	0.376	0.284		-2.69449	-2.33141	-0.044115
-269		-0.53	0.682	-0.042	0.025	0.546	2.103		0.157	0.111	0.07	1.112	2.445	0.162	0.641		-1.80952	-2.02202	0.220716	0.604668	1.71255	0.361478		-0.742099	5.24691	-0.00308088	0.396089	-0.12113	0.024878	0.770653		-0.167	-0.245	0.003	0.481	-0.044	-0.008		1.013	0.287	-0.06	0.003	0.305	0.294	0.318		-2.69931	-2.35472	0.032156
-268		-0.526	0.677	-0.029	0.022	0.559	2.103		0.172	0.103	0.073	1.16	2.444	0.171	0.685		-1.79636	-2.04242	0.251972	0.571953	1.72887	0.368264		-0.747808	5.24049	0.00374566	0.386896	-0.135651	0.021828	0.778783		-0.269	-0.166	-0.056	0.203	-0.247	0.14		0.987	0.204	0.087	-0.073	0.25	-0.007	0.381		-2.68921	-2.37419	0.083635
-267		-0.523	0.672	-0.044	0.018	0.574	2.102		0.189	0.095	0.076	1.203	2.441	0.18	0.729		-1.80216	-2.02952	0.263422	0.555473	1.71657	0.258981		-0.739838	5.20651	0.0102642	0.376924	-0.140152	0.015568	0.787671		-0.277	-0.157	-0.026	0.117	-0.468	0.253		1.162	0.224	0.361	-0.119	0.097	-0.054	0.31		-2.70266	-2.35723	0.135599
-266		-0.52	0.667	-0.088	0.014	0.59	2.1		0.206	0.086	0.077	1.244	2.437	0.189	0.773		-1.7831	-2.00541	0.273899	0.551979	1.6668	0.168336		-0.718591	5.1616	0.00168453	0.366144	-0.157134	0.007488	0.801557		-0.268	-0.073	-0.098	0.233	-0.813	0.078		0.914	0.337	0.153	-0.125	-0.091	-0.182	0.085		-2.69125	-2.32943	0.207678
-265		-0.519	0.663	-0.113	0.011	0.605	2.097		0.224	0.076	0.077	1.28	2.431	0.198	0.817		-1.82377	-1.99784	0.281961	0.553627	1.60317	0.111771		-0.708776	5.1165	0.000308774	0.354631	-0.163875	0.007048	0.825559		-0.308	-0.318	-0.01	0.291	-0.243	-0.124		0.898	0.291	0.176	-0.094	-0.363	-0.099	0.002		-2.72804	-2.32497	0.319485
-264		-0.519	0.661	-0.1	0.007	0.62	2.094		0.241	0.067	0.076	1.313	2.425	0.208	0.86		-1.81892	-1.96847	0.288438	0.556366	1.53012	0.130295		-0.694184	5.08899	-0.00118438	0.341867	-0.183545	0.0173	0.85755		-0.632	-0.448	0.054	0.346	-0.311	0.044		0.912	0.335	0.221	-0.156	-0.285	-0.251	0.013		-2.7179	-2.29949	0.432486
-263		-0.523	0.658	-0.094	0.005	0.635	2.091		0.258	0.057	0.075	1.343	2.417	0.218	0.9		-1.81979	-1.93696	0.291039	0.58107	1.46047	0.124553		-0.668742	5.04532	-0.00201197	0.328607	-0.20748	0.020456	0.894323		-0.775	-0.525	0.006	0.336	-0.532	0.141		1.065	0.236	-0.013	-0.274	-0.277	-0.228	-0.109		-2.71666	-2.26798	0.52932
-262		-0.529	0.655	-0.066	0.003	0.65	2.088		0.275	0.049	0.072	1.369	2.408	0.229	0.939		-1.83674	-1.89088	0.301273	0.593758	1.38863	0.059402		-0.63606	5.00243	-0.00283957	0.310373	-0.23865	0.018177	0.937665		-0.879	-0.279	0.007	0.741	-0.358	0.128		0.922	0.13	-0.107	-0.259	-0.245	0.02	0.064		-2.73767	-2.21984	0.60837
-261		-0.536	0.654	-0.007	0.002	0.664	2.086		0.291	0.04	0.07	1.392	2.398	0.24	0.975		-1.88345	-1.8705	0.3226	0.601288	1.31032	-0.005248		-0.608169	4.99206	-0.000821142	0.292863	-0.276824	0.01391	0.985356		-0.742	-0.326	-0.087	0.774	-0.266	0.075		0.812	0.124	-0.035	-0.226	-0.23	0.322	-0.023		-2.79256	-2.201	0.715023
-260		-0.546	0.651	0.023	0.001	0.678	2.084		0.305	0.031	0.068	1.412	2.389	0.253	1.01		-1.94257	-1.87866	0.34813	0.597008	1.23874	-0.047022		-0.586596	4.98481	-0.00700604	0.274652	-0.313984	0.003603	1.02803		-0.601	-0.082	-0.086	0.695	0.458	0.285		0.896	0.099	-0.223	-0.09	-0.044	0.427	-0.143		-2.85572	-2.21186	0.821202
-259		-0.559	0.647	0.02	0.002	0.69	2.082		0.318	0.021	0.065	1.43	2.38	0.266	1.042		-1.98386	-1.90709	0.367123	0.589363	1.17697	-0.123627		-0.587631	4.94172	0.00121229	0.258905	-0.345498	-0.01602	1.06556		-0.704	-0.089	-0.088	0.669	0.322	0.822		1.032	-0.014	0.056	-0.006	-0.053	0.366	-0.194		-2.89055	-2.24388	0.921051
-258		-0.574	0.641	0.02	0.003	0.701	2.079		0.33	0.011	0.062	1.444	2.372	0.279	1.073		-2.0566	-1.93474	0.378592	0.600998	1.15887	-0.178021		-0.591591	4.92758	0.00145461	0.24772	-0.381288	-0.03094	1.09863		-0.967	-0.07	-0.056	0.82	0.333	1.231		1.119	0.044	0.242	-0.016	-0.288	0.49	-0.225		-2.96149	-2.27546	0.979564
-257		-0.591	0.634	0.002	0.003	0.709	2.075		0.339	0	0.06	1.456	2.363	0.291	1.101		-2.11072	-1.97951	0.392332	0.619728	1.16026	-0.196358		-0.597729	4.89394	-0.00740837	0.23591	-0.426639	-0.044709	1.12711		-0.862	-0.12	-0.049	0.72	0.649	1.072		1.143	0.029	0.283	-0.111	-0.359	0.411	-0.076		-3.01218	-2.32251	1.00982
-256		-0.611	0.626	-0.023	0.005	0.715	2.068		0.347	-0.011	0.06	1.465	2.354	0.303	1.125		-2.17924	-2.031	0.416338	0.635048	1.15735	-0.246803		-0.597841	4.87359	-0.0138676	0.224916	-0.462063	-0.063282	1.14121		-0.633	-0.183	0.048	0.462	0.786	0.741		1.248	0.007	0.243	-0.192	-0.262	0.412	-0.093		-3.07112	-2.37253	1.05869
-255		-0.633	0.619	-0.048	0.006	0.72	2.059		0.355	-0.022	0.059	1.472	2.345	0.314	1.145		-2.2582	-2.08376	0.45775	0.630196	1.16458	-0.314207		-0.597594	4.84224	-0.00389496	0.205064	-0.50074	-0.078163	1.14686		-0.783	-0.19	0.177	0.293	0.393	0.729		0.87	0	0.042	-0.263	-0.481	0.423	-0.283		-3.13843	-2.42052	1.1066
-254		-0.657	0.613	-0.023	0.007	0.723	2.048		0.363	-0.034	0.06	1.478	2.335	0.325	1.161		-2.34095	-2.14966	0.491765	0.622223	1.16401	-0.377765		-0.581073	4.82464	0.0101586	0.183542	-0.53115	-0.077882	1.15433		-0.871	-0.158	0.208	0.371	0.343	0.617		1.095	-0.062	-0.084	-0.29	-0.852	0.474	-0.152		-3.20251	-2.48304	1.12634
-253		-0.683	0.606	-0.038	0.01	0.725	2.034		0.37	-0.046	0.062	1.483	2.324	0.336	1.172		-2.38817	-2.22285	0.517677	0.620644	1.15999	-0.424924		-0.566953	4.78067	0.00822073	0.159341	-0.574588	-0.07437	1.15437		-0.681	-0.148	0.271	0.306	-0.965	0.648		0.835	-0.006	-0.058	-0.182	-0.93	0.341	-0.359		-3.22722	-2.55497	1.11064
-252		-0.71	0.6	-0.054	0.015	0.726	2.018		0.377	-0.06	0.065	1.487	2.313	0.347	1.18		-2.42011	-2.24235	0.54689	0.606155	1.17649	-0.440477		-0.550342	4.79459	0.0189042	0.138826	-0.615543	-0.073067	1.13946		-0.815	0.047	0.187	0.214	0.489	0.325		1.003	0.107	-0.13	-0.168	-0.923	0.116	-0.545		-3.24564	-2.56482	1.10454
-251		-0.738	0.592	-0.073	0.02	0.725	2		0.384	-0.074	0.068	1.493	2.303	0.358	1.184		-2.43085	-2.24429	0.598071	0.623695	1.18901	-0.451413		-0.522276	4.79727	-0.0241535	0.120615	-0.672291	-0.066061	1.13915		-1.207	-0.065	0.081	0.111	0.343	0.297		0.768	0.048	0.202	-0.119	-0.783	0.169	-0.47		-3.24782	-2.55904	1.09486
-250		-0.765	0.584	-0.082	0.026	0.723	1.981		0.39	-0.087	0.072	1.498	2.292	0.37	1.185		-2.44361	-2.23562	0.649887	0.633301	1.19118	-0.449393		-0.508535	4.73384	0.00317828	0.110284	-0.717316	-0.052672	1.14766		-1.049	-0.001	0.064	0.158	-0.03	0.58		0.676	0.19	-0.039	-0.042	-0.858	0.216	-0.344		-3.25924	-2.54802	1.06803
-249		-0.791	0.573	-0.097	0.033	0.718	1.96		0.397	-0.1	0.075	1.504	2.282	0.382	1.184		-2.4393	-2.22443	0.694897	0.637245	1.17777	-0.463418		-0.503104	4.70507	-0.00233977	0.098146	-0.776948	-0.043532	1.15316		-0.908	-0.059	0.031	0.463	-0.152	0.622		0.593	0.218	0.099	-0.046	-1.185	0.323	-0.17		-3.2566	-2.53617	1.02783
-248		-0.818	0.563	-0.057	0.041	0.711	1.937		0.403	-0.111	0.077	1.51	2.274	0.393	1.178		-2.45328	-2.2317	0.720305	0.623695	1.15758	-0.487007		-0.504476	4.65389	-0.000174547	0.084505	-0.824064	-0.042301	1.18502		-1.104	-0.219	-0.071	0.452	-0.044	0.696		0.312	0.037	-0.016	0.079	-1.142	0.308	-0.177		-3.26442	-2.54687	0.99432
-247		-0.843	0.552	-0.02	0.049	0.703	1.913		0.408	-0.121	0.078	1.514	2.264	0.403	1.171		-2.45503	-2.23387	0.737752	0.584572	1.14067	-0.495137		-0.495898	4.60588	0.0010781	0.070932	-0.88032	-0.037203	1.19208		-1.414	-0.381	-0.119	0.258	-0.247	0.212		0.572	0.07	0.022	0.079	-1.011	0.4	-0.208		-3.26158	-2.5503	0.962064
-246		-0.868	0.542	0.005	0.057	0.694	1.888		0.412	-0.131	0.079	1.517	2.255	0.412	1.161		-2.48013	-2.25794	0.765227	0.555862	1.11413	-0.456225		-0.489896	4.59474	0.00529821	0.061082	-0.928571	-0.031923	1.19051		-1.238	-0.34	-0.005	0.102	-0.468	0.213		0.538	0.046	0.093	-0.054	-1.084	0.641	-0.057		-3.28501	-2.57508	0.931093
-245		-0.894	0.533	0.042	0.065	0.686	1.863		0.416	-0.139	0.078	1.518	2.244	0.419	1.15		-2.56005	-2.25687	0.782652	0.519806	1.07174	-0.377113		-0.47241	4.5876	-0.00189049	0.057756	-0.97741	-0.028852	1.20398		-1.054	-0.281	0.028	0.186	-0.813	0.416		0.918	0.017	-0.039	-0.011	-1.385	0.364	-0.321		-3.36148	-2.58079	0.901811
-244		-0.921	0.525	0.064	0.074	0.677	1.838		0.417	-0.146	0.077	1.516	2.233	0.424	1.141		-2.5975	-2.27035	0.7801	0.487274	1.01902	-0.285591		-0.466109	4.56738	0.00739964	0.056139	-1.01784	-0.020775	1.20923		-1.266	-0.041	0.202	0.233	-0.243	0.282		0.852	0.059	0.253	0.04	-1.137	0.235	-0.318		-3.39773	-2.59786	0.861197
-243		-0.949	0.518	0.07	0.083	0.67	1.814		0.415	-0.152	0.077	1.513	2.22	0.427	1.132		-2.63248	-2.29407	0.767697	0.4748	0.948998	-0.161287		-0.479452	4.57897	0.00430083	0.05591	-1.05831	-0.007875	1.21859		-1.494	-0.114	0.374	0.099	-0.311	0.052		0.943	0.025	0.002	0.057	-0.905	0.214	-0.263		-3.4245	-2.62735	0.817121
-242		-0.979	0.511	0.067	0.091	0.663	1.791		0.41	-0.158	0.076	1.508	2.207	0.428	1.123		-2.53565	-2.31226	0.76969	0.493042	0.853695	0.009785		-0.502432	4.55453	-0.00267848	0.044939	-1.0979	0.007532	1.22616		-1.571	-0.088	0.215	-0.151	-0.532	-0.007		1.177	0.054	0.157	0.015	-0.648	0.504	-0.385		-3.30969	-2.65229	0.792241
-241		-1.01	0.505	0.098	0.1	0.656	1.767		0.402	-0.162	0.075	1.502	2.192	0.428	1.115		-2.7761	-2.34039	0.7866	0.504906	0.751168	0.109002		-0.527706	4.51988	0.0104921	0.025621	-1.11696	0.021376	1.23085		-1.823	-0.167	0.072	-0.236	-0.358	0.031		1.173	0.053	-0.197	0.07	-0.472	0.444	-0.379		-3.54534	-2.68504	0.783995
-240		-1.044	0.499	0.129	0.109	0.65	1.744		0.393	-0.166	0.075	1.497	2.177	0.426	1.107		-2.87231	-2.35343	0.800431	0.50589	0.639803	0.168611		-0.546866	4.47614	0.00854516	0.006555	-1.14032	0.038146	1.23277		-1.371	-0.324	0.034	-0.185	-0.266	-0.419		1.306	0.002	-0.094	0.081	-0.278	0.445	-0.482		-3.63275	-2.70256	0.777716
-239		-1.079	0.493	0.159	0.117	0.644	1.72		0.383	-0.169	0.074	1.494	2.16	0.424	1.098		-2.97163	-2.37217	0.814262	0.514236	0.489823	0.243244		-0.588853	4.46998	0.0209631	-0.016333	-1.16079	0.055626	1.23583		-1.135	-0.595	-0.065	-0.013	-0.258	-0.636		1.018	0.129	-0.174	0.004	-0.217	0.503	-0.565		-3.71843	-2.72424	0.764251
-238		-1.116	0.487	0.2	0.126	0.637	1.696		0.374	-0.172	0.072	1.492	2.142	0.422	1.087		-3.0322	-2.37022	0.841469	0.519836	0.313361	0.326845		-0.620592	4.46177	-0.00309697	-0.042319	-1.20359	0.066933	1.23523		-0.994	-0.45	-0.106	-0.031	-0.094	-0.859		1.187	0.193	0.023	-0.002	0.019	0.704	-0.413		-3.76185	-2.72263	0.755947
-237		-1.153	0.482	0.218	0.135	0.631	1.671		0.367	-0.175	0.069	1.491	2.122	0.42	1.075		-3.0738	-2.36832	0.867172	0.527336	0.127858	0.373616		-0.659525	4.46155	-0.0238448	-0.066611	-1.23825	0.07409	1.23103		-0.528	-0.296	-0.139	-0.054	0.458	-1.05		1.222	0.244	0.189	-0.036	0.112	0.57	-0.454		-3.78131	-2.71859	0.763809
-236		-1.191	0.476	0.225	0.144	0.625	1.646		0.361	-0.177	0.065	1.491	2.101	0.419	1.063		-3.09036	-2.33707	0.883494	0.546753	-0.074293	0.414123		-0.692594	4.46804	-0.0222224	-0.091093	-1.27867	0.082859	1.21922		-0.405	-0.127	-0.065	-0.102	0.322	-1.193		1.292	0.251	0.185	0.062	0.146	0.389	-0.505		-3.79242	-2.68292	0.781047
-235		-1.229	0.47	0.249	0.153	0.62	1.622		0.355	-0.179	0.06	1.493	2.079	0.42	1.049		-3.0668	-2.29519	0.889308	0.567894	-0.267824	0.42382		-0.714349	4.46072	-0.0259965	-0.1173	-1.31509	0.096368	1.20912		-0.181	0.131	-0.046	0.031	0.333	-1.278		1.224	0.279	0.224	0.107	0.08	0.418	-0.512		-3.7724	-2.63851	0.778246
-234		-1.266	0.464	0.24	0.163	0.614	1.598		0.347	-0.181	0.053	1.495	2.057	0.422	1.036		-3.03388	-2.23395	0.898669	0.566437	-0.463416	0.442445		-0.743899	4.43656	0.00747806	-0.137251	-1.35924	0.102895	1.19947		0.206	0.326	0.057	0.291	0.649	-1.062		1.066	0.298	-0.06	-0.011	0.082	0.568	-0.678		-3.74108	-2.57213	0.758479
-233		-1.304	0.459	0.202	0.174	0.609	1.574		0.337	-0.183	0.046	1.498	2.034	0.426	1.024		-3.00871	-2.15653	0.919897	0.538544	-0.653681	0.468243		-0.749402	4.43033	-0.00240723	-0.143126	-1.40954	0.109263	1.20001		-0.057	0.069	0.165	0.671	0.786	-1.193		1.002	0.349	0.018	-0.016	0.204	0.325	-0.702		-3.72544	-2.48698	0.757702
-232		-1.344	0.453	0.203	0.185	0.602	1.551		0.324	-0.184	0.04	1.501	2.011	0.432	1.013		-3.01243	-2.09621	0.93812	0.523689	-0.819061	0.487238		-0.744478	4.42285	-0.00648495	-0.14131	-1.46038	0.117507	1.20653		-0.255	-0.111	0.148	0.696	0.393	-1.264		0.954	0.267	0.041	-0.111	0.185	0.207	-0.474		-3.73674	-2.41828	0.774521
-231		-1.385	0.447	0.209	0.196	0.594	1.527		0.308	-0.186	0.033	1.503	1.989	0.438	1.004		-3.01594	-2.02299	0.936331	0.515701	-0.948376	0.528255		-0.716813	4.41524	0.0067924	-0.139212	-1.51441	0.129379	1.21165		-0.096	-0.571	0.1	0.658	0.343	-1.158		1.303	0.266	-0.041	-0.145	0.144	0.284	-0.361		-3.74724	-2.33693	0.820211
-230		-1.426	0.441	0.197	0.208	0.583	1.504		0.288	-0.187	0.027	1.506	1.968	0.444	0.996		-3.02311	-1.94062	0.924602	0.47467	-1.03808	0.545488		-0.6909	4.39138	-0.0329482	-0.142775	-1.5671	0.138439	1.22584		-0.299	-0.554	0.074	0.675	0.489	-1.174		1.107	0.323	0.18	-0.158	0.243	0.245	-0.103		-3.76604	-2.24607	0.874311
-229		-1.467	0.436	0.178	0.219	0.569	1.48		0.267	-0.187	0.022	1.508	1.947	0.449	0.989		-3.02471	-1.8519	0.913897	0.449417	-1.12181	0.581365		-0.664197	4.36541	-0.000213084	-0.149794	-1.62802	0.149036	1.24565		-0.145	-0.486	0.008	0.611	0.343	-1.197		1.07	0.257	0.001	0.012	0.262	0.053	-0.036		-3.78577	-2.14935	0.941966
-228		-1.508	0.431	0.188	0.231	0.553	1.456		0.243	-0.187	0.018	1.51	1.928	0.453	0.983		-3.01547	-1.77544	0.914803	0.415855	-1.1931	0.649779		-0.659468	4.31088	-0.0410182	-0.158842	-1.69189	0.163495	1.26714		-0.017	-0.473	0.067	0.776	-0.03	-1.343		0.622	0.314	0.183	0.156	0.434	0.282	-0.234		-3.79852	-2.07017	1.03027
-227		-1.548	0.427	0.213	0.241	0.534	1.432		0.218	-0.187	0.015	1.511	1.909	0.455	0.976		-2.97019	-1.70635	0.92552	0.386261	-1.23458	0.81424		-0.673023	4.29141	-0.0148467	-0.170523	-1.76241	0.175373	1.28559		-0.099	-0.44	0.088	0.904	-0.152	-1.496		0.792	0.313	0.064	0.111	0.551	0.527	-0.141		-3.76787	-2.00228	1.11462
-226		-1.586	0.424	0.219	0.251	0.514	1.408		0.192	-0.186	0.012	1.512	1.892	0.456	0.969		-2.94581	-1.68979	0.927587	0.342163	-1.24614	0.945134		-0.70174	4.29242	-0.0379228	-0.189055	-1.81691	0.183158	1.29546		-0.247	-0.303	0.098	1.105	-0.044	-1.596		0.456	0.295	0.158	0.035	0.58	0.479	-0.27		-3.75563	-1.98589	1.17854
-225		-1.623	0.421	0.237	0.261	0.492	1.383		0.166	-0.185	0.009	1.513	1.875	0.455	0.961		-2.89334	-1.66781	0.917658	0.3078	-1.23458	0.954537		-0.731632	4.29997	-0.0408918	-0.220381	-1.88595	0.188612	1.30335		-0.304	-0.385	0.026	1.12	-0.247	-1.431		0.722	0.167	0.16	-0.119	0.273	0.399	-0.216		-3.71816	-1.9589	1.21789
-224		-1.658	0.418	0.262	0.271	0.468	1.357		0.14	-0.185	0.007	1.513	1.859	0.454	0.954		-2.87844	-1.64615	0.912189	0.274132	-1.20712	0.915113		-0.76908	4.27355	0.000800226	-0.256003	-1.94834	0.190956	1.29967		-0.425	-0.501	0.073	0.69	-0.468	-1.381		0.698	0.158	-0.003	-0.101	0.337	0.423	0.053		-3.7113	-1.9275	1.27074
-223		-1.692	0.415	0.305	0.28	0.444	1.33		0.115	-0.186	0.006	1.512	1.845	0.453	0.946		-2.85025	-1.63222	0.928197	0.240669	-1.17453	0.896458		-0.778893	4.25751	-0.0504144	-0.286314	-2.00402	0.191166	1.2896		-0.338	-0.705	0.194	0.729	-0.813	-1.54		0.812	0.142	0.186	-0.127	0.129	0.389	0.063		-3.68792	-1.90298	1.34683
-222		-1.725	0.413	0.317	0.288	0.419	1.302		0.091	-0.188	0.005	1.51	1.831	0.452	0.94		-2.82876	-1.62699	0.955872	0.205574	-1.15063	0.923078		-0.792116	4.26901	-0.03659	-0.305495	-2.06112	0.196843	1.26292		-0.114	-0.453	0.098	0.83	-0.243	-1.594		0.841	0.157	0.131	-0.1	-0.088	-0.088	0.057		-3.66505	-1.88916	1.39682
-221		-1.757	0.41	0.326	0.296	0.394	1.275		0.068	-0.189	0.005	1.507	1.818	0.45	0.934		-2.82534	-1.58191	0.982705	0.172577	-1.11889	0.901713		-0.785185	4.26506	-0.00788333	-0.324538	-2.10337	0.205219	1.23166		-0.557	-0.458	0.042	0.854	-0.311	-1.391		0.406	-0.026	0.032	-0.034	-0.254	0.053	-0.173		-3.65914	-1.83597	1.3915
-220		-1.786	0.407	0.329	0.301	0.371	1.248		0.047	-0.191	0.005	1.502	1.804	0.449	0.928		-2.81361	-1.49725	1.00853	0.159821	-1.07845	0.868979		-0.798638	4.21557	-0.0239691	-0.34809	-2.13953	0.211683	1.20415		-0.044	-0.222	0.024	0.751	-0.532	-1.078		0.636	0.039	0.108	-0.033	-0.352	0.256	-0.199		-3.64609	-1.74461	1.36404
-219		-1.815	0.405	0.333	0.306	0.347	1.223		0.028	-0.193	0.005	1.496	1.79	0.447	0.923		-2.7935	-1.40034	1.04119	0.157547	-1.04839	0.874855		-0.813678	4.21963	0.0369021	-0.372267	-2.17058	0.223906	1.1801		-0.239	-0.18	0.013	0.631	-0.358	-0.826		0.405	0.112	-0.186	-0.103	-0.13	0.257	-0.073		-3.63097	-1.64276	1.34513
-218		-1.842	0.404	0.311	0.31	0.325	1.2		0.009	-0.195	0.005	1.489	1.776	0.446	0.917		-2.72254	-1.33106	1.08149	0.14399	-1.04963	0.863436		-0.852772	4.17477	0.015824	-0.39102	-2.20593	0.230365	1.15726		0.001	-0.438	0.007	0.444	-0.266	-0.885		0.657	0.067	-0.091	-0.201	-0.079	0.023	0.016		-3.56545	-1.57281	1.34603
-217		-1.867	0.405	0.29	0.314	0.305	1.178		-0.008	-0.198	0.003	1.481	1.763	0.444	0.912		-2.64526	-1.26037	1.11445	0.136002	-1.07705	0.817192		-0.891414	4.14358	-0.0112145	-0.403227	-2.23161	0.230007	1.12935		-0.196	-0.041	-0.038	0.271	-0.258	-0.932		0.855	0.039	0.084	-0.243	-0.067	0.054	0.051		-3.49511	-1.50351	1.35532
-216		-1.889	0.407	0.271	0.319	0.285	1.159		-0.023	-0.202	0	1.472	1.751	0.443	0.909		-2.57572	-1.1849	1.13871	0.12368	-1.13796	0.796922		-0.900488	4.1141	-0.00337198	-0.417967	-2.25761	0.228479	1.10055		-0.755	0.03	-0.034	0.347	-0.094	-0.997		0.91	0.027	0.038	-0.231	0.031	0.15	0.185		-3.44637	-1.4311	1.34131
-215		-1.909	0.41	0.23	0.324	0.268	1.14		-0.038	-0.206	-0.004	1.462	1.74	0.441	0.907		-2.47385	-1.09558	1.14338	0.111694	-1.20753	0.810213		-0.903634	4.08152	-0.00803906	-0.43315	-2.28177	0.228312	1.08025		-0.758	0.006	-0.09	0.536	0.458	-1.069		1.103	0.046	0.185	-0.149	0.129	0.053	0.058		-3.36829	-1.34523	1.32469
-214		-1.926	0.413	0.197	0.33	0.253	1.122		-0.052	-0.21	-0.008	1.451	1.731	0.439	0.907		-2.38164	-0.974142	1.14903	0.108673	-1.29602	0.819963		-0.893204	4.04794	0.001986	-0.449103	-2.31215	0.22264	1.06757		-1.035	-0.012	-0.074	0.599	0.322	-1.311		0.93	0.081	0.2	-0.031	0.265	0.104	0.013		-3.31028	-1.22758	1.33582
-213		-1.94	0.418	0.181	0.334	0.239	1.104		-0.065	-0.214	-0.013	1.44	1.723	0.434	0.908		-2.28431	-0.861929	1.1521	0.126007	-1.40208	0.820455		-0.885628	4.02468	0.00548394	-0.463675	-2.33973	0.220105	1.058		-1.141	0.083	0	0.534	0.333	-1.474		1.05	0.073	0.154	-0.195	0.304	0.17	-0.074		-3.24984	-1.1199	1.36807
-212		-1.954	0.425	0.181	0.338	0.227	1.086		-0.077	-0.218	-0.017	1.428	1.715	0.427	0.909		-2.17526	-0.781561	1.14141	0.154861	-1.53153	0.777019		-0.873408	3.98403	0.0108554	-0.480551	-2.36572	0.229804	1.06597		-1.082	0.254	-0.022	0.346	0.649	-1.235		0.813	0.098	0.172	-0.341	0.31	0.335	-0.152		-3.17434	-1.04344	1.40387
-211		-1.966	0.434	0.148	0.339	0.217	1.069		-0.089	-0.22	-0.019	1.417	1.706	0.418	0.912		-2.09113	-0.742064	1.11345	0.167923	-1.67285	0.709975		-0.881879	3.92714	0.00799566	-0.501921	-2.388	0.236656	1.06852		-1.477	0.273	-0.018	0.334	0.786	-1.179		0.748	0.024	0.138	-0.353	0.279	0.246	-0.016		-3.12363	-1.00547	1.41181
-210		-1.978	0.444	0.138	0.339	0.208	1.053		-0.101	-0.223	-0.02	1.405	1.696	0.407	0.915		-2.05705	-0.712881	1.08262	0.181549	-1.80752	0.647829		-0.873923	3.93514	-0.00489455	-0.532637	-2.42033	0.238661	1.06631		-1.657	0.469	-0.039	0.427	0.393	-0.978		1.117	-0.118	-0.118	-0.353	0.422	0.04	-0.121		-3.11646	-0.972728	1.41034
-209		-1.989	0.454	0.126	0.337	0.201	1.038		-0.111	-0.224	-0.02	1.393	1.686	0.393	0.918		-2.03345	-0.700545	1.06538	0.205681	-1.92685	0.61246		-0.870372	3.90348	0.00437354	-0.566199	-2.44073	0.24621	1.05139		-1.829	0.2	-0.143	0.444		-1.042		0.955	-0.17	-0.051	-0.272	0.608	0.081	-0.317		-3.1196	-0.956165	1.40995
-208		-1.999	0.465	0.104	0.333	0.194	1.025		-0.12	-0.226	-0.021	1.38	1.675	0.378	0.922		-1.98676	-0.682631	1.06112	0.244247	-2.05398	0.611589		-0.850225	3.90708	0.00300082	-0.59783	-2.46425	0.260416	1.02971		-1.829	-0.036	-0.119	0.356		-1.008		0.925	-0.21	-0.12	-0.419	0.653	-0.018	-0.482		-3.1069	-0.927676	1.40742
-207		-2.007	0.474	0.082	0.328	0.187	1.014		-0.126	-0.228	-0.021	1.367	1.663	0.361	0.927		-1.97369	-0.664488	1.06294	0.306648	-2.19308	0.60291		-0.83491	3.87469	0.000751414	-0.627974	-2.47601	0.268347	1.01346		-1.925	-0.352	-0.116	0.316		-0.923		0.881	-0.372	-0.014	-0.452	0.638	-0.003	-0.544		-3.12744	-0.89323	1.39618
-206		-2.013	0.484	0.073	0.322	0.179	1.003		-0.13	-0.23	-0.023	1.353	1.651	0.343	0.931		-1.91704	-0.625571	1.05382	0.364243	-2.32384	0.567983		-0.814839	3.84387	-0.00629246	-0.663138	-2.4832	0.279756	1.0014		-1.896	-0.514	-0.085	0.083		-1.133		0.685	-0.384	0.191	-0.357	0.509	-0.069	-0.352		-3.10212	-0.839915	1.38394
-205		-2.017	0.494	0.088	0.316	0.17	0.993		-0.133	-0.233	-0.025	1.34	1.64	0.324	0.935		-1.81598	-0.59545	1.04425	0.42585	-2.42946	0.491855		-0.805283	3.77753	-0.00487777	-0.697928	-2.49759	0.294516	0.985073		-1.531	-0.079	-0.017	0.122		-1.182		0.845	-0.4	0.267	-0.154	0.712	0.182	-0.203		-3.02928	-0.796001	1.35334
-204		-2.017	0.505	0.063	0.31	0.158	0.983		-0.133	-0.237	-0.028	1.328	1.63	0.304	0.937		-1.73184	-0.558691	1.0535	0.492897	-2.51575	0.420475		-0.803743	3.76737	0.00209629	-0.725035	-2.5011	0.294666	0.968185		-1.465	0.178	0.127	0.03		-1.199		0.753	-0.392	0.124	-0.101	0.617	0.24	-0.101		-2.95995	-0.752162	1.31033
-203		-2.015	0.515	0.033	0.305	0.146	0.971		-0.132	-0.242	-0.03	1.316	1.619	0.285	0.938		-1.66673	-0.516013	1.074	0.552094	-2.6036	0.374161		-0.786457	3.71596	0.0139691	-0.745123	-2.50701	0.283961	0.961264		-1.578	0.329	0.249	-0.068		-0.9		0.98	-0.269	0.274	-0.151	0.499	0.234	0.115		-2.90406	-0.704189	1.24077
-202		-2.011	0.526	0.017	0.301	0.131	0.959		-0.13	-0.247	-0.033	1.304	1.609	0.265	0.938		-1.73531	-0.470587	1.09432	0.578621	-2.6769	0.374558		-0.780756	3.70452	0.0118298	-0.760359	-2.51712	0.275328	0.95604		-1.394	0.202	0.218	0.031		-1.033		1.179	-0.302	0.142	-0.155	0.509	0.357	0.12		-2.97899	-0.653362	1.16851
-201		-2.006	0.537	-0.002	0.298	0.116	0.946		-0.127	-0.252	-0.036	1.294	1.599	0.245	0.937		-1.44074	-0.391722	1.10807	0.618111	-2.72504	0.46815		-0.761059	3.69177	0.0147167	-0.779478	-2.53961	0.268408	0.954834		-1.825	0.027	0.222	0.012		-1.344		1.132	-0.223	0.162	-0.061	0.377	0.369	0.129		-2.67933	-0.571056	1.11546
-200		-1.998	0.549	-0.054	0.296	0.1	0.934		-0.124	-0.258	-0.039	1.284	1.589	0.227	0.935		-1.31791	-0.328337	1.12048	0.645515	-2.75242	0.59332		-0.75226	3.66319	0.0162062	-0.799681	-2.541	0.259919	0.956467		-1.424	0.068	0.134	0.201		-1.346		1.295	0.009	0.168	0.213	0.449	0.167	0.133		-2.5572	-0.500606	1.08012
-199		-1.989	0.561	-0.063	0.295	0.083	0.922		-0.12	-0.265	-0.044	1.273	1.579	0.211	0.934		-1.17074	-0.240279	1.13953	0.649162	-2.74878	0.695106		-0.738373	3.62628	0.0147224	-0.815443	-2.53539	0.251142	0.958455		-1.434	-0.306	0.061	0.272		-1.222		1.093	0.075	0.134	0.096	0.36	0.1	0.078		-2.42015	-0.407077	1.06552
-198		-1.978	0.575	-0.073	0.294	0.064	0.911		-0.116	-0.272	-0.05	1.261	1.57	0.197	0.932		-1.08437	-0.136488	1.1687	0.639481	-2.73206	0.768732		-0.717804	3.59961	0.00668964	-0.826727	-2.50876	0.248374	0.963081		-1.185	-0.492	0.114	0.103		-1.067		0.833	0.181	0.053	-0.233	0.69	0.305	0.364		-2.33993	-0.301105	1.05358
-197		-1.966	0.59	-0.066	0.294	0.044	0.901		-0.113	-0.281	-0.058	1.249	1.563	0.184	0.931		-0.996988	-0.026602	1.20043	0.630554	-2.69633	0.855664		-0.683464	3.57274	0.0609327	-0.84445	-2.48805	0.246472	0.971493		-1.144	-0.37	0.046	-0.004		-1.068		1.051	0.238	0.379	-0.127	0.546	0.253	0.296		-2.26432	-0.193454	1.04033
-196		-1.953	0.608	-0.091	0.292	0.022	0.89		-0.11	-0.29	-0.065	1.236	1.555	0.172	0.93		-0.925233	0.067201	1.21886	0.611046	-2.6458	0.90928		-0.659382	3.52567	0.0773557	-0.86463	-2.47158	0.242512	0.999421		-1.292	-0.142	-0.102	0.011		-0.965		0.971	0.307	0.388	-0.035	0.256	0.3	0.158		-2.19439	-0.1076	1.0275
-195		-1.94	0.628	-0.079	0.29	-0.003	0.88		-0.107	-0.299	-0.072	1.222	1.548	0.159	0.929		-0.894113	0.156252	1.22542	0.597473	-2.58328	0.936393		-0.653793	3.48558	0.0828313	-0.880453	-2.45102	0.235241	1.03773		-1.341	0.138	-0.175	0.088		-0.797		1.052	0.359	0.354	0.032	0.219	0.419	0.023		-2.15658	-0.027644	1.02073
-194		-1.925	0.651	-0.072	0.286	-0.031	0.869		-0.102	-0.308	-0.078	1.209	1.541	0.144	0.927		-0.879427	0.20009	1.2347	0.614754	-2.51613	0.935155		-0.65236	3.42993	0.103493	-0.889319	-2.43869	0.231774	1.06664		-1.494	-0.006	-0.076	0.118		-0.787		1.241	0.355	0.438	0.082	-0.066	0.2	-0.209		-2.13981	0.005978	1.02936
-193		-1.909	0.677	-0.072	0.282	-0.058	0.858		-0.095	-0.317	-0.084	1.196	1.531	0.127	0.924		-0.859216	0.220117	1.24803	0.646477	-2.44314	0.917849		-0.647099	3.39264	0.049319	-0.901808	-2.41642	0.222656	1.09601		-1.275	-0.08	-0.043	-0.127		-0.777		0.989	0.397	0.215	0.028	-0.288	0.114	-0.301		-2.10944	0.015981	1.04098
-192		-1.89	0.707	-0.091	0.278	-0.087	0.847		-0.086	-0.325	-0.089	1.181	1.52	0.109	0.92		-0.826753	0.266199	1.27433	0.656723	-2.36235	0.894665		-0.646615	3.37246	0.0167154	-0.914465	-2.39921	0.214428	1.12114		-1.63	-0.495	0.098	-0.3		-0.644		1.187	0.463	0.074	0.091	-0.353	0.015	-0.278		-2.07155	0.050206	1.04969
-191		-1.87	0.739	-0.091	0.274	-0.114	0.838		-0.073	-0.332	-0.095	1.166	1.507	0.091	0.913		-0.805879	0.271944	1.29961	0.651604	-2.28397	0.886983		-0.654834	3.33293	0.0150246	-0.922583	-2.37879	0.209679	1.14422		-1.308	-0.303	0.199	-0.061		-0.671		1.165	0.412	0.068	0.139	-0.443	0.163	-0.383		-2.04398	0.047375	1.07233
-190		-1.849	0.772	-0.107	0.271	-0.138	0.829		-0.059	-0.34	-0.102	1.15	1.493	0.072	0.904		-0.811777	0.278352	1.33598	0.66217	-2.21075	0.891244		-0.660441	3.31061	0.0139457	-0.92449	-2.35633	0.202011	1.16098		-1.272	-0.511	0.074	0.011		-0.889		0.844	0.349	0.064	0.239	-0.602	0.035	-0.303		-2.02964	0.045316	1.10361
-189		-1.826	0.807	-0.122	0.269	-0.159	0.822		-0.042	-0.347	-0.11	1.133	1.479	0.054	0.895		-0.827058	0.239297	1.38772	0.668472	-2.14967	0.881411		-0.655728	3.28521	0.00225299	-0.922133	-2.33888	0.185262	1.18533		-1.29	-0.277	0.069	-0.034		-1.012		0.787	0.339	0.01	0.113	-0.663	-0.03	-0.305		-2.02336	-0.003368	1.14967
-188		-1.802	0.841	-0.147	0.268	-0.177	0.817		-0.026	-0.354	-0.119	1.117	1.466	0.036	0.886		-0.862039	0.203012	1.44982	0.691856	-2.09714	0.863901		-0.64087	3.25182	0.0666028	-0.917967	-2.31415	0.162416	1.19944		-1.469	0.057	0.031	0.021		-0.894		0.787	0.347	0.315	0.064	-0.738	0.072	-0.326		-2.02983	-0.047351	1.21345
-187		-1.778	0.874	-0.144	0.267	-0.192	0.813		-0.008	-0.363	-0.129	1.101	1.455	0.02	0.878		-0.919366	0.162424	1.51542	0.728012	-2.05715	0.841183		-0.619112	3.2323	0.020836	-0.91664	-2.29515	0.146011	1.21316		-1.419	0.401	-0.063	0.199		-1.091		0.649	0.369	0.107	-0.016	-1.093	-0.044	-0.256		-2.0554	-0.087291	1.28677
-186		-1.752	0.907	-0.153	0.267	-0.205	0.812		0.009	-0.372	-0.14	1.087	1.444	0.006	0.872		-0.927385	0.156076	1.5754	0.76239	-2.02481	0.851878		-0.607109	3.19658	0.0760595	-0.912878	-2.29078	0.135303	1.24102		-1.547	0.373	-0.069	0.375		-1.193		0.935	0.262	0.45	0.106	-1.025	-0.102	-0.225		-2.0358	-0.090198	1.33405
-185		-1.724	0.937	-0.165	0.267	-0.216	0.811		0.027	-0.384	-0.152	1.073	1.434	-0.006	0.865		-0.94771	0.175508	1.63449	0.793785	-1.99936	0.922203		-0.589919	3.16431	0.042774	-0.899352	-2.28301	0.121415	1.25072		-1.039	-0.069	-0.067	0.277		-0.995		1.011	0.292	0.299	0.095	-1.249	0.065	-0.356		-2.03563	-0.06322	1.37817
-184		-1.694	0.967	-0.14	0.266	-0.225	0.812		0.045	-0.397	-0.164	1.059	1.423	-0.017	0.859		-0.95038	0.184671	1.69088	0.834824	-1.98087	1.01496		-0.573044	3.1328	0.00563415	-0.876501	-2.25959	0.10957	1.27938		-0.821	-0.296	-0.061	0.433		-0.658		0.905	0.244	0.043	-0.146	-1.129	0.32	-0.412		-2.02239	-0.052364	1.44507
-183		-1.663	0.996	-0.103	0.267	-0.231	0.814		0.063	-0.411	-0.177	1.046	1.411	-0.028	0.852		-0.970613	0.241205	1.73358	0.86216	-1.9693	1.10479		-0.578739	3.10569	0.00135367	-0.861365	-2.22456	0.106531	1.29045		-0.476	-0.502	0.023	0.568		-0.777		1.071	0.192	0.011	-0.313	-1.174	0.395	-0.715		-2.02574	0.000226	1.55198
-182		-1.63	1.024	-0.097	0.268	-0.236	0.817		0.079	-0.428	-0.19	1.033	1.398	-0.039	0.843		-1.00408	0.301157	1.76493	0.888969	-1.95648	1.16998		-0.582947	3.07043	0.0108402	-0.854781	-2.17607	0.101479	1.31153		-0.516	-0.345	0.17	0.591		-0.69		1.043	0.143	0.082	-0.27	-0.998	0.409	-0.505		-2.03725	0.053471	1.68912
-181		-1.597	1.052	-0.097	0.27	-0.24	0.82		0.094	-0.446	-0.204	1.019	1.386	-0.05	0.834		-0.992372	0.358766	1.79497	0.91362	-1.95034	1.23895		-0.588649	3.00664	-0.0176852	-0.839949	-2.12756	0.090841	1.32584		-0.242	-0.066	0.212	0.296		-0.564		0.74	0.029	-0.164	-0.244	-1.17	0.606	-0.598		-1.99468	0.108517	1.80292
-180		-1.563	1.079	-0.076	0.273	-0.243	0.824		0.109	-0.465	-0.22	1.004	1.373	-0.063	0.824		-0.996896	0.408464	1.82484	0.925964	-1.94654	1.29068		-0.584951	3.00614	0.00692837	-0.812582	-2.08849	0.081951	1.32489		-0.448	-0.045	0.184	0.213		-0.309		0.932	-0.057	0.073	-0.285	-1.749	0.713	-0.584		-1.96814	0.15807	1.92019
-179		-1.527	1.106	-0.104	0.277	-0.247	0.83		0.122	-0.485	-0.235	0.99	1.358	-0.078	0.814		-0.98678	0.424913	1.85306	0.906891	-1.93742	1.3468		-0.557342	2.96043	0.00190072	-0.781462	-2.04808	0.069018	1.31724		-0.449	-0.143	0.192	0.223		-0.45		0.869	0.038	0.028	-0.37	-2.229	0.657	-0.576		-1.93308	0.173245	2.04645
-178		-1.492	1.131	-0.119	0.281	-0.251	0.836		0.135	-0.505	-0.249	0.976	1.343	-0.095	0.805		-0.980424	0.438417	1.87217	0.894508	-1.91719	1.38941		-0.522582	2.97097	-0.00311037	-0.762694	-2.00579	0.055939	1.3026		-0.44	-0.293	0.103	0.152		-0.261		0.716	0.048	-0.062	-0.43	-2.317	0.436	-0.681		-1.89911	0.184819	2.19009
-177		-1.457	1.155	-0.134	0.284	-0.256	0.843		0.148	-0.525	-0.262	0.962	1.325	-0.113	0.797		-1.01285	0.422884	1.89247	0.891586	-1.87697	1.41538		-0.48689	2.9833	0.00246359	-0.749724	-1.95549	0.051615	1.29193		-0.544	-0.093	-0.023	-0.059		-0.262		1.028	0.024	0.076	-0.27	-2.249	0.224	-0.757		-1.91653	0.164891	2.34071
-176		-1.421	1.176	-0.119	0.287	-0.261	0.852		0.162	-0.545	-0.273	0.948	1.306	-0.132	0.789		-1.02788	0.399026	1.90605	0.89518	-1.81952	1.43156		-0.468029	2.96596	-0.000907459	-0.736823	-1.91018	0.051424	1.28406		-0.54	-0.297	-0.06	-0.118		-0.262		0.976	0.029	-0.072	-0.262	-2.533	0.325	-0.895		-1.91319	0.135571	2.47836
-175		-1.386	1.194	-0.113	0.289	-0.266	0.862		0.175	-0.564	-0.281	0.933	1.285	-0.151	0.78		-1.09456	0.38054	1.92827	0.90593	-1.75834	1.44306		-0.461236	2.97672	0.00142212	-0.726073	-1.85993	0.048408	1.27587		-0.706	-0.395	-0.062	0.101		-0.309		0.995	0.019	-0.067	-0.317	-2.632	0.338	-0.843		-1.96368	0.111279	2.60452
-174		-1.351	1.211	-0.069	0.292	-0.27	0.873		0.189	-0.583	-0.289	0.918	1.264	-0.169	0.771		-1.15106	0.367174	1.94704	0.91317	-1.68883	1.45052		-0.47206	2.95421	0.00129811	-0.717421	-1.80364	0.04427	1.24319		-0.924	-0.525	-0.042	0.352		-0.05		1.091	0.035	-0.027	-0.317	-2.637	0.363	-0.61		-2.00423	0.094205	2.70559
-173		-1.316	1.226	-0.044	0.297	-0.274	0.886		0.201	-0.602	-0.296	0.903	1.243	-0.184	0.76		-1.26581	0.346666	1.97539	0.896805	-1.62765	1.47038		-0.488583	2.95521	0.006015	-0.714369	-1.75505	0.040882	1.19632		-0.703	-0.128	0.049	0.296		0.162		0.725	0.066	-0.123	-0.275	-2.672	0.251	-0.707		-2.1025	0.071469	2.77215
-172		-1.278	1.238	-0.02	0.304	-0.277	0.901		0.213	-0.621	-0.303	0.888	1.222	-0.197	0.749		-1.37728	0.335558	2.02105	0.868973	-1.57102	1.49984		-0.495581	2.93548	-0.00620532	-0.711852	-1.70747	0.033976	1.1376		-0.999	-0.073	0.188	0.296		0.264		0.768	0.163	0.107	-0.193	-2.724	0.072	-0.875		-2.19365	0.059644	2.81611
-171		-1.24	1.251	-0.029	0.311	-0.279	0.916		0.224	-0.641	-0.312	0.873	1.202	-0.209	0.737		-1.43655	0.352235	2.07977	0.841194	-1.49916	1.54607		-0.503104	2.92499	-0.00280902	-0.707892	-1.65329	0.024687	1.0689		-0.89	0.028	0.147	0.288		0.094		0.931	0.085	0.041	-0.171	-2.697	0.223	-0.931		-2.23585	0.076886	2.84437
-170		-1.2	1.265	-0.027	0.322	-0.281	0.932		0.233	-0.662	-0.323	0.858	1.182	-0.218	0.725		-1.44628	0.375856	2.14706	0.812119	-1.41889	1.58954		-0.500648	2.91228	-0.00960005	-0.698424	-1.60012	0.018892	1.00427		-0.729	-0.158	0.183	0.442		0.039		0.701	0.058	0.131	-0.425	-2.764	0.503	-0.929		-2.23332	0.10204	2.86504
-169		-1.16	1.28	-0.045	0.334	-0.283	0.949		0.241	-0.684	-0.335	0.843	1.161	-0.226	0.713		-1.45822	0.388872	2.2033	0.794342	-1.35225	1.6137		-0.487144	2.93051	0.0030132	-0.691542	-1.54823	0.010739	0.958042		-0.895	-0.143	0.145	0.375		0.017		0.741	-0.042	-0.05	-0.61	-2.598	0.591	-0.983		-2.22844	0.1144	2.86778
-168		-1.119	1.298	-0.081	0.347	-0.283	0.968		0.247	-0.706	-0.346	0.827	1.14	-0.232	0.7		-1.49872	0.382707	2.25276	0.751114	-1.23843	1.64116		-0.493677	2.90546	0.00289766	-0.684035	-1.50592	-0.001417	0.919794		-0.645	-0.2	0.122	0.161		-0.011		0.797	-0.09	-0.064	-0.646	-2.346	0.627	-1.23		-2.25433	0.104054	2.83142
-167		-1.078	1.318	-0.094	0.362	-0.282	0.987		0.252	-0.729	-0.358	0.811	1.119	-0.235	0.687		-1.50321	0.391656	2.29406	0.729424	-1.17946	1.65956		-0.487379	2.92525	-0.0012198	-0.669409	-1.47126	-0.008049	0.887241		-0.613	-0.198	0.106	0.272		-0.042		0.717	-0.042	0.026	-0.506	-2.135	0.632	-1.414		-2.24746	0.101598	2.78591
-166		-1.038	1.34	-0.116	0.378	-0.281	1.007		0.253	-0.752	-0.368	0.795	1.099	-0.237	0.674		-1.52912	0.420099	2.33482	0.726936	-1.11632	1.67887		-0.490827	2.91863	-0.00753193	-0.638846	-1.43598	-0.01798	0.86428		-0.844	-0.36	0.044	0.384		0.197		0.777	-0.025	0.104	-0.67	-2.195	0.471	-1.301		-2.26194	0.12032	2.75728
-165		-0.999	1.364	-0.128	0.394	-0.278	1.028		0.251	-0.774	-0.376	0.778	1.079	-0.236	0.662		-1.56029	0.428499	2.37891	0.72963	-1.05995	1.70741		-0.484881	2.91312	-0.0420195	-0.602202	-1.40559	-0.035544	0.847622		-0.917	0.22	0.003	0.228		0.337		0.835	-0.234	0.441	-0.829	-2.476	0.56	-1.48		-2.28742	0.136235	2.7565
-164		-0.961	1.387	-0.134	0.409	-0.275	1.05		0.247	-0.796	-0.384	0.761	1.06	-0.234	0.649		-1.56191	0.667039	2.42239	0.720421	-1.00947	1.73081		-0.468994	2.89675	-0.0252497	-0.566153	-1.3809	-0.051817	0.84204		-0.773	-0.009	-0.12	0.149		0.365		0.421	-0.213	0.217	-0.823	-2.83	0.597	-1.318		-2.29741	0.172574	2.73337
-163		-0.924	1.412	-0.125	0.425	-0.272	1.072		0.24	-0.819	-0.392	0.743	1.042	-0.23	0.636		-1.57253	0.800851	2.45037	0.700058	-0.947295	1.71727		-0.461414	2.87812	-0.0467521	-0.534956	-1.36006	-0.057515	0.836733		-0.89	-0.029	-0.103	0.252		0.474		0.618	-0.291	0.321	-0.393	-3.306	0.517	-1.247		-2.32483	0.186253	2.69413
-162		-0.888	1.437	-0.106	0.438	-0.269	1.095		0.231	-0.843	-0.398	0.725	1.025	-0.227	0.625		-1.56253	1.05514	2.45348	0.683395	-0.904572	1.67664		-0.414472	2.87498	-0.0115948	-0.495901	-1.31703	-0.063389	0.83585		-0.35	-0.035	-0.057	0.245		0.905		0.714	-0.21	0.071	-0.312	-3.395	0.444	-1.35		-2.33856	0.199887	2.65701
-161		-0.854	1.462	-0.075	0.452	-0.267	1.118		0.22	-0.867	-0.404	0.707	1.008	-0.224	0.614		-1.56333	1.44131	2.45242	0.678749	-0.884816	1.59104		-0.497329	2.864	-0.0173845	-0.452727	-1.27279	-0.072375	0.825251		-0.438	0.212	0.012	0.118		1.177		0.617	-0.183	0.116	-0.345	-3.173	0.352	-1.374		-2.36257	0.228627	2.66427
-160		-0.821	1.486	-0.047	0.466	-0.266	1.141		0.208	-0.892	-0.41	0.689	0.99	-0.222	0.602		-1.55763	1.53844	2.45443	0.674553	-0.883329	1.49083		-0.327543	2.89221	-0.00726123	-0.409071	-1.25111	-0.080812	0.804254		-0.557	-0.003	0.105	0.204		1.208		0.87	-0.198	0.054	-0.418	-3.041	0.424	-1.285		-2.37536	0.279439	2.67986
-159		-0.788	1.512	-0.026	0.479	-0.265	1.164		0.195	-0.917	-0.414	0.672	0.972	-0.223	0.593		-1.62257	1.54756	2.46307	0.680038	-0.899357	1.38518		-0.192909	2.87401	-0.0337443	-0.365057	-1.25662	-0.088505	0.782093		-0.258	-0.364	-0.036	0.283		1.196		0.869	-0.152	0.263	-0.363	-3.12	0.477	-1.261		-2.44669	0.325192	2.6627
-158		-0.756	1.538	0.02	0.494	-0.262	1.187		0.18	-0.943	-0.418	0.654	0.953	-0.224	0.585		-1.69219	1.56947	2.47447	0.688057	-0.918835	1.29138		-0.063759	2.88619	-0.0131488	-0.324438	-1.26519	-0.094746	0.752629		-0.294	-0.605	-0.064	0.289		1.178		0.724	-0.006	0.096	-0.092	-3.045	0.5	-1.134		-2.52433	0.386266	2.61382
-157		-0.723	1.563	0.042	0.509	-0.258	1.209		0.165	-0.969	-0.421	0.638	0.932	-0.226	0.579		-1.78136	1.56865	2.4824	0.690178	-0.957883	1.21778		0.043162	2.86191	-0.0434121	-0.290709	-1.27192	-0.098044	0.71699		-0.482	-0.489	-0.065	0.063		1.191		0.707	0.022	0.241	-0.199	-3.017	0.342	-0.87		-2.62301	0.421002	2.54282
-156		-0.69	1.589	0.03	0.526	-0.252	1.232		0.15	-0.995	-0.423	0.622	0.912	-0.229	0.574		-1.85388	1.57518	2.50146	0.694443	-1.01146	1.01379		0.12266	2.84972	0.00723732	-0.265761	-1.27687	-0.09974	0.666246		-0.526	-0.49	-0.122	0.233		1.089		0.712	-0.043	-0.032	-0.285	-2.877	0.255	-0.712		-2.70139	0.462689	2.48529
-155		-0.657	1.612	0.014	0.543	-0.242	1.256		0.135	-1.022	-0.426	0.606	0.892	-0.231	0.572		-1.91098	1.56558	2.53266	0.692635	-1.07688	0.827183		0.168019	2.8517	-0.0293175	-0.254019	-1.28594	-0.097291	0.619481		-0.646	-0.386	-0.095	0.169		0.709		0.523	0.022	0.108	-0.387	-3.329	0.404	-0.433		-2.76527	0.485722	2.44711
-154		-0.625	1.634	0.017	0.559	-0.231	1.28		0.118	-1.051	-0.429	0.589	0.873	-0.233	0.572		-1.92169	1.5737	2.56918	0.676254	-1.14088	0.66131		0.201931	2.88578	-0.00793991	-0.254431	-1.3051	-0.097295	0.575291		-0.885	-0.181	0.001	0.124		0.749		0.702	0.036	0.027	-0.234	-3.095	0.482	-0.294		-2.78109	0.520512	2.43414
-153		-0.593	1.652	-0.004	0.574	-0.218	1.305		0.1	-1.08	-0.431	0.572	0.855	-0.235	0.574		-1.93523	1.56886	2.58488	0.650673	-1.1972	0.502863		0.201251	2.8955	-0.0472216	-0.263762	-1.31882	-0.093829	0.538224		-0.77	-0.138	0.063	0.055		0.78		0.637	-0.071	0.166	-0.222	-2.824	0.421	-0.357		-2.79568	0.538525	2.42712
-152		-0.562	1.665	-0.026	0.587	-0.205	1.329		0.079	-1.111	-0.433	0.555	0.839	-0.237	0.576		-1.93135	1.54519	2.58256	0.631317	-1.24926	0.350518		0.18899	2.8866	-0.0372656	-0.2741	-1.33612	-0.087983	0.503096		-0.739	-0.359	0.107	0.313		0.796		0.496	-0.07	0.139	-0.294	-2.965	0.333	-0.374		-2.78817	0.536603	2.3905
-151		-0.534	1.675	0.001	0.599	-0.193	1.352		0.056	-1.143	-0.434	0.539	0.826	-0.239	0.581		-1.92475	1.50906	2.59593	0.62426	-1.30389	0.198625		0.185367	2.88629	-0.0367821	-0.286055	-1.35878	-0.077334	0.466453		-0.875	-0.588	0.145	0.361		0.62		0.698	-0.145	0.152	-0.306	-2.963	0.319	-0.488		-2.78047	0.518605	2.36569
-150		-0.507	1.68	-0.001	0.611	-0.185	1.374		0.032	-1.175	-0.434	0.522	0.812	-0.242	0.585		-1.9316	1.46916	2.61231	0.629601	-1.35233	0.061145		0.181863	2.90465	0.0122445	-0.29016	-1.39636	-0.065135	0.435015		-0.705	-0.35	0.085	0.331		0.623		0.731	-0.117	-0.053	-0.303	-3.142	0.254	-0.216		-2.78776	0.493451	2.36042
-149		-0.484	1.682	-0.014	0.623	-0.18	1.394		0.007	-1.207	-0.435	0.506	0.799	-0.244	0.589		-1.93266	1.4872	2.61941	0.633743	-1.39334	-0.048915		0.175165	2.90121	-0.0319041	-0.2918	-1.43592	-0.049385	0.389527		-0.616	-0.238	0.09	0.369		0.955		0.559	-0.037	0.137	-0.141	-3.105	0.352	-0.017		-2.78683	0.533994	2.3787
-148		-0.462	1.681	-0.017	0.635	-0.177	1.413		-0.017	-1.238	-0.435	0.49	0.784	-0.246	0.592		-1.92797	1.49204	2.62109	0.643974	-1.42931	-0.137781		0.176353	2.90545	-6.2326	-0.298254	-1.47672	-0.03301	0.358125		-0.84	-0.264	0.073	0.345		1.062		0.559	-0.083	0.037	-0.084	-2.9	0.431	0.128		-2.79206	0.560292	2.43701
-147		-0.443	1.679	-0.007	0.648	-0.177	1.43		-0.04	-1.269	-0.435	0.474	0.768	-0.248	0.593		-1.91226	1.48609	2.62342	0.625488	-1.46525	-0.232421		0.188701	2.88971	-6.26851	-0.308592	-1.5162	-0.018544	0.334385		-1.076	-0.317	0.036	0.268		1.176		0.696	-0.025	0.384	-0.249	-3.011	0.281	0.27		-2.79338	0.56989	2.4975
-146		-0.425	1.676	-0.011	0.659	-0.179	1.446		-0.063	-1.299	-0.434	0.456	0.751	-0.25	0.593		-1.94449	1.51388	2.62497	0.610588	-1.49576	-0.329103		0.204256	2.87389	-6.30143	-0.320227	-1.54512	-0.009859	0.294577		-1.041	-0.138	0.052	0.008		1.178		0.484	0.021	0.363	-0.252	-3.2	0.281	0.103		-2.83917	0.609349	2.56456
-145		-0.41	1.671	-0.02	0.67	-0.182	1.461		-0.084	-1.328	-0.434	0.438	0.734	-0.253	0.592		-1.94684	1.51228	2.64129	0.593559	-1.53192	-0.414832		0.222736	2.88809	-6.33512	-0.334959	-1.58392	-0.002533	0.260681		-1.254	-0.359	0.022	0.075		0.919		0.355	-0.155	0.529	-0.281	-3.192	0.433	0.03		-2.85773	0.613805	2.63053
-144		-0.398	1.665	-0.017	0.68	-0.185	1.475		-0.104	-1.356	-0.432	0.42	0.716	-0.255	0.589		-1.99123	1.5119	2.66498	0.577232	-1.56737	-0.448909		0.232145	2.90781	-6.37209	-0.350172	-1.64002	0.00505	0.20338		-1.391	-0.588	-0.001	0.251		0.792		0.385	-0.159	0.263	-0.188	-3.26	0.496	-0.022		-2.9167	0.621075	2.72879
-143		-0.389	1.66	-0.02	0.688	-0.189	1.488		-0.124	-1.383	-0.43	0.402	0.699	-0.257	0.585		-2.02986	1.46626	2.69845	0.559486	-1.59952	-0.432826		0.259356	2.94776	-6.41975	-0.356482	-1.72146	0.010076	0.150923		-1.368	-0.35	-0.002	0.357		0.486		0.343	-0.235	0.39	-0.203	-3.394	0.44	-0.002		-2.96357	0.58685	2.79629
-142		-0.383	1.653	-0.035	0.697	-0.194	1.498		-0.143	-1.408	-0.427	0.383	0.684	-0.26	0.581		-2.06545	1.42897	2.74478	0.538948	-1.62766	-0.415547		0.287707	2.93758	-6.47269	-0.354681	-1.8141	0.012726	0.102321		-1.34	-0.238	0.07	0.313		0.429		0.28	-0.121	0.191	-0.136	-3.58	0.335	0.07		-3.01664	0.563336	2.82071
-141		-0.38	1.646	-0.045	0.705	-0.199	1.507		-0.161	-1.431	-0.423	0.366	0.669	-0.262	0.575		-2.10304	1.41135	2.79445	0.528603	-1.66488	-0.389304		0.295814	2.93419	-6.52837	-0.360358	-1.91411	0.018905	0.054248		-1.204	-0.264	0.246	0.39		0.562		0.524	0.002	0.507	-0.037	-3.726	0.334	0.034		-3.0758	0.556943	2.83094
-140		-0.379	1.638	-0.063	0.713	-0.204	1.514		-0.18	-1.452	-0.418	0.348	0.656	-0.263	0.568		-2.09673	1.40138	2.84758	0.515297	-1.70345	-0.350744		0.294096	2.92663	-6.57843	-0.376875	-2.00256	0.027088	0.011368		-0.864	-0.317	0.405	0.536		0.692		0.792	0.049	0.337	-0.089	-3.333	0.501	-0.312		-3.0979	0.55856	2.83905
-139		-0.38	1.628	-0.076	0.722	-0.208	1.52		-0.199	-1.474	-0.414	0.331	0.645	-0.263	0.56		-2.08245	1.4532	2.91532	0.524651	-1.73385	-0.34886		0.267615	2.95562	-6.62502	-0.40135	-2.08431	0.037036	-0.040063		-0.778	1.653	0.311	1.015		0.926		0.799	0.104	0.276	-0.219	-3.12	0.723	-0.453		-3.11722	0.627179	2.86016
-138		-0.383	1.618	-0.094	0.729	-0.213	1.524		-0.218	-1.496	-0.41	0.315	0.635	-0.261	0.551		-2.06628	1.5093	2.99967	0.533447	-1.76688	-0.325755		0.240571	2.91056	-6.66475	-0.425391	-2.15824	0.049877	-0.099725		-0.909	1.553	0.112	1.231		0.983		0.806	0.125	0.038	-0.209	-2.943	0.706	-0.669		-3.13858	0.70184	2.90265
-137		-0.386	1.608	-0.119	0.736	-0.219	1.528		-0.238	-1.518	-0.406	0.299	0.625	-0.257	0.541		-2.02993	1.58167	3.07364	0.539169	-1.80223	-0.281354		0.210815	2.8653	-6.69971	-0.451094	-2.23118	0.058467	-0.142989		-0.901	1.362	0.12	1.245		1.007		0.917	0.127	-0.174	-0.154	-2.977	0.57	-0.775		-3.13074	0.796201	2.96775
-136		-0.39	1.599	-0.137	0.741	-0.225	1.531		-0.258	-1.541	-0.403	0.283	0.615	-0.254	0.531		-1.98761	1.62695	3.13744	0.536377	-1.82994	-0.236894		0.195873	2.87261	-6.72345	-0.477087	-2.30706	0.066878	-0.194466		-0.731	0.925	0.042	1.158		0.889		0.712	0.11	0.113	0.056	-2.828	0.544	-0.81		-3.11583	0.862912	3.01673
-135		-0.396	1.591	-0.159	0.746	-0.232	1.535		-0.28	-1.566	-0.402	0.268	0.606	-0.251	0.522		-1.9483	1.6429	3.18624	0.529129	-1.8561	-0.186541		0.192968	2.8362	-6.73077	-0.499564	-2.39135	0.075509	-0.217897		-0.987	0.949	0.1	1.103		0.715		0.796	0.071	-0.012	0.067	-2.584	0.407	-1.024		-3.10031	0.899358	3.07881
-134		-0.402	1.584	-0.171	0.75	-0.241	1.539		-0.303	-1.591	-0.401	0.252	0.595	-0.248	0.514		-1.9251	1.63258	3.22694	0.54023	-1.88124	-0.158597		0.201091	2.84314	-6.73899	-0.515517	-2.48153	0.087164	-0.239321		-0.959	0.398	-0.047	1.113		0.901		0.792	0.066	0.138	0.08	-2.227	0.533	-1.034		-3.08955	0.905934	3.13548
-133		-0.411	1.577	-0.165	0.756	-0.249	1.543		-0.325	-1.615	-0.402	0.236	0.584	-0.246	0.507		-1.87598	1.62486	3.24648	0.568062	-1.89345	-0.153822		0.201258	2.82047	-6.74741	-0.52487	-2.56652	0.100031	-0.221934		-0.628	0.469	-0.138	0.974		0.673		0.68	-0.052	-0.094	0.03	-2.267	0.386	-1.231		-3.05517	0.913747	3.2108
-132		-0.421	1.571	-0.153	0.763	-0.258	1.549		-0.346	-1.639	-0.403	0.219	0.572	-0.247	0.502		-1.8384	1.63104	3.24749	0.617218	-1.89195	-0.137761		0.186375	2.81342	-6.74636	-0.530188	-2.6557	0.111833	-0.216374		-0.827	0.379	-0.204	0.785		0.68		0.772	0.072	-0.187	0.069	-2.124	0.29	-1.431		-3.03792	0.932019	3.34541
-131		-0.434	1.563	-0.125	0.771	-0.268	1.554		-0.368	-1.662	-0.404	0.201	0.561	-0.248	0.497		-1.80435	1.66044	3.23163	0.674034	-1.90045	-0.129979		0.162345	2.82042	-6.73578	-0.533186	-2.74562	0.125272	-0.201871		-0.895	0.997	-0.073	0.837		0.413		1.037	0.082	0.071	0.023	-1.566	0.06	-1.27		-3.02322	0.977498	3.47695
-130		-0.447	1.551	-0.113	0.779	-0.279	1.559		-0.389	-1.686	-0.403	0.182	0.55	-0.25	0.493		-1.77183	1.6601	3.16652	0.734398	-1.92723	-0.123459		0.135556	2.80122	-6.70727	-0.539061	-2.8274	0.143044	-0.185986		-0.705	0.826	0.017	0.665		0.466		1.055	0.045	-0.005	-0.053	-1.081	-0.043	-1.058		-3.01126	0.991681	3.59586
-129		-0.461	1.537	-0.088	0.786	-0.291	1.564		-0.41	-1.708	-0.402	0.165	0.54	-0.254	0.489		-1.74138	1.68173	3.09443	0.776001	-1.95022	-0.094166		0.107869	2.76998	-6.65565	-0.540244	-2.91562	0.164376	-0.17602		-0.951	0.72	0.018	0.342		0.278		1.043	0.099	-0.224	0.011	-0.793	-0.193	-0.804		-3.00618	1.0295	3.722
-128		-0.477	1.519	-0.066	0.792	-0.303	1.566		-0.43	-1.73	-0.4	0.149	0.531	-0.258	0.485		-1.70304	1.74791	3.02848	0.830162	-2.01841	-0.069281		0.105916	2.76	-6.53942	-0.539297	-2.99338	0.183322	-0.165002		-1.32	0.594	0.009	0.145		0.298		1.113	0.123	-0.182	0.061	-0.556	-0.359	-0.763		-2.98645	1.11471	3.84144
-127		-0.492	1.497	-0.054	0.797	-0.315	1.567		-0.451	-1.752	-0.396	0.133	0.524	-0.264	0.482		-1.69752	1.82214	2.96502	0.863663	-2.01257	-0.042014		0.113125	2.7566	-6.40162	-0.539725	-3.06875	0.197201	-0.154447		-1.305	0.405	-0.071	0.245		0.095		1.17	0.213	-0.261	0.136	-0.476	-0.057	-0.812		-2.98792	1.21071	3.93471
-126		-0.509	1.471	-0.051	0.803	-0.328	1.566		-0.471	-1.775	-0.391	0.12	0.516	-0.27	0.479		-1.70285	1.87122	2.90647	0.867821	-2.01664	-0.027772		0.133833	2.75389	-6.25103	-0.551344	-3.1578	0.209239	-0.165456		-1.384	-0.024	-0.094	0.459		-0.134		0.774	0.285	-0.103	0.14	-0.292	-0.085	-0.643		-2.99827	1.27997	3.9985
-125		-0.526	1.444	-0.042	0.809	-0.339	1.564		-0.489	-1.798	-0.387	0.107	0.509	-0.278	0.477		-1.72109	1.93559	2.83864	0.872383	-2.03345	-0.007246		0.149282	2.75639	-6.07853	-0.574065	-3.24266	0.224276	-0.181504		-1.595	-0.082	-0.097	0.553		-0.262		0.468	0.38	0.183	0	-0.168	-0.001	-0.774		-3.02094	1.34874	4.03248
-124		-0.542	1.413	-0.039	0.817	-0.35	1.561		-0.506	-1.821	-0.383	0.094	0.502	-0.287	0.476		-1.76729	1.80081	2.76112	0.878212	-2.03962	0.030472		0.166939	2.76217	-5.88926	-0.605795	-3.32974	0.241303	-0.197378		-1.265	0.559	-0.128	0.527		-0.418		0.489	0.377	-0.081	-0.059	0.122	-0.075	-0.717		-3.06354	1.43306	4.0179
-123		-0.558	1.379	-0.042	0.824	-0.36	1.558		-0.52	-1.844	-0.38	0.082	0.496	-0.297	0.475		-1.79395	1.76935	2.67787	0.897415	-2.06235	0.062473		0.183434	2.75164	-5.67396	-0.640685	-3.42227	0.254153	-0.215487		-1.276	0.65	-0.116	0.267		-0.459		0.438	0.451	0.043	-0.17	0.354	-0.141	-0.381		-3.08027	1.54107	3.9877
-122		-0.573	1.343	-0.045	0.832	-0.369	1.555		-0.532	-1.867	-0.378	0.071	0.491	-0.308	0.473		-1.81989	1.61619	2.61358	0.921082	-2.07638	0.112807		0.174986	2.70942	-5.43797	-0.685194	-3.53428	0.264437	-0.243824		-1.328	0.615	-0.052	0.014		-0.455		0.393	0.46	0.247	-0.207	0.598	0.029	-0.273		-3.09421	1.64259	3.96631
-121		-0.587	1.304	-0.05	0.839	-0.376	1.552		-0.541	-1.889	-0.376	0.059	0.488	-0.32	0.471		-1.87981	1.31918	2.55485	0.921181	-2.08629	0.172656		0.285961	2.70603	-5.17923	-0.72917	-3.64722	0.277042	-0.277183		-1.362	0.555	0.071	-0.206		-0.451		0.547	0.422	0.157	-0.159	0.432	0.194	-0.202		-3.14208	1.71065	3.92995
-120		-0.602	1.265	-0.047	0.845	-0.383	1.55		-0.548	-1.911	-0.375	0.047	0.485	-0.332	0.468		-1.95346	1.3075	2.48464	0.93187	-2.10486	0.246733		0.158649	2.67679	-4.90709	-0.777419	-3.75043	0.297469	-0.290021		-1.651	0.63	0.096	-0.273	0.247	-0.325		0.66	0.406	-0.118	-0.161	0.27	0.438	-0.19		-3.21005	1.7715	3.79755
-119		-0.616	1.224	-0.073	0.848	-0.39	1.548		-0.553	-1.932	-0.373	0.036	0.484	-0.346	0.465		-1.99321	1.37707	2.40411	0.94632	-2.13828	0.312192		0.065995	2.6791	-4.63989	-0.830595	-3.84702	0.321855	-0.309858		-1.748	0.315	0.219	-0.251	0.207	0.032		0.669	0.311	0.014	-0.067	-0.053	0.477	-0.455		-3.25187	1.81717	3.63551
-118		-0.632	1.183	-0.1	0.849	-0.396	1.546		-0.556	-1.953	-0.371	0.025	0.482	-0.36	0.46		-1.99948	1.42719	2.3124	0.959473	-2.18299	0.379384		-0.040986	2.64727	-4.38427	-0.890395	-3.94668	0.345973	-0.337457		-1.672	-0.04	0.22	-0.333	-0.014	0.108		0.409	0.087	0.153	-0.09	-0.237	0.446	-0.464		-3.26074	1.84171	3.46382
-117		-0.649	1.142	-0.119	0.848	-0.403	1.544		-0.557	-1.974	-0.369	0.015	0.482	-0.375	0.454		-2.01611	1.49583	2.23519	0.968132	-2.22097	0.432982		-0.156303	2.59917	-4.13226	-0.943083	-4.05366	0.360966	-0.370374		-1.543	0.469	0.068	-0.424	0.489	0.006		0.439	0.008	0.049	-0.095	-0.31	0.385	-0.506		-3.27886	1.88587	3.27048
-116		-0.668	1.1	-0.156	0.846	-0.41	1.542		-0.556	-1.994	-0.366	0.006	0.481	-0.389	0.447		-2.04082	1.53883	2.16962	0.989594	-2.25326	0.636233		-0.256798	2.59405	-3.88493	-0.988501	-4.16778	0.37128	-0.395127		-1.578	0.332	0.02	-0.491	0.343	-0.098		0.507	-0.06	-0.142	-0.19	-0.163	0.304	-0.494		-3.30782	1.9078	3.09822
-115		-0.689	1.059	-0.212	0.844	-0.42	1.539		-0.553	-2.013	-0.364	-0.002	0.48	-0.404	0.438		-2.06332	1.57081	2.10406	0.986549	-2.26382	0.825235		-0.328575	2.56845	-3.6336	-1.02508	-4.28285	0.381172	-0.422732		-1.434	0.541	0.08	-0.417	-0.03	-0.359		0.319	-0.018	0.122	-0.311	0.078	0.459	-0.411		-3.32665	1.92081	2.8945
-114		-0.711	1.018	-0.239	0.841	-0.431	1.535		-0.547	-2.03	-0.363	-0.01	0.478	-0.417	0.43		-2.10804	1.64456	2.0204	0.995117	-2.27949	0.98938		-0.372646	2.5458	-3.39287	-1.05437	-4.3912	0.391283	-0.450844		-1.251	0.384	0.078	-0.366	-0.152	-0.475		0.335	0.02	0.416	-0.243	0.013	0.382	-0.315		-3.357	1.98124	2.67733
-113		-0.733	0.978	-0.245	0.839	-0.443	1.53		-0.539	-2.045	-0.362	-0.017	0.476	-0.43	0.421		-2.14184	1.70834	1.94699	1.02928	-2.30143	1.13473		-0.38168	2.523	-3.15577	-1.0765	-4.5079	0.395499	-0.491083		-1.526	0.704	0.049	-0.376	-0.044	-0.283		0.695	-0.053	0.282	-0.164	-0.002	0.35	-0.326		-3.38392	2.0392	2.42989
-112		-0.756	0.939	-0.264	0.838	-0.456	1.525		-0.527	-2.059	-0.362	-0.024	0.473	-0.441	0.412		-2.19225	1.76278	1.88471	1.08433	-2.31302	1.2837		-0.3652	2.48444	-2.92829	-1.09949	-4.61541	0.393477	-0.53246		-1.495	0.46	0.086	-0.35	-0.247	-0.228		0.988	-0.027	-0.014	-0.278	-0.114	0.367	-0.273		-3.43566	2.08606	2.16515
-111		-0.778	0.902	-0.237	0.838	-0.469	1.521		-0.512	-2.072	-0.364	-0.031	0.469	-0.452	0.405		-2.24109	1.87325	1.81448	1.13057	-2.30351	1.42181		-0.363043	2.46426	-2.71344	-1.12149	-4.71361	0.388917	-0.580567		-1.516	0.173	0.097	-0.283	-0.468	-0.428		1.013	-0.065	-0.045	-0.331	-0.222	0.422	-0.31		-3.47754	2.19092	1.91119
-110		-0.8	0.866	-0.184	0.837	-0.48	1.517		-0.494	-2.084	-0.364	-0.038	0.464	-0.463	0.4		-2.26268	1.97812	1.73465	1.14168	-2.27582	1.5455		-0.369664	2.44141	-2.52316	-1.15228	-4.80644	0.389577	-0.631031		-1.61	-0.062	0.125	-0.332	-0.813	-0.744		1.11	-0.03	0.223	-0.386	-0.09	0.422	-0.11		-3.48702	2.29256	1.6419
-109		-0.821	0.83	-0.159	0.835	-0.489	1.515		-0.473	-2.097	-0.364	-0.046	0.46	-0.474	0.396		-2.28986	2.03323	1.66019	1.14529	-2.21786	1.66211		-0.37402	2.42315	-2.35244	-1.18774	-4.89636	0.391246	-0.664444		-1.637	0.287	0.134	-0.156	-0.243	-0.867		1.302	0.066	0.156	-0.348	-0.02	0.155	-0.139		-3.5019	2.337	1.34986
-108		-0.842	0.795	-0.134	0.833	-0.495	1.514		-0.451	-2.11	-0.364	-0.053	0.456	-0.486	0.394		-2.30163	2.08604	1.5932	1.17107	-2.18179	1.73565		-0.37856	2.41843	-2.20525	-1.22111	-4.9746	0.394627	-0.696191		-1.373	0.5	0.114	-0.099	-0.311	-0.997		1.146	0.007	-0.109	-0.429	0.143	0.236	-0.182		-3.49586	2.38243	1.05369
-107		-0.864	0.76	-0.113	0.832	-0.5	1.514		-0.429	-2.122	-0.363	-0.059	0.452	-0.5	0.391		-2.29483	2.16609	1.52674	1.20547	-2.13593	1.81191		-0.378018	2.41298	-2.09249	-1.24692	-5.04503	0.399016	-0.72273		-1.15	0.74	0.04	0.013	-0.532	-0.917		1.117	0.038	-0.209	-0.465	0.289	0.123	0.005		-3.46933	2.45979	0.810951
-106		-0.887	0.726	-0.122	0.831	-0.504	1.516		-0.407	-2.134	-0.362	-0.064	0.448	-0.516	0.389		-2.2582	2.22629	1.47656	1.2448	-2.07176	1.87424		-0.362475	2.40492	-1.99326	-1.27369	-5.10882	0.405695	-0.745406		-1.264	1.053	-0.025	-0.026	-0.358	-0.921		1.274	0.025	0.067	-0.401	0.485	-0.095	-0.014		-3.41227	2.51954	0.615371
-105		-0.909	0.694	-0.143	0.832	-0.508	1.518		-0.386	-2.145	-0.36	-0.068	0.444	-0.532	0.386		-2.24586	2.30714	1.42631	1.2967	-1.97191	1.92007		-0.345854	2.3379	-1.89399	-1.30633	-5.16947	0.413768	-0.764088		-1.34	0.785	-0.036	-0.058	-0.266	-0.775		1.168	-0.011	0.123	-0.395	0.332	-0.228	-0.022		-3.37355	2.6016	0.44413
-104		-0.931	0.663	-0.152	0.834	-0.51	1.523		-0.365	-2.154	-0.358	-0.07	0.439	-0.55	0.384		-2.26193	2.39055	1.37172	1.34658	-1.8635	1.93536		-0.309065	2.28776	-1.79491	-1.34472	-5.21727	0.419136	-0.786073		-1.12	0.528	-0.085	-0.166	-0.258	-0.614		0.891	-0.02	0.118	-0.22	0.38	-0.312	0.01		-3.36773	2.68753	0.287874
-103		-0.95	0.633	-0.138	0.837	-0.512	1.529		-0.345	-2.162	-0.355	-0.07	0.434	-0.567	0.382		-2.29199	2.4825	1.29352	1.39932	-1.77101	1.90762		-0.292832	2.24077	-1.69846	-1.38174	-5.25271	0.422699	-0.805984		-0.876	0.479	-0.094	-0.122	-0.094	-0.268		0.967	-0.177	0.154	-0.159	0.678	-0.179	-0.039		-3.39034	2.78189	0.175201
-102		-0.968	0.604	-0.125	0.84	-0.512	1.538		-0.324	-2.17	-0.352	-0.069	0.43	-0.584	0.381		-2.27823	2.564	1.19218	1.45766	-1.67583	1.88662		-0.295841	2.24691	-1.61007	-1.41444	-5.27091	0.428677	-0.830588		-0.807	0.195	-0.106	-0.132	0.458	0.04		1.118	-0.207	0.176	-0.143	0.688	-0.152	0.144		-3.36647	2.86549	0.081033
-101		-0.983	0.577	-0.091	0.844	-0.511	1.548		-0.302	-2.177	-0.349	-0.065	0.426	-0.602	0.381		-2.28825	2.60025	1.08928	1.49689	-1.56997	1.84643		-0.293658	2.2262	-1.52652	-1.44624	-5.28064	0.432617	-0.857868		-0.856	0.105	-0.043	-0.221	0.322	-0.042		1.101	-0.33	0.264	-0.17	0.557	-0.22	0.195		-3.3664	2.90066	-0.015173
-100		-0.996	0.553	-0.066	0.847	-0.509	1.558		-0.28	-2.184	-0.346	-0.06	0.423	-0.62	0.383		-2.30395	2.62965	0.987359	1.53066	-1.48064	1.8036		-0.290106	2.21769	-1.45232	-1.47723	-5.29645	0.438408	-0.882275		-0.854	0.481	0.091	-0.216	0.333	-0.196		1.083	-0.419	0.141	-0.164	0.525	-0.218	0.014		-3.36739	2.92885	-0.036159
-99		-1.009	0.532	-0.072	0.852	-0.505	1.567		-0.257	-2.19	-0.343	-0.053	0.42	-0.637	0.386		-2.31354	2.61485	0.872814	1.54269	-1.41405	1.78106		-0.282049	2.17999	-1.37946	-1.5054	-5.31792	0.446006	-0.877607		-0.898	0.51	0.218	-0.026	0.649	-0.268		1.317	-0.312	0.165	-0.173	0.851	-0.3	0.099		-3.35667	2.9109	-0.016462
-98		-1.022	0.512	-0.109	0.857	-0.499	1.576		-0.234	-2.195	-0.34	-0.046	0.418	-0.655	0.39		-2.33889	2.62559	0.758888	1.5455	-1.37587	1.77208		-0.278872	2.17838	-1.31911	-1.5344	-5.35025	0.456919	-0.874313		-0.864	0.44	0.334	-0.011	0.786	-0.087		1.393	-0.165	0.195	-0.136	1.059	-0.125	0.059		-3.36263	2.91969	0.026361
-97		-1.035	0.493	-0.107	0.864	-0.492	1.583		-0.212	-2.199	-0.338	-0.037	0.416	-0.674	0.394		-2.34392	2.63651	0.665819	1.52992	-1.36992	1.73539		-0.266395	2.18381	-1.27168	-1.56406	-5.38343	0.471284	-0.884558		-1.115	0.503	0.235	0.115	0.393	0.267		1.316	-0.001	0.106	-0.106	1.106	-0.12	-0.027		-3.34999	2.93028	0.088881
-96		-1.049	0.475	-0.119	0.872	-0.484	1.588		-0.19	-2.202	-0.337	-0.027	0.415	-0.691	0.399		-2.39059	2.71021	0.593574	1.53085	-1.37867	1.69605		-0.255911	2.14896	-1.24108	-1.58982	-5.40579	0.484544	-0.873663		-0.874	0.35	0.133	0.17	0.343	0.325		1.337	0.137	0.131	-0.169	1.445	-0.093	0.057		-3.37497	3.00689	0.162653
-95		-1.062	0.457	-0.093	0.88	-0.473	1.593		-0.167	-2.203	-0.337	-0.015	0.412	-0.707	0.402		-2.40881	2.75958	0.529984	1.53196	-1.39615	1.65404		-0.250454	2.12214	-1.22858	-1.61085	-5.41964	0.498303	-0.882233		-0.564	0.075	0.042	0.162	0.574	0.276		1.401	0.171	0.295	-0.322	1.484	-0.184	-0.128		-3.36986	3.05938	0.266808
-94		-1.076	0.439	-0.076	0.886	-0.462	1.596		-0.145	-2.203	-0.338	0	0.41	-0.723	0.405		-2.43456	2.79393	0.46533	1.5315	-1.40862	1.61895		-0.240075	2.07844	-1.21256	-1.63468	-5.4294	0.505683	-0.890026		-0.402	0.277	0.067	0.136	0.4	0.281		1.229	0.285	0.293	-0.481	1.584	-0.1	-0.172		-3.38197	3.09253	0.375585
-93		-1.089	0.421	-0.017	0.891	-0.451	1.598		-0.124	-2.203	-0.339	0.016	0.407	-0.737	0.407		-2.43431	2.8581	0.417085	1.52576	-1.41172	1.60776		-0.229096	2.04714	-1.18975	-1.66035	-5.44191	0.507366	-0.907021		-0.621	0.179	0.044	-0.071	0.178	0.243		1.106	0.302	0.149	-0.564	1.42	-0.183	-0.237		-3.37119	3.15603	0.465778
-92		-1.103	0.403	-0.011	0.895	-0.439	1.599		-0.103	-2.203	-0.339	0.035	0.404	-0.749	0.407		-2.41574	2.89638	0.380071	1.49498	-1.42066	1.59115		-0.222705	2.02297	-1.17371	-1.68552	-5.45449	0.503896	-0.924505		-0.865	0.108	-0.014	-0.101	0.327	0.175		1.068	0.281	0.159	-0.47	1.392	-0.278	-0.401		-3.33842	3.19586	0.527519
-91		-1.115	0.387	0.014	0.897	-0.426	1.6		-0.081	-2.202	-0.338	0.054	0.402	-0.761	0.407		-2.42582	2.92597	0.351554	1.46447	-1.41892	1.56571		-0.198159	2.0032	-1.16637	-1.70645	-5.47695	0.501164	-0.915837		-0.447	0.623	-0.049	-0.162	-0.044	0.275		1.006	0.37	0.159	-0.39	1.446	-0.086	-0.379		-3.32918	3.22406	0.576189
-90		-1.128	0.373	0.017	0.899	-0.413	1.602		-0.06	-2.202	-0.337	0.073	0.399	-0.774	0.406		-2.41496	2.96004	0.363897	1.42323	-1.39926	1.5397		-0.177399	1.99033	-1.17712	-1.72484	-5.51067	0.493567	-0.919821		-0.316	0.57	0.008	-0.236	-0.247	0.4		1.049	0.539	0.175	-0.31	1.616	0.142	-0.419		-3.29302	3.25655	0.640691
-89		-1.14	0.361	0.005	0.9	-0.4	1.604		-0.038	-2.202	-0.335	0.091	0.395	-0.786	0.404		-2.44759	3.00492	0.379522	1.39297	-1.38367	1.49708		-0.134349	1.95665	-1.2012	-1.74762	-5.54699	0.481616	-0.916328		-0.401	0.53	0.103	-0.083	-0.468	0.649		0.923	0.651	0.203	-0.158	1.74	0.49	-0.495		-3.29954	3.29603	0.70124
-88		-1.151	0.351	-0.023	0.9	-0.387	1.607		-0.016	-2.203	-0.334	0.108	0.39	-0.799	0.4		-2.50078	3.03912	0.394478	1.37004	-1.35683	1.44398		-0.095058	1.9667	-1.24011	-1.77206	-5.58398	0.47198	-0.903454		-0.533	0.552	0.03	-0.03	-0.813	0.652		1.038	0.662	0.206	-0.282	1.46	0.633	-0.293		-3.33567	3.32228	0.764628
-87		-1.162	0.345	-0.042	0.9	-0.375	1.611		0.006	-2.203	-0.334	0.125	0.386	-0.812	0.394		-2.55241	3.0542	0.417128	1.36974	-1.32862	1.40062		-0.076243	1.91989	-1.28015	-1.79253	-5.61846	0.4619	-0.88408		-0.543	0.22	0.06	-0.063	-0.243	0.751		0.965	0.751	0.163	-0.227	1.495	0.533	-0.277		-3.37078	3.3289	0.81752
-86		-1.172	0.34	-0.039	0.898	-0.363	1.615		0.029	-2.204	-0.334	0.142	0.382	-0.824	0.386		-2.62203	3.08185	0.433675	1.40021	-1.28979	1.37362		-0.067704	1.89383	-1.32403	-1.80724	-5.63948	0.454454	-0.855922		-0.55	0.281	0.044	-0.099	-0.311	0.776		0.863	0.666	0.379	-0.168	1.265	0.469	-0.123		-3.42441	3.34712	0.864836
-85		-1.183	0.335	-0.039	0.895	-0.352	1.619		0.053	-2.204	-0.336	0.16	0.378	-0.835	0.376		-2.69049	3.13941	0.45495	1.42554	-1.2383	1.33468		-0.055688	1.86697	-1.37701	-1.82292	-5.65651	0.445287	-0.830756		-0.364	0.117	0.026	-0.289	-0.532	0.784		0.845	0.593	0.33	-0.011	1.402	0.204	-0.062		-3.48211	3.4004	0.902228
-84		-1.194	0.332	-0.017	0.891	-0.342	1.623		0.077	-2.204	-0.338	0.18	0.374	-0.845	0.362		-2.71958	3.13112	0.479998	1.42579	-1.19834	1.30104		-0.05777	1.8224	-1.44395	-1.8343	-5.66679	0.439582	-0.815837		-0.716	0.338	-0.026	-0.413	-0.358	0.805		0.967	0.381	0.115	0.063	1.268	0.352	-0.206		-3.50782	3.38955	0.917259
-83		-1.206	0.33	-0.011	0.887	-0.333	1.628		0.103	-2.203	-0.339	0.199	0.369	-0.854	0.348		-2.74239	3.11295	0.506462	1.43008	-1.14205	1.29198		-0.054383	1.83424	-1.53268	-1.8402	-5.67069	0.434879	-0.804344		-0.925	0.74	-0.096	-0.58	-0.266	1.01		0.816	0.337	0.208	-0.087	1.149	0.277	-0.023		-3.52701	3.36792	0.921032
-82		-1.219	0.331	-0.004	0.883	-0.323	1.633		0.131	-2.203	-0.339	0.22	0.365	-0.863	0.331		-2.74939	3.07244	0.518632	1.4423	-1.09261	1.26105		-0.054177	1.84208	-1.63674	-1.83584	-5.66884	0.434017	-0.795091		-0.856	0.751	-0.117	-0.461	0.458	1.088		0.751	0.212	0.064	-0.086	0.946	0.221	0.047		-3.52768	3.32347	0.930271
-81		-1.233	0.332	0.011	0.879	-0.313	1.64		0.16	-2.204	-0.339	0.24	0.359	-0.872	0.313		-2.75919	3.04291	0.509126	1.45724	-1.03643	1.25029		-0.036173	1.824	-1.75633	-1.83242	-5.66716	0.433219	-0.776844		-0.892	0.478	-0.095	-0.333	0.322	1.261		0.843	0.198	0.306	-0.158	1.051	0.243	0.018		-3.53064	3.28723	0.962107
-80		-1.247	0.335	0.03	0.876	-0.303	1.647		0.189	-2.205	-0.338	0.261	0.353	-0.882	0.294		-2.73152	3.04231	0.502039	1.46677	-0.958471	1.21813		-0.030593	1.82368	-1.88955	-1.82589	-5.66946	0.429648	-0.785474		-1.002	0.627	-0.05	-0.147	0.333	1.273		0.825	0.229	0.126	-0.109	1.024	0.309	0.191		-3.49712	3.28223	1.00463
-79		-1.262	0.338	0.033	0.873	-0.291	1.655		0.218	-2.206	-0.337	0.281	0.347	-0.893	0.275		-2.69959	3.06046	0.497315	1.47	-0.841105	1.23367		-0.022428	1.8299	-2.02165	-1.81993	-5.66115	0.425406	-0.775431		-0.908	0.271	0.034	0.015	0.649	1.18		0.685	0.192	0.043	-0.03	0.994	0.334	0.107		-3.46151	3.30036	1.01735
-78		-1.277	0.339	0.042	0.871	-0.279	1.663		0.246	-2.206	-0.335	0.3	0.342	-0.904	0.256		-2.69144	3.04228	0.480113	1.48247	-0.705813	1.23539		-0.007228	1.8347	-2.14528	-1.80843	-5.65662	0.419506	-0.770686		-0.897	0.032	0.113	0.026	0.786	1.156		0.466	0.236	0.011	0.028	0.951	0.352	0.193		-3.45178	3.28484	1.00683
-77		-1.293	0.34	0.051	0.87	-0.265	1.67		0.273	-2.205	-0.333	0.32	0.337	-0.916	0.237		-2.65623	3.024	0.451859	1.50088	-0.573317	1.23177		0.005326	1.84255	-2.2606	-1.80368	-5.65332	0.419182	-0.764244		-0.847	0.16	0.045	0.171	0.393	1.135		0.452	0.185	0.047	0.049	0.618	0.351	-0.022		-3.4107	3.27184	0.992962
-76		-1.308	0.339	0.082	0.87	-0.25	1.677		0.298	-2.204	-0.332	0.339	0.334	-0.929	0.219		-2.61939	3.03052	0.417038	1.51439	-0.421754	1.20099		0.026122	1.82159	-2.36331	-1.8019	-5.65541	0.420644	-0.781063		-0.633	0.495	-0.012	0.126	0.343	1.134		0.234	0.144	0.225	-0.16	0.523	0.254	-0.523		-3.37033	3.28134	0.956441
-75		-1.325	0.338	0.104	0.87	-0.234	1.684		0.32	-2.202	-0.33	0.359	0.331	-0.942	0.201		-2.56694	3.05537	0.381937	1.54255	-0.290454	1.15388		0.059417	1.81996	-2.45292	-1.80144	-5.64663	0.424321	-0.799094		-0.671	0.386	-0.042	0.176	-0.965	1.169		0.279	-0.043	0.084	-0.242	0.545	0.233	-0.602		-3.32817	3.31072	0.89777
-74		-1.342	0.336	0.055	0.87	-0.216	1.691		0.34	-2.201	-0.329	0.38	0.329	-0.957	0.183		-2.52361	3.06711	0.357784	1.56302	-0.139936	1.10921		0.109418	1.81335	-2.53138	-1.80608	-5.6369	0.428906	-0.829489		-0.875	0.611	-0.152	0.094	0.489	1.014		0.255	-0.116	0.095	-0.126	0.479	0.175	-0.707		-3.30383	3.32383	0.839505
-73		-1.36	0.334	0.014	0.872	-0.198	1.699		0.358	-2.2	-0.328	0.402	0.327	-0.972	0.166		-2.5164	3.15646	0.33077	1.55451	0.026552	1.08314		0.153477	1.79584	-2.60285	-1.81049	-5.61942	0.43814	-0.851449		-0.946	0.534	-0.132	0.191	0.343	1.06		0.069	-0.223	-0.025	-0.09	0.692	0.124	-0.661		-3.31056	3.41269	0.801256
-72		-1.379	0.333	-0.044	0.873	-0.179	1.706		0.373	-2.201	-0.327	0.425	0.325	-0.988	0.149		-2.49507	3.26817	0.290302	1.53285	0.189335	1.06249		0.194343	1.80076	-2.66186	-1.81494	-5.6027	0.446458	-0.863602		-0.846	0.257	-0.138	0.349	-0.03	1.359		-0.158	-0.18	0.071	-0.064	0.657	0.124	-0.567		-3.29435	3.52308	0.760619
-71		-1.399	0.332	-0.075	0.875	-0.16	1.714		0.386	-2.203	-0.324	0.45	0.323	-1.004	0.133		-2.48503	3.36601	0.256224	1.52293	0.327347	1.03641		0.238201	1.8194	-2.70676	-1.81107	-5.59317	0.449857	-0.875001		-0.682	0.259	-0.094	0.652	-0.152	1.407		-0.185	-0.043	-0.06	-0.151	0.66	0.114	-0.542		-3.28618	3.62007	0.689363
-70		-1.418	0.331	-0.137	0.878	-0.141	1.724		0.396	-2.205	-0.322	0.476	0.322	-1.021	0.117		-2.49003	3.4575	0.243657	1.5316	0.430396	1.03167		0.28561	1.80345	-2.72357	-1.80392	-5.58999	0.452736	-0.886531		-0.543	-0.112	-0.089	0.547	-0.044	1.288		0.033	0.169	0.165	-0.099	0.734	0.181	-0.603		-3.29778	3.71119	0.604856
-69		-1.437	0.332	-0.159	0.88	-0.122	1.733		0.404	-2.208	-0.319	0.504	0.32	-1.039	0.101		-2.46723	3.5555	0.235467	1.54781	0.481421	1.00956		0.303795	1.81318	-2.7225	-1.793	-5.58167	0.514153	-0.906581		-0.677	-0.229	0.015	0.438	-0.247	1.201		-0.187	0.327	0.082	0.045	0.876	0.195	-0.686		-3.28351	3.81216	0.528762
-68		-1.455	0.333	-0.144	0.882	-0.104	1.741		0.411	-2.211	-0.315	0.533	0.32	-1.056	0.086		-2.44743	3.67819	0.221556	1.53484	0.543796	0.995614		0.313064	1.80823	-2.70478	-1.77904	-5.5785	0.586729	-0.938148		-0.677	0.149	0.151	0.412	-0.468	0.924		-0.041	0.227	0.182	-0.054	0.605	0.149	-1.063		-3.26999	3.93855	0.422348
-67		-1.472	0.334	-0.137	0.882	-0.085	1.749		0.418	-2.215	-0.313	0.564	0.32	-1.072	0.072		-2.42221	3.75479	0.206464	1.53032	0.582876	0.974741		0.295461	1.78677	-2.67112	-1.76433	-5.57473	0.626838	-0.985082		-0.605	0.487	0.184	0.32	-0.813	0.682		0.065	0.267	-0.041	-0.166	0.351	0.213	-0.936		-3.25126	4.01918	0.30474
-66		-1.488	0.335	-0.138	0.882	-0.066	1.757		0.424	-2.219	-0.312	0.595	0.321	-1.087	0.06		-2.42841	3.76489	0.19489	1.52554	0.588639	0.967173		0.290574	1.78683	-2.6371	-1.74275	-5.57844	0.659683	-1.03684		-0.652	0.556	0.113	0.216	-0.243	0.67		-0.01	0.173	-0.159	-0.146	0.189	0.144	-0.889		-3.2625	4.02909	0.178889
-65		-1.505	0.336	-0.128	0.879	-0.047	1.763		0.429	-2.222	-0.312	0.625	0.323	-1.101	0.051		-2.45702	3.76467	0.184597	1.50855	0.564633	0.997781		0.28859	1.803	-2.60838	-1.71055	-5.57827	0.688387	-1.07894		-1.053	0.616	0.085	0.133	-0.311	0.718		-0.104	0.171	-0.055	0.052	-0.055	0.174	-0.735		-3.29183	4.02847	0.065105
-64		-1.522	0.335	-0.113	0.877	-0.03	1.768		0.435	-2.226	-0.313	0.654	0.326	-1.114	0.044		-2.42585	3.73269	0.172654	1.48416	0.515967	0.995493		0.272219	1.82408	-2.58012	-1.67575	-5.5775	0.717996	-1.10201		-1.027	0.46	0.045	0.205	-0.532	0.623		-0.293	0.102	0.048	0.029	-0.111	0.139	-0.508		-3.25763	3.99497	-0.005195
-63		-1.539	0.334	-0.1	0.873	-0.014	1.77		0.44	-2.23	-0.313	0.682	0.329	-1.125	0.038		-2.42899	3.71285	0.174048	1.46594	0.471791	1.00944		0.260772	1.84662	-2.53642	-1.65012	-5.57255	0.748179	-1.11529		-0.701	0.295	-0.073	0.211	-0.358	0.738		-0.561	0.088	0.532	-0.093	-0.119	0.172	-0.404		-3.25162	3.97526	-0.067583
-62		-1.557	0.332	-0.082	0.869	0	1.772		0.443	-2.234	-0.313	0.71	0.331	-1.135	0.034		-2.4522	3.68943	0.186267	1.4344	0.396989	1.00967		0.248815	1.83259	-2.48192	-1.63589	-5.57875	0.775963	-1.12132		-0.446	-0.098	-0.123	0.205	-0.266	0.782		-0.366	0.069	0.655	-0.267	-0.196	0.272	-0.337		-3.26662	3.95326	-0.15966
-61		-1.576	0.329	-0.072	0.866	0.013	1.773		0.447	-2.239	-0.313	0.736	0.332	-1.143	0.031		-2.47289	3.67694	0.209856	1.40827	0.314188	1.02961		0.224305	1.82467	-2.42835	-1.62099	-5.59812	0.805562	-1.11883		-0.564	-0.143	-0.177	0.221	-0.258	0.726		-0.267	0.031	0.401	-0.186	-0.344	0.241	-0.403		-3.2815	3.94404	-0.258777
-60		-1.594	0.326	-0.069	0.864	0.024	1.773		0.451	-2.244	-0.312	0.762	0.33	-1.15	0.028		-2.468	3.67121	0.231547	1.41633	0.237453	1.04124		0.205523	1.79698	-2.3801	-1.60139	-5.62024	0.831529	-1.1069		-0.533	0.258	-0.187	0.252	-0.094	0.682		-0.22	0.069	0.43	-0.201	-0.398	0.248	-0.609		-3.26722	3.94088	-0.320678
-59		-1.613	0.322	-0.063	0.862	0.034	1.775		0.454	-2.249	-0.311	0.787	0.326	-1.155	0.025		-2.51148	3.65102	0.25664	1.41743	0.170836	1.04986		0.189527	1.78112	-2.34	-1.58231	-5.65271	0.85592	-1.1047		-0.8	0.562	-0.03	0.232	0.458	0.528		-0.244	0.067	-0.054	-0.289	-0.54	0.145	-0.433		-3.29794	3.92116	-0.342673
-58		-1.631	0.319	-0.048	0.86	0.043	1.777		0.457	-2.255	-0.309	0.81	0.322	-1.16	0.023		-2.5331	3.56509	0.285202	1.41403	0.11021	1.04759		0.203223	1.78491	-2.30083	-1.56039	-5.67785	0.874691	-1.08622		-0.838	0.502	0.104	0.163	0.322	0.671		0.145	0.154	-0.177	-0.286	-0.255	-0.014	-0.431		-3.30857	3.83433	-0.361595
-57		-1.649	0.315	-0.06	0.86	0.051	1.78		0.461	-2.26	-0.307	0.833	0.319	-1.163	0.021		-2.56363	3.42962	0.312354	1.42695	0.080504	1.05073		0.217339	1.76941	-2.25603	-1.53562	-5.70475	0.887006	-1.07184		-0.714	0.712	0.113	0.108	0.333	0.89		0.281	0.198	-0.112	-0.076	0.049	-0.034	-0.337		-3.33181	3.69127	-0.380477
-56		-1.668	0.312	-0.07	0.861	0.058	1.783		0.465	-2.265	-0.305	0.854	0.317	-1.167	0.017		-2.58507	3.24838	0.329368	1.43481	0.038353	1.05629		0.23623	1.78575	-2.1997	-1.50818	-5.7497	0.901157	-1.08411		-0.939	0.553	-0.034	0.054	0.649	0.98		0.246	0.13	-0.346	-0.061	0.105	-0.092	-0.286		-3.35194	3.50373	-0.370665
-55		-1.687	0.308	-0.079	0.862	0.063	1.786		0.47	-2.271	-0.303	0.875	0.316	-1.171	0.013		-2.61303	3.14777	0.35694	1.44468	0.002079	1.03112		0.267525	1.78255	-2.14171	-1.48491	-5.80391	0.917205	-1.10773		-1.238	0.204	-0.012	0.05	0.786	1.081		0.32	0.09	-0.134	-0.186	0.155	0.005	-0.41		-3.37964	3.39995	-0.337111
-54		-1.706	0.305	-0.097	0.863	0.068	1.789		0.477	-2.277	-0.299	0.895	0.318	-1.175	0.007		-2.63519	3.06699	0.409575	1.43707	-0.042121	1.01765		0.293501	1.75255	-2.08428	-1.46629	-5.85448	0.937252	-1.10376		-1.127	0.284	0.044	0.119	0.393	0.985		0.531	-0.011	-0.03	-0.265	0.242	0.184	-0.229		-3.39749	3.32255	-0.308747
-53		-1.727	0.301	-0.128	0.865	0.071	1.792		0.485	-2.286	-0.296	0.915	0.321	-1.178	-0.001		-2.647	2.98622	0.466925	1.42246	-0.090866	0.999245		0.316893	1.71763	-2.03165	-1.45199	-5.89804	0.96318	-1.11449		-1.057	0.031	-0.011	0.195	0.343	0.978		0.603	0.002	0.044	-0.225	0.208	0.282	-0.416		-3.40072	3.24589	-0.273056
-52		-1.748	0.298	-0.153	0.865	0.074	1.794		0.494	-2.295	-0.293	0.936	0.325	-1.182	-0.012		-2.66021	2.96274	0.507893	1.41148	-0.133846	0.986657		0.355372	1.67448	-1.98998	-1.43771	-5.93134	0.986918	-1.11144		-0.84	0.137	-0.003	0.393	0.489	0.832		0.585	-0.012	0.147	-0.175	0.119	0.41	-0.526		-3.40709	3.22828	-0.207536
-51		-1.77	0.293	-0.153	0.866	0.076	1.795		0.503	-2.306	-0.29	0.958	0.329	-1.186	-0.023		-2.6306	2.97263	0.535025	1.40659	-0.187542	0.997093		0.36975	1.63576	-1.95312	-1.42363	-5.95563	1.00656	-1.1389		-0.617	0.331	0.013	0.45	0.343	0.611		0.7	0.06	0.329	-0.412	0.327	0.375	-0.44		-3.37696	3.24766	-0.086999
-50		-1.792	0.288	-0.168	0.866	0.077	1.795		0.513	-2.318	-0.288	0.982	0.333	-1.188	-0.034		-2.59781	3.02086	0.562238	1.40231	-0.231809	0.987687		0.379902	1.61881	-1.91623	-1.41086	-5.9644	1.02614	-1.15216		-0.554	0.509	0.102	0.367	-0.03	0.701		0.824	0.073	0.051	-0.464	0.369	0.419	-0.508		-3.34945	3.30386	0.044628
-49		-1.816	0.281	-0.146	0.866	0.078	1.793		0.523	-2.33	-0.288	1.007	0.336	-1.191	-0.044		-2.56029	3.08244	0.599688	1.3959	-0.261215	0.988952		0.364105	1.62534	-1.88715	-1.39693	-5.97868	1.04493	-1.15295		-0.743	0.64	-0.09	0.138	-0.152	0.885		0.941	0.042	0.255	-0.592	0.219	0.5	-0.45		-3.31215	3.37392	0.17563
-48		-1.839	0.273	-0.14	0.867	0.079	1.791		0.534	-2.342	-0.288	1.033	0.338	-1.195	-0.051		-2.50553	3.14432	0.634498	1.37127	-0.289951	0.971886		0.329282	1.57544	-1.85195	-1.37869	-5.98916	1.05838	-1.18441		-0.727	0.718	-0.094	0.028	-0.044	0.837		0.947	0.105	0.206	-0.578	0.068	-1.346	-0.242		-3.24707	3.4399	0.343234
-47		-1.862	0.265	-0.11	0.868	0.079	1.788		0.546	-2.354	-0.289	1.061	0.339	-1.199	-0.056		-2.51067	3.21742	0.653504	1.33611	-0.323073	0.958851		0.295489	1.57377	-1.83936	-1.3702	-6.00641	1.07472	-1.20524		-0.736	0.398	0.01	-0.023	-0.247	0.764		0.954	0.147	0.199	-0.454	0.155	-0.808	-0.333		-3.24604	3.51438	0.51865
-46		-1.884	0.256	-0.087	0.868	0.08	1.785		0.559	-2.366	-0.289	1.088	0.339	-1.204	-0.059		-2.49016	3.27194	0.671551	1.28142	-0.357372	0.927836		0.258358	1.52203	-1.84596	-1.37258	-6.02739	1.08964	-1.22654		-0.557	0.35	0.059	-0.094	-0.468	0.726		1.159	0.208	0.103	-0.565	0.429	-0.65	-0.49		-3.22413	3.57199	0.681347
-45		-1.906	0.248	-0.082	0.869	0.081	1.782		0.572	-2.377	-0.29	1.114	0.338	-1.21	-0.06		-2.44209	3.31756	0.69356	1.22475	-0.38592	0.932474		0.215792	1.4828	-1.86018	-1.379	-6.05818	1.10722	-1.24707		-0.472	0.162	-0.025	-0.059	-0.813	0.665		1.312	0.104	0.195	-0.569	0.416	-0.563	-0.383		-3.17017	3.6196	0.855498
-44		-1.926	0.239	-0.113	0.869	0.082	1.779		0.584	-2.388	-0.291	1.14	0.337	-1.215	-0.059		-2.40498	3.40258	0.721093	1.19805	-0.411337	0.91274		0.182942	1.47337	-1.86754	-1.39493	-6.09096	1.12661	-1.27313		-0.384	0.259	-0.08	0.167	-0.243	0.387		1.101	0.098	0.099	-0.473	0.444	-0.502	-0.423		-3.12049	3.7061	1.04078
-43		-1.946	0.232	-0.134	0.869	0.083	1.774		0.596	-2.399	-0.293	1.165	0.335	-1.219	-0.056		-2.39144	3.49093	0.757015	1.15722	-0.453274	0.894651		0.162975	1.43266	-1.86239	-1.42308	-6.12242	1.14531	-1.29284		-0.537	0.399	-0.021	0.242	-0.311	0.425		0.901	0.134	0.037	-0.368	0.49	-0.468	-0.204		-3.09933	3.79651	1.22259
-42		-1.966	0.225	-0.174	0.868	0.084	1.767		0.607	-2.41	-0.295	1.189	0.332	-1.221	-0.052		-2.36575	3.58684	0.788015	1.10153	-0.502938	0.892972		0.163714	1.3808	-1.85088	-1.45567	-6.15873	1.16324	-1.31745		-0.651	0.856	0.024	0.343	-0.532	0.477		0.878	0.046	0.374	-0.276	0.443	-0.5	-0.218		-3.07256	3.89621	1.39671
-41		-1.985	0.219	-0.227	0.866	0.084	1.759		0.616	-2.422	-0.296	1.212	0.328	-1.222	-0.045		-2.34342	3.65935	0.820031	1.06057	-0.506353	0.870232		0.164328	1.35617	-1.83511	-1.48325	-6.19556	1.17365	-1.3471		-0.519	0.642	-0.012	0.187	-0.358	0.599		0.871	-0.034	0.08	-0.374	0.634	-0.572	-0.232		-3.05247	3.97452	1.54824
-40		-2.002	0.214	-0.301	0.864	0.083	1.749		0.626	-2.434	-0.297	1.234	0.325	-1.221	-0.037		-2.31342	3.69486	0.85359	1.02008	-0.574859	0.855931		0.171419	1.28069	-1.81132	-1.50719	-6.24156	1.18422	-1.37718		-0.402	0.429	-0.002	0.072	-0.266	0.472		0.716	-0.145	0.116	-0.352	0.784	-0.431	-0.244		-3.02656	4.01381	1.65972
-39		-2.018	0.21	-0.329	0.861	0.082	1.739		0.634	-2.448	-0.298	1.257	0.322	-1.218	-0.028		-2.32021	3.6919	0.887534	1.0085	-0.63817	0.828924		0.191669	1.22525	-1.78378	-1.52598	-6.27926	1.19259	-1.42279		-0.511	0.516	0.019	0.049	-0.258	0.553		0.5	-0.203	0.13	-0.328	0.878	-0.48	-0.392		-3.03899	4.0097	1.75085
-38		-2.033	0.207	-0.36	0.858	0.08	1.728		0.643	-2.463	-0.296	1.279	0.319	-1.215	-0.016		-2.29934	3.72367	0.930085	0.963165	-0.687705	0.80687		0.202299	1.20443	-1.75301	-1.5398	-6.31529	1.19253	-1.45049		-0.6	-0.15	-0.019	-0.111	-0.094	0.796		0.676	-0.033	0.029	-0.187	0.561	-0.508	-0.489		-3.01986	4.04094	1.83709
-37		-2.046	0.205	-0.37	0.855	0.076	1.718		0.653	-2.479	-0.294	1.301	0.318	-1.212	-0.004		-2.27611	3.71266	0.968054	0.925209	-0.745015	0.808935		0.238974	1.20773	-1.7239	-1.5396	-6.3369	1.19144	-1.47314		-0.553	-0.066	0.066	-0.068	0.458	0.827		0.814	0.077	0.185	-0.262	0.71	-0.54	-0.459		-2.99959	4.02811	1.89101
-36		-2.058	0.203	-0.37	0.852	0.071	1.709		0.662	-2.497	-0.29	1.323	0.317	-1.208	0.008		-2.25632	3.69924	1.01071	0.875023	-0.851644	0.830903		0.271188	1.17427	-1.69175	-1.53253	-6.33593	1.18945	-1.47139		-0.675	0.298	0.131	-0.087	0.322	0.982		0.802	0.083	0.008	-0.51	1.013	-0.66	-0.451		-2.98124	4.01336	1.91544
-35		-2.069	0.202	-0.341	0.85	0.066	1.701		0.67	-2.516	-0.286	1.345	0.315	-1.204	0.02		-2.22118	3.65453	1.05531	0.838028	-0.953953	0.867485		0.307582	1.12322	-1.65849	-1.52719	-6.33946	1.18612	-1.47891		-0.662	0.63	0.135	0.036	0.333	1.002		0.702	0.092	-0.141	-0.498	1.104	-0.728	-0.253		-2.94258	3.96562	1.9256
-34		-2.077	0.2	-0.335	0.846	0.06	1.694		0.677	-2.535	-0.282	1.368	0.313	-1.2	0.032		-2.21765	3.59796	1.09774	0.81591	-1.06572	0.88702		0.330806	1.0896	-1.61108	-1.52177	-6.33182	1.19013	-1.48496		-0.619	0.569	0.063	-0.166	0.649	0.993		0.908	0.092	-0.016	-0.429	0.825	-0.82	-0.392		-2.93331	3.90784	1.95188
-33		-2.084	0.198	-0.314	0.843	0.055	1.688		0.682	-2.553	-0.278	1.391	0.31	-1.195	0.043		-2.22229	3.46161	1.13434	0.807495	-1.18936	0.875867		0.343876	1.06472	-1.5466	-1.51456	-6.32949	1.20448	-1.50262		-0.676	0.617	-0.016	-0.148	0.786	0.763		1.09	0.095	-0.243	-0.442	0.68	-0.906	-0.53		-2.93535	3.76636	1.98891
-32		-2.089	0.196	-0.314	0.839	0.049	1.682		0.687	-2.57	-0.274	1.416	0.306	-1.189	0.052		-2.26094	3.2755	1.17697	0.796066	-1.33005	0.856206		0.335226	1.01551	-1.47014	-1.50249	-6.33246	1.21709	-1.52824		-0.719	0.782	-0.082	-0.194	0.393	0.659		1.125	0.069	-0.059	-0.631	0.6	-0.718	-0.524		-2.97245	3.57698	1.98721
-31		-2.093	0.192	-0.341	0.834	0.043	1.676		0.689	-2.585	-0.272	1.441	0.301	-1.182	0.059		-2.28907	3.04249	1.21505	0.772003	-1.47871	0.855472		0.322827	0.953064	-1.3833	-1.49463	-6.34512	1.23426	-1.55251		-0.748	0.724	-0.13	-0.123	-0.052	0.621		0.916	0.016	0.043	-0.696	0.368	-0.873	-0.592		-3.00049	3.33696	1.93019
-30		-2.098	0.188	-0.342	0.828	0.036	1.669		0.691	-2.599	-0.271	1.465	0.295	-1.173	0.065		-2.29843	2.8471	1.23692	0.761215	-1.63286	0.830813		0.297962	0.907636	-1.29048	-1.49003	-6.34996	1.2458	-1.57624		-0.653	0.162	-0.213	-0.086	-0.362	0.798		0.751	0.162	-0.098	-0.415	0.184	-0.718	-0.747		-3.01073	3.13629	1.86464
-29		-2.104	0.184	-0.376	0.823	0.027	1.662		0.691	-2.613	-0.273	1.489	0.289	-1.164	0.07		-2.31917	2.68812	1.25474	0.735855	-1.7473	0.810862		0.300412	0.827773	-1.19591	-1.48389	-6.3501	1.19707	-1.5777		-0.481	0.267	-0.151	0.096	-0.731	0.787		0.801	0.323	0.053	-0.388	0.342	-0.861	-0.906		-3.03311	2.97375	1.80017
-28		-2.11	0.18	-0.382	0.819	0.017	1.654		0.691	-2.627	-0.274	1.511	0.282	-1.155	0.074		-2.32464	2.5477	1.26994	0.722794	-1.85471	0.801942		0.298818	0.78375	-1.09402	-1.47325	-6.35157	1.12313	-1.59738		-0.368	0.202	-0.063	0.249	-0.383	0.782		0.957	0.447	0.157	-0.486	0.196	-0.917	-0.781		-3.04129	2.82949	1.71433
-27		-2.117	0.177	-0.385	0.815	0.006	1.647		0.691	-2.641	-0.275	1.531	0.275	-1.147	0.077		-2.33505	2.4483	1.29425	0.707245	-1.95342	0.801019		0.320883	0.736656	-0.977249	-1.46949	-6.36494	1.08702	-1.60938		-0.419	0.285	0.059	0.394	-0.378	0.701		0.914	0.435	0.1	-0.593	0.105	-0.806	-0.606		-3.05451	2.72525	1.61258
-26		-2.122	0.175	-0.412	0.814	-0.005	1.64		0.69	-2.656	-0.276	1.55	0.269	-1.14	0.079		-2.34338	2.4558	1.31758	0.694809	-2.0435	0.779101		0.325294	0.701881	-0.839508	-1.47597	-6.38117	1.06243	-1.61801		-0.687	0.597	0.131	0.435	-0.687	0.651		0.772	0.36	0.08	-0.548	0.362	-0.673	-0.596		-3.06765	2.73269	1.53632
-25		-2.126	0.173	-0.394	0.814	-0.016	1.633		0.688	-2.67	-0.276	1.568	0.262	-1.135	0.078		-2.32742	2.49998	1.3417	0.697525	-2.13844	0.722619		0.32268	0.659017	-0.690865	-1.4882	-6.40308	1.04239	-1.62714		-0.597	0.729	0.146	0.435	-1.061	0.532		0.626	0.286	-0.001	-0.38	0.429	-0.573	-0.744		-3.0597	2.77855	1.45148
-24		-2.128	0.173	-0.385	0.814	-0.024	1.628		0.685	-2.685	-0.275	1.586	0.255	-1.133	0.076		-2.32933	2.56392	1.36362	0.725975	-2.22944	0.695633		0.32458	0.61438	-0.527618	-1.49896	-6.43919	1.02161	-1.63936		-0.457	0.591	0.103	0.393	-0.717	0.601		0.644	0.328	0.002	-0.205	0.384	-0.711	-0.85		-3.06696	2.84453	1.34774
-23		-2.129	0.172	-0.372	0.814	-0.032	1.625		0.681	-2.699	-0.273	1.604	0.249	-1.135	0.073		-2.3263	2.61874	1.39531	0.722862	-2.30284	0.671338		0.328189	0.530469	-0.345314	-1.49918	-6.4797	0.999379	-1.66102		-0.542	0.397	0.027	0.492	-0.553	0.734		0.716	0.28	0.234	-0.269	0.439	-0.532	-1.037		-3.06355	2.89484	1.23907
-22		-2.13	0.173	-0.363	0.814	-0.039	1.622		0.676	-2.713	-0.272	1.622	0.242	-1.138	0.068		-2.32919	2.69052	1.42574	0.734734	-2.33181	0.645905		0.345872	0.477753	-0.155975	-1.49581	-6.52204	0.979321	-1.67886		-0.486	0.462	-0.046	0.419	-0.281	0.703		0.328	0.425	0.147	-0.342	0.397	-0.371	-1.056		-3.06335	2.96075	1.15293
-21		-2.132	0.175	-0.375	0.814	-0.044	1.62		0.668	-2.728	-0.271	1.642	0.236	-1.144	0.062		-2.29572	2.7672	1.4431	0.752533	-2.35927	0.61219		0.393524	0.453736	0.033981	-1.49351	-6.55401	0.956421	-1.68369		-0.69	0.247	-0.132	0.431	-0.516	0.632		0.335	0.296	0.522	-0.29	0.486	-0.488	-0.928		-3.02695	3.03123	1.07543
-20		-2.135	0.176	-0.36	0.811	-0.05	1.619		0.659	-2.743	-0.271	1.662	0.23	-1.152	0.056		-2.29172	2.7808	1.45744	0.735435	-2.36988	0.570243		0.451626	0.406852	0.228058	-1.48839	-6.58098	0.939473	-1.7161		-0.804	0.064	-0.223	0.373	-0.288	0.452		0.484	0.255	0.395	-0.166	0.256	-0.556	-0.938		-3.02734	3.03274	1.00177
-19		-2.139	0.177	-0.351	0.808	-0.054	1.617		0.649	-2.759	-0.27	1.684	0.224	-1.161	0.051		-2.24718	2.79878	1.44272	0.723656	-2.38166	0.525594		0.522986	0.346441	0.419678	-1.47867	-6.59567	0.924477	-1.75463		-0.924	0.304	-0.194	0.385	-0.064	0.362		0.968	0.212	0.465	-0.106	0.152	-0.466	-0.898		-2.98954	3.04015	0.939088
-18		-2.144	0.178	-0.342	0.804	-0.058	1.615		0.64	-2.778	-0.27	1.706	0.216	-1.169	0.045		-2.24176	2.87892	1.40891	0.725914	-2.38681	0.487365		0.584274	0.189233	0.590797	-1.47111	-6.6021	0.912658	-1.79485		-0.885	0.651	-0.105	0.293	0.146	0.269		1.4	0.269	0.325	-0.049	0.133	-0.162	-0.971		-2.99127	3.11152	0.884456
-17		-2.15	0.178	-0.332	0.8	-0.062	1.612		0.631	-2.798	-0.271	1.729	0.205	-1.178	0.039		-2.23226	3.01487	1.33312	0.723595	-2.40138	0.457363		0.650485	0.035756	0.729195	-1.47002	-6.60967	0.907619	-1.827		-0.835	0.473	-0.054	0.243	0.381	0.37		1.272	0.387	0.141	-0.068	-0.184	-0.04	-1.019		-2.98797	3.24644	0.886435
-16		-2.154	0.178	-0.308	0.794	-0.065	1.608		0.621	-2.82	-0.272	1.752	0.191	-1.186	0.034		-2.25195	3.15477	1.21671	0.711082	-2.39196	0.453527		0.703599	-0.148343	0.83107	-1.47761	-6.60309	0.899265	-1.84648		-0.924	0.305	-0.017	0.245	0.559	0.492		1.262	0.509	-0.003	-0.098	-0.133	0.059	-0.899		-3.00869	3.38618	0.91995
-15		-2.158	0.179	-0.314	0.787	-0.067	1.604		0.611	-2.842	-0.275	1.775	0.173	-1.194	0.03		-2.27226	3.23766	1.07986	0.694275	-2.37632	0.446931		0.720063	-0.292053	0.91404	-1.48185	-6.5914	0.889149	-1.85203		-0.993	0.545	0.058	0.098	0.47	0.594		1.329	0.555	-0.228	0.014	-0.24	0.053	-0.717		-3.02739	3.46664	0.966557
-14		-2.161	0.18	-0.252	0.779	-0.069	1.599		0.599	-2.865	-0.279	1.798	0.15	-1.201	0.027		-2.27236	3.36198	0.920838	0.679947	-2.3438	0.441415		0.716976	-0.417886	0.972023	-1.48041	-6.57371	0.882685	-1.86604		-0.919	0.188	0.041	0.103	0.182	0.548		1.266	0.496	-0.008	0.103	-0.431	-0.085	-0.482		-3.02457	3.58838	0.993201
-13		-2.164	0.182	-0.245	0.771	-0.07	1.596		0.585	-2.886	-0.283	1.822	0.125	-1.209	0.025		-2.28543	3.45477	0.747322	0.679207	-2.31102	0.439099		0.714622	-0.574671	1.00975	-1.48228	-6.55969	0.874722	-1.87542		-0.908	-0.181	0.204	-0.141	-0.001	0.559		0.962	0.413	-0.026	-0.062	-0.252	-0.086	-0.224		-3.03395	3.6779	1.02583
-12		-2.167	0.185	-0.218	0.762	-0.071	1.594		0.569	-2.907	-0.289	1.846	0.099	-1.217	0.026		-2.27474	3.50992	0.565291	0.688629	-2.29754	0.443214		0.699731	-0.690534	1.0255	-1.48974	-6.55233	0.8717	-1.87431		-0.785	-0.15	0.151	-0.217	0.174	0.792		1.028	0.303	0.072	-0.075	-0.07	-0.062	-0.177		-3.01871	3.72607	1.08525
-11		-2.17	0.19	-0.2	0.753	-0.073	1.594		0.551	-2.925	-0.294	1.871	0.073	-1.225	0.027		-2.29257	3.53172	0.396864	0.685738	-2.2923	0.424073		0.697955	-0.850121	1.02631	-1.50297	-6.54747	0.874431	-1.87249		-0.672	0.277	0.003	-0.144	1.016	1.109		0.685	0.389	-0.06	-0.099	0.054	0.019	0.051		-3.02588	3.73421	1.16965
-10		-2.172	0.196	-0.19	0.745	-0.076	1.595		0.533	-2.942	-0.301	1.897	0.05	-1.232	0.029		-2.3118	3.54317	0.228958	0.691391	-2.31639	0.421915		0.69182	-1.03359	1.00967	-1.51176	-6.54874	0.877153	-1.88546		-0.666	0.442	-0.094	-0.019	0.045	1.296		0.599	0.417	0.023	-0.003	0.08	0.314	0.007		-3.02903	3.73593	1.259
-9		-2.172	0.202	-0.212	0.737	-0.079	1.596		0.513	-2.958	-0.308	1.924	0.03	-1.24	0.031		-2.35908	3.54084	0.056665	0.695503	-2.35396	0.425058		0.685575	-1.19596	0.963188	-1.51346	-6.5397	0.875889	-1.92006		-0.816	0.32	-0.178	0.002	-0.106	1.463		0.608	0.455	0.083	-0.273	0.078	0.225	-0.031		-3.05979	3.73195	1.33133
-8		-2.171	0.209	-0.196	0.73	-0.082	1.597		0.491	-2.974	-0.317	1.95	0.016	-1.246	0.034		-2.41835	3.48535	-0.119273	0.710777	-2.41807	0.436722		0.684501	-1.3381	0.873337	-1.51839	-6.52858	0.874111	-1.94287		-0.875	0.51	-0.138	0.078	-0.036	1.499		0.412	0.366	0.273	-0.391	-0.071	0.101	-0.101		-3.10428	3.68762	1.39119
-7		-2.17	0.215	-0.193	0.724	-0.085	1.598		0.467	-2.987	-0.327	1.975	0.006	-1.251	0.036		-2.44626	3.37954	-0.276879	0.719452	-2.50625	0.43242		0.663783	-1.51754	0.762321	-1.5209	-6.51297	0.871184	-1.98851		-0.882	0.482	0.028	0.065	0.41	1.41		0.188	0.198	0.295	-0.163	0.148	-0.108	-0.24		-3.11567	3.60376	1.45006
-6		-2.169	0.221	-0.199	0.719	-0.087	1.599		0.441	-3	-0.34	2	0	-1.255	0.038		-2.47747	3.22695	-0.421272	0.747849	-2.59459	0.448619		0.655006	-1.67756	0.635773	-1.51935	-6.51314	0.873312	-2.04036		-0.822	0.39	0.189	0.11	0.532	1.407		-0.037	0.036	0.152	-0.113	0.283	-0.223	-0.325		-3.12354	3.48427	1.48988
-5		-2.168	0.228	-0.187	0.716	-0.089	1.6		0.415	-3.013	-0.353	2.025	-0.002	-1.259	0.041		-2.51296	3.03526	-0.571999	0.762863	-2.70313	0.432103		0.649307	-1.80389	0.496323	-1.51564	-6.50571	0.874677	-2.10548		-0.708	0.175	0.17	0.015	0.447	1.467		-0.179	0.165	0.2	-0.083	0.577	-0.033	-0.269		-3.12917	3.33377	1.52927
-4		-2.169	0.235	-0.125	0.715	-0.091	1.601		0.387	-3.024	-0.368	2.05	-0.002	-1.262	0.042		-2.54498	2.86716	-0.740316	0.772285	-2.82836	0.429602		0.662885	-2.00303	0.337532	-1.5065	-6.50951	0.869464	-2.18252		-0.512	0.281	0.155	0.071	-0.097	1.572		-0.172	0.16	-0.059	-0.179	0.65	0.014	-0.222		-3.13021	3.22162	1.56991
-3		-2.17	0.24	-0.076	0.715	-0.094	1.603		0.358	-3.034	-0.384	2.075	0.001	-1.265	0.042		-2.53273	2.69043	-0.920221	0.789009	-2.96457	0.452519		0.669207	-2.17787	0.15934	-1.46855	-6.50081	0.856982	-2.26583		-0.473	0.321	0.073	0.183	-0.15	1.76		-0.142	0.127	0.033	-0.179	0.992	0.044	-0.135		-3.08171	3.11456	1.62869
-2		-2.172	0.245	-0.057	0.718	-0.096	1.607		0.329	-3.044	-0.403	2.101	0.006	-1.268	0.041		-2.57414	2.51315	-1.09592	0.806114	-3.09648	0.440669		0.666774	-2.36322	-0.034592	-1.38405	-6.50217	0.837611	-2.34265		-0.554	0.277	-0.01	0.229	-0.387	1.713		-0.14	0.155	0.101	0.204	1.039	-0.085	-0.286		-3.08427	3.02084	1.68408
-1		-2.175	0.248	-0.045	0.722	-0.099	1.61		0.3	-3.052	-0.423	2.127	0.013	-1.271	0.038		-2.56441	2.35445	-1.27214	0.809853	-3.28178	0.444329		0.649867	-2.56351	-0.244286	-1.30696	-6.50489	0.826643	-2.40695		-0.641	0.427	-0.081	0.313	-0.96	1.51		-0.087	0.173	0.025	0.334	1.03	0.003	-0.371		-3.0328	2.9561	1.78413
0		-2.178	0.249	-0.036	0.727	-0.101	1.614		0.271	-3.057	-0.445	2.153	0.02	-1.273	0.034		-2.59203	2.17804	-1.46742	0.816376	-3.42266	0.456291		0.628491	-2.74291	-0.480476	-1.2297	-6.50694	0.810913	-2.45268		-0.726	0.149	0.22	0.418	-0.772	1.403		-0.111	0.038	0.082	0.239	0.847	-0.212	-0.398		-3.01551	2.8808	1.90708
1		-2.181	0.249	-0.044	0.734	-0.103	1.618		0.241	-3.06	-0.47	2.178	0.026	-1.274	0.027		-2.63022	2.01635	-1.68176	0.804443	-3.61233	0.452619		0.588854	-2.96541	-0.739716	-1.1804	-6.52977	0.798927	-2.49443		-0.803	-0.073	0.692	0.445	0.043	1.212		-0.205	0.204	0.535	0.232	0.711	-0.379	-0.386		-3.00198	2.82789	2.03425
2		-2.183	0.249	-0.052	0.742	-0.104	1.622		0.21	-3.061	-0.498	2.204	0.032	-1.275	0.019		-2.69203	1.8599	-1.90398	0.835846	-3.83139	0.458779		0.58262	-3.18854	-1.02196	-1.20665	-6.57092	0.792598	-2.5431		-0.787	-0.034	0.938	0.56	0.005	1.132		-0.135	0.182	1.828	0.129	0.522	-0.213	-0.289		-3.00541	2.78659	2.16388
3		-2.185	0.251	-0.042	0.749	-0.106	1.625		0.178	-3.059	-0.527	2.23	0.037	-1.275	0.007		-2.75979	1.75423	-2.14817	0.863831	-4.04905	0.4392		0.560199	-3.413	-1.31493	-1.23775	-6.64691	0.782572	-2.59607		-0.873	-0.181	3.157	0.567	-0.339	0.964		0.091	0.338	2.993	0.293	0.241	-0.062	-0.139		-3.00951	2.80463	2.29123
4		-2.186	0.253	-0.054	0.756	-0.108	1.627		0.145	-3.055	-0.557	2.256	0.041	-1.275	-0.006		-2.82314	1.62571	-2.3838	0.902359	-4.23613	0.397178		0.546202	-3.63375	-1.6174	-1.27728	-6.7558	0.776601	-2.65306		-0.632	-0.053	4.278	0.59	-0.692	0.705		0.419	0.065	3.514	0.288	0.71	0.11	-0.193		-2.9983	2.80362	2.42793
5		-2.184	0.258	-0.063	0.761	-0.113	1.628		0.11	-3.05	-0.589	2.281	0.043	-1.274	-0.022		-2.91541	1.54365	-2.60915	0.938873	-4.4178	0.35434		0.518308	-3.81962	-1.93185	-1.31991	-6.90951	0.772358	-2.70631		-0.547	0.384	4.994	0.701	-0.469	0.642		0.691	0.158	4.469	0.053	0.35	-0.165	-0.136		-3.00438	2.86107	2.55018
6		-2.181	0.265	-0.063	0.767	-0.119	1.629		0.075	-3.045	-0.623	2.305	0.046	-1.274	-0.038		-3.0017	1.46183	-2.83895	0.973351	-4.60504	0.352744		0.481813	-4.05101	-2.2595	-1.36082	-7.09542	0.768229	-2.73532		-0.467	0.502	5.722	0.546	-0.421	0.721		0.782	0.172	5.093	0.025	0.503	-0.434	-0.204		-2.99183	2.92612	2.66542
7		-2.177	0.275	-0.094	0.772	-0.126	1.629		0.04	-3.039	-0.657	2.328	0.048	-1.274	-0.054		-3.04951	1.38779	-3.06733	1.02017	-4.80905	0.368426		0.448389	-4.28019	-2.60674	-1.40456	-7.30397	0.751426	-2.7528		-0.503	0.353	6.588	0.524	0.015	0.813		0.673	0.636	5.906	0.069	0.458	-0.416	-0.464		-2.9296	3.0058	2.76089
8		-2.172	0.285	-0.11	0.777	-0.134	1.629		0.005	-3.034	-0.691	2.35	0.051	-1.273	-0.07		-3.10101	1.34227	-3.28516	1.05978	-5.00662	0.390903		0.420491	-4.5002	-2.96523	-1.45647	-7.5173	0.738507	-2.77279		-0.386	0.427	6.919	0.524	0.424	0.616		0.414	3.221	6.769	0.185	0.761	-0.462	-0.318		-2.86328	3.12566	2.85013
9		-2.166	0.297	-0.128	0.782	-0.142	1.629		-0.032	-3.03	-0.726	2.372	0.054	-1.273	-0.084		-3.1592	1.30156	-3.49387	1.10693	-5.19666	0.413593		0.385432	-4.7173	-3.33201	-1.51021	-7.73963	0.723305	-2.79377		-0.271	0.151	7.448	0.615	1.55	0.62		0.513	4.974	7.154	0.217	0.749	-0.265	-0.353		-2.80311	3.25863	2.92843
10		-2.16	0.309	-0.171	0.789	-0.15	1.627		-0.068	-3.027	-0.76	2.393	0.058	-1.272	-0.097		-3.24764	1.21601	-3.70573	1.11475	-5.36021	0.416291		0.357921	-4.93452	-3.70638	-1.56203	-7.96665	0.714422	-2.78845		0.064	0.083	7.867	0.608	1.759	0.57		0.603	5.177	8.129	0.147	0.636	-0.074	-0.201		-2.7632	3.34878	2.97395
11		-2.154	0.321	-0.227	0.795	-0.156	1.625		-0.105	-3.025	-0.793	2.414	0.061	-1.27	-0.109		-3.30844	1.0795	-3.92266	1.12621	-5.53176	0.446689		0.326777	-5.14716	-4.0924	-1.61423	-8.20156	0.712207	-2.81922		0.165	0.424	8.069	0.601	1.918	0.504		0.616	5.418	8.351	0.407	0.514	-0.06	-0.131		-2.68598	3.38684	3.00494
12		-2.148	0.332	-0.255	0.803	-0.161	1.621		-0.142	-3.022	-0.826	2.436	0.064	-1.267	-0.12		-3.3937	0.933885	-4.14369	1.11184	-5.68469	0.473891		0.311969	-5.35568	-4.49508	-1.6789	-8.45063	0.708514	-2.825		0.271	0.868	8.48	0.56	1.99	0.456		0.436	5.458	9.373	0.259	0.329	-0.012	-0.22		-2.62466	3.42463	3.04079
13		-2.144	0.341	-0.301	0.811	-0.165	1.616		-0.179	-3.02	-0.858	2.458	0.066	-1.262	-0.13		-3.48461	0.770364	-4.38425	1.09753	-5.82083	0.506909		0.281045	-5.55257	-4.91397	-1.74991	-8.70149	0.694202	-2.80889		0.386	1.156	8.957	0.539	1.798	0.412		0.574	5.74	9.578	0.302	0.802	-0.175	-0.126		-2.56482	3.45139	3.0396
14		-2.142	0.35	-0.372	0.819	-0.169	1.611		-0.217	-3.017	-0.892	2.481	0.066	-1.256	-0.142		-3.57847	0.543283	-4.63533	1.07819	-5.93979	0.54017		0.256474	-5.75874	-5.34342	-1.81858	-8.96409	0.675601	-2.80838		0.333	2.198	9.25	0.616	2.743	0.513		0.416	5.767	10.189	0.512	0.502	-0.019	-0.128		-2.50292	3.41066	3.08238
15		-2.143	0.358	-0.419	0.828	-0.172	1.604		-0.255	-3.013	-0.926	2.505	0.064	-1.246	-0.153		-3.67399	0.296106	-4.89347	1.04243	-6.04026	0.585389		0.22407	-5.99144	-5.77159	-1.88454	-9.2228	0.664295	-2.81674		0.621	2.592	9.499	0.563	2.755	0.587		0.177	5.963	10.094	0.583	0.573	0.22	-0.239		-2.43612	3.34726	3.15713
16		-2.147	0.365	-0.462	0.837	-0.175	1.595		-0.294	-3.008	-0.961	2.529	0.061	-1.233	-0.165		-3.79675	0.053857	-5.14041	0.987411	-6.11856	0.607957		0.189284	-6.23295	-6.19899	-1.95373	-9.4916	0.658103	-2.83985		0.797	2.865	9.886	0.744	2.64	0.256		-0.097	6.009	10.319	0.328	0.334	0.383	0.098		-2.38997	3.28096	3.22285
17		-2.154	0.374	-0.542	0.846	-0.178	1.585		-0.332	-3.002	-0.997	2.553	0.055	-1.218	-0.178		-3.89778	-0.171538	-5.38715	0.941299	-6.20056	0.608408		0.15789	-6.46289	-6.64319	-2.02305	-9.76007	0.654856	-2.8581		0.978	3.647	10.113	0.794	2.292	0.136		-0.028	6.121	10.385	0.4	-0.198	0.537	0.073		-2.30942	3.2387	3.26529
18		-2.162	0.384	-0.604	0.856	-0.18	1.573		-0.369	-2.995	-1.036	2.577	0.048	-1.2	-0.191		-4.0327	-0.376402	-5.63662	0.913078	-6.29444	0.622008		0.127269	-6.68819	-7.08678	-2.08831	-10.0321	0.646227	-2.87904		1.049	3.957	10.202	0.862	2.104	0.023		0.207	6.037	10.501	0.5	0.443	0.315	0.181		-2.2516	3.2214	3.32898
19		-2.172	0.395	-0.648	0.866	-0.181	1.558		-0.406	-2.987	-1.076	2.6	0.04	-1.18	-0.204		-4.1631	-0.565009	-5.87472	0.878876	-6.37435	0.60906		0.083096	-6.93481	-7.52071	-2.15688	-10.31	0.636938	-2.89777		1.103	3.635	10.555	0.893	1.961	0.042		0.082	6.051	10.95	0.7	0.596	0.34	0.322		-2.18508	3.2239	3.36802
20		-2.181	0.408	-0.672	0.875	-0.183	1.541		-0.444	-2.977	-1.118	2.623	0.031	-1.158	-0.218		-4.27701	-0.713629	-6.10603	0.854439	-6.47022	0.643301		0.044522	-7.17844	-7.95606	-2.22656	-10.591	0.626661	-2.9011		1.021	4.451	10.637	0.84	3.147	0.097		0.348	6.261	10.874	0.9	1.14	0.665	-0.004		-2.10004	3.26882	3.37649
21		-2.189	0.423	-0.703	0.882	-0.184	1.522		-0.483	-2.966	-1.163	2.645	0.023	-1.136	-0.232		-4.39969	-0.85475	-6.31193	0.830147	-6.57436	0.667082		-0.003985	-7.39886	-8.3878	-2.297	-10.8867	0.612488	-2.89744		1.255	4.716	10.525	0.542	3.393	0.127		0.713	6.562	11.139	1.2	1.778	0.554	-0.022		-2.02861	3.3164	3.37361
22		-2.198	0.439	-0.707	0.886	-0.186	1.501		-0.524	-2.952	-1.209	2.666	0.015	-1.115	-0.247		-4.51513	-1.00873	-6.50889	0.796722	-6.67969	0.656198		-0.057013	-7.53427	-8.79375	-2.36727	-11.1883	0.597573	-2.88807		1.589	4.809	10.692	0.548	3.468	0.1		1.005	6.777	11.03	1.672	3.008	0.584	-0.279		-1.95142	3.34818	3.36809
23		-2.206	0.457	-0.732	0.888	-0.187	1.477		-0.568	-2.937	-1.256	2.688	0.008	-1.093	-0.261		-4.66218	-1.16023	-6.66941	0.768829	-6.78905	0.647423		-0.127279	-7.67369	-9.15872	-2.42959	-11.4979	0.578463	-2.88797		1.821	5.742	10.791	0.422	3.477	0.269		1.329	7.248	11.516	1.794	3.804	0.456	-0.487		-1.90691	3.38392	3.32494
24		-2.215	0.475	-0.812	0.887	-0.19	1.452		-0.613	-2.921	-1.303	2.709	0.004	-1.073	-0.276		-4.77504	-1.28014	-6.77867	0.780235	-6.90908	0.62234		-0.201709	-7.78329	-9.48957	-2.48323	-11.8131	0.563145	-2.89715		2.356	5.781	10.747	0.443	3.531	0.445		2.165	7.288	11.314	1.857	5.299	0.599	-0.477		-1.82081	3.44554	3.24754
25		-2.226	0.495	-0.892	0.885	-0.193	1.426		-0.66	-2.904	-1.349	2.729	0.001	-1.054	-0.291		-4.88702	-1.38943	-6.87745	0.824776	-7.02728	0.595709		-0.261802	-7.89085	-9.80603	-2.54382	-12.1354	0.549318	-2.91866		2.81	6.136	11.136	0.427	4.06	0.582		2.88	7.459	11.527	2.023	6.834	0.777	-0.647		-1.72996	3.52062	3.1712
26		-2.238	0.515	-0.973	0.881	-0.197	1.397		-0.707	-2.888	-1.395	2.747	-0.001	-1.037	-0.305		-4.99387	-1.55534	-6.96883	0.872047	-7.14736	0.579317		-0.304043	-8.01023	-10.1017	-2.61712	-12.4697	0.530844	-2.94864		3.204	6.307	11.426	0.495	5.696	0.55		3.602	7.586	11.27	1.76	7.881	0.668	-0.688		-1.62935	3.53508	3.12807
27		-2.251	0.534	-1.044	0.876	-0.202	1.365		-0.756	-2.872	-1.441	2.764	-0.004	-1.02	-0.318		-5.14493	-1.71031	-7.05135	0.908218	-7.25693	0.582547		-0.33983	-8.06231	-10.379	-2.68916	-12.8054	0.510954	-2.98842		3.779	6.171	11.462	0.601	5.275	0.954		4.501	7.8	10.955	1.793	8.768	0.506	-0.649		-1.57676	3.56012	3.10505
28		-2.265	0.552	-1.106	0.868	-0.209	1.33		-0.806	-2.858	-1.486	2.78	-0.009	-1.003	-0.33		-5.27137	-1.86131	-7.11488	0.945534	-7.33347	0.547705		-0.371195	-8.19195	-10.6265	-2.75674	-13.1423	0.491536	-3.04084		3.796	6.27	11.223	0.632	4.925	1.003		5.434	7.991	11.167	1.978	9.324	0.388	-0.654		-1.49822	3.60011	3.08346
29		-2.28	0.569	-1.152	0.858	-0.215	1.291		-0.856	-2.844	-1.533	2.794	-0.018	-0.985	-0.343		-5.39371	-2.03808	-7.19545	0.982529	-7.37965	0.531918		-0.403607	-8.30581	-10.8511	-2.829	-13.472	0.472779	-3.12299		4.276	7.175	11.367	0.584	4.546	0.699		6.022	8.218	10.754	1.872	9.97	0.353	-0.444		-1.42067	3.61625	3.09915
30		-2.297	0.585	-1.155	0.844	-0.221	1.249		-0.908	-2.831	-1.58	2.807	-0.032	-0.966	-0.355		-5.52705	-2.20463	-7.28639	1.01424	-7.40293	0.515574		-0.432742	-8.42429	-11.0597	-2.90993	-13.8035	0.449923	-3.21637		4.643	7.252	11.295	0.53	3.919	0.61		6.459	8.419	11.404	1.751	9.768	0.511	-0.321		-1.35305	3.646	3.16359
31		-2.317	0.602	-1.198	0.827	-0.227	1.204		-0.962	-2.819	-1.627	2.819	-0.052	-0.945	-0.369		-5.63332	-2.43004	-7.38388	1.02599	-7.42535	0.493187		-0.467178	-8.55864	-11.2465	-2.99145	-14.1372	0.435195	-3.33817		4.946	7.472	11.031	0.538	6.087	0.638		6.893	8.362	11.254	1.776	10.796	0.536	-0.346		-1.25721	3.60814	3.25487
32		-2.338	0.62	-1.257	0.806	-0.232	1.157		-1.016	-2.809	-1.673	2.833	-0.078	-0.922	-0.384		-5.73445	-2.60595	-7.49162	1.03827	-7.44444	0.484078		-0.496262	-8.66899	-11.4048	-3.0708	-14.4788	0.428368	-3.46898		5.105	8.143	11.149	0.524	5.496	0.723		6.999	8.35	11.701	1.815	10.585	0.428	-0.185		-1.16076	3.60484	3.36232
33		-2.362	0.639	-1.31	0.782	-0.238	1.107		-1.072	-2.8	-1.719	2.847	-0.11	-0.897	-0.4		-5.81728	-2.71188	-7.61936	1.0314	-7.44899	0.452744		-0.520463	-8.75873	-11.5456	-3.15671	-14.8158	0.421001	-3.59335		5.307	8.113	11.199	0.674	4.827	1.071		7.679	8.195	11.743	1.779	11.2	0.376	-0.239		-1.04993	3.66884	3.51941
34		-2.388	0.661	-1.375	0.755	-0.243	1.057		-1.129	-2.794	-1.763	2.861	-0.148	-0.872	-0.417		-5.88602	-2.75692	-7.75699	0.995277	-7.47823	0.420327		-0.544758	-8.81441	-11.6714	-3.24705	-15.1419	0.402149	-3.71794		5.585	7.864	11.336	0.83	4.054	1.031		7.925	8.591	12.261	1.73	11.678	0.544	-0.185		-0.934514	3.78249	3.65247
35		-2.415	0.683	-1.44	0.726	-0.247	1.005		-1.188	-2.789	-1.805	2.876	-0.19	-0.846	-0.433		-5.92523	-2.78464	-7.87944	0.98877	-7.52913	0.394641		-0.564052	-8.93263	-11.7839	-3.33387	-15.4725	0.382342	-3.8324		5.909	7.473	11.084	0.936	6.007	1.007		8.157	8.443	11.924	1.845	12.144	0.9	-0.266		-0.797948	3.90197	3.73554
36		-2.442	0.708	-1.486	0.694	-0.251	0.952		-1.247	-2.786	-1.846	2.892	-0.236	-0.82	-0.449		-5.97419	-2.81774	-7.98037	0.98658	-7.57334	0.345016		-0.604824	-9.02382	-11.8824	-3.41994	-15.7883	0.371575	-3.93408		6.298	7.077	11.441	0.895	5.263	1.19		8.095	8.764	11.716	1.822	12.552	0.852	-0.291		-0.68076	4.0046	3.80775
37		-2.47	0.732	-1.52	0.659	-0.255	0.897		-1.306	-2.785	-1.885	2.907	-0.286	-0.795	-0.464		-6.04635	-2.83091	-8.06768	0.981697	-7.60619	0.289061		-0.644273	-9.10879	-11.9725	-3.52876	-16.1106	0.36347	-4.03662		7.093	7.892	11.599	1.125	4.607	1.151		8.512	8.562	11.748	1.519	12.446	0.869	-0.273		-0.593175	4.11826	3.8806
38		-2.499	0.759	-1.56	0.621	-0.258	0.841		-1.367	-2.787	-1.922	2.922	-0.34	-0.771	-0.48		-6.09655	-2.8242	-8.14784	0.99498	-7.62772	0.234674		-0.694863	-9.16931	-12.0434	-3.69239	-16.4152	0.360279	-4.13553		7.213	7.969	11.61	1.22	3.942	1.41		8.855	8.753	11.249	1.779	13.206	1.049	-0.32		-0.479413	4.23769	3.93171
39		-2.529	0.786	-1.554	0.58	-0.261	0.783		-1.43	-2.79	-1.958	2.938	-0.397	-0.747	-0.497		-6.19295	-2.83075	-8.20705	1.00391	-7.6316	0.178483		-0.738002	-9.24047	-12.1044	-3.85015	-16.7196	0.357715	-4.24241		7.319	7.887	11.412	1.358	5.87	1.735		8.856	8.592	11.564	1.827	12.521	1.187	-0.49		-0.409245	4.33787	3.93948
40		-2.559	0.815	-1.566	0.536	-0.265	0.724		-1.494	-2.797	-1.993	2.954	-0.457	-0.723	-0.516		-6.30793	-2.827	-8.23154	1.01592	-7.62086	0.120699		-0.786617	-9.27329	-12.1497	-4.01533	-17.0166	0.35415	-4.3622		7.161	8.21	11.616	1.646	5.599	1.773		8.858	8.993	11.468	1.84	13.307	1.383	0.227		-0.360226	4.44085	3.92587
41		-2.59	0.845	-1.585	0.49	-0.27	0.664		-1.559	-2.807	-2.026	2.969	-0.519	-0.7	-0.536		-6.39828	-2.79444	-8.23462	1.02831	-7.59795	0.072318		-0.822536	-9.32338	-12.1776	-4.15629	-17.302	0.343771	-4.48426		7.07	7.528	11.663	1.888	5.29	2.029		9.373	9.182	11.831	1.886	12.302	1.148	0.094		-0.289075	4.5636	3.89041
42		-2.622	0.874	-1.631	0.443	-0.276	0.603		-1.627	-2.82	-2.06	2.984	-0.584	-0.678	-0.558		-6.46472	-2.76402	-8.22192	1.01648	-7.57503	0.037197		-0.887233	-9.36931	-12.1966	-4.22442	-17.566	0.336608	-4.62046		6.996	7.099	11.49	1.937	4.809	2.033		9.659	9.412	11.351	2.085	13.415	1.064	0.037		-0.200978	4.67643	3.81866
43		-2.656	0.902	-1.681	0.395	-0.283	0.542		-1.696	-2.837	-2.094	2.999	-0.65	-0.654	-0.581		-6.5118	-2.74634	-8.18718	1.02504	-7.53685	-0.004424		-0.936562	-9.43751	-12.2265	-4.30135	-17.8024	0.336939	-4.7679		7.065	7.226	11.425	1.796	6.796	1.833		9.518	9.324	12.012	2.004	12.873	1.14	0.074		-0.093358	4.7666	3.7311
44		-2.692	0.929	-1.746	0.348	-0.29	0.481		-1.766	-2.858	-2.127	3.013	-0.717	-0.63	-0.607		-6.54394	-2.69712	-8.16858	1.05648	-7.4923	-0.025695		-0.980838	-9.43171	-12.2683	-4.37724	-18.0219	0.331643	-4.92732		7.677	7.128	11.573	1.62	6.369	2.167		9.452	9.457	11.796	1.881	13.032	1.08	-0.017		0.022762	4.88288	3.64801
45		-2.729	0.955	-1.799	0.301	-0.297	0.419		-1.836	-2.88	-2.16	3.027	-0.786	-0.605	-0.634		-6.58595	-2.68112	-8.16651	1.09219	-7.43492	-0.037513		-1.01265	-9.48973	-12.3152	-4.44504	-18.1974	0.321612	-5.1045		7.515	7.919	11.665	1.719	5.692	2.281		9.884	9.439	11.803	2.023	13.243	1.153	0.051		0.120197	4.95971	3.58935
46		-2.767	0.979	-1.848	0.255	-0.302	0.356		-1.906	-2.905	-2.191	3.042	-0.856	-0.577	-0.664		-6.62557	-2.70217	-8.19662	1.13325	-7.36894	-0.093409		-1.04192	-9.52866	-12.3677	-4.51398	-18.3484	0.303196	-5.30608		7.9	7.641	11.39	1.823	4.793	2.049		10.22	9.57	11.953	2.367	13.144	1.061	0.13		0.205074	4.98786	3.5396
47		-2.805	1.003	-1.891	0.21	-0.307	0.292		-1.976	-2.931	-2.222	3.056	-0.928	-0.549	-0.699		-6.67482	-2.69262	-8.21676	1.15116	-7.28094	-0.133763		-1.06667	-9.58406	-12.4175	-4.58883	-18.473	0.287656	-5.52403		7.227	7.585	11.553	1.809	6.495	2.119		10.033	9.816	11.323	2.179	13.65	1.189	0.314		0.267879	5.04223	3.48898
48		-2.845	1.026	-1.916	0.165	-0.311	0.226		-2.045	-2.958	-2.251	3.07	-1.002	-0.52	-0.737		-6.70017	-2.64376	-8.21081	1.14821	-7.19771	-0.176112		-1.07789	-9.61885	-12.4602	-4.66967	-18.5882	0.273422	-5.74369		7.803	8.295	11.697	1.843	5.57	1.784		10.186	9.715	11.458	2.287	13.219	1.257	1.406		0.337299	5.12663	3.44085
49		-2.884	1.051	-1.94	0.119	-0.315	0.161		-2.114	-2.985	-2.279	3.084	-1.077	-0.493	-0.781		-6.72373	-2.53324	-8.20597	1.14109	-7.1311	-0.231269		-1.09394	-9.66002	-12.4959	-4.75055	-18.6882	0.251795	-5.96593		7.9	7.951	11.524	1.958	4.839	1.716		10.783	9.895	11.237	2.5	13.939	1.086	2.079		0.40076	5.26991	3.38588
50		-2.925	1.077	-1.969	0.073	-0.319	0.096		-2.183	-3.013	-2.308	3.098	-1.154	-0.466	-0.83		-6.71535	-2.3996	-8.19361	1.16686	-7.10151	-0.266821		-1.1029	-9.68172	-12.5328	-4.83671	-18.7688	0.226696	-6.21676		8.22	8.249	11.096	2.11	4.242	1.679		10.996	9.643	11.684	2.575	12.877	1.088	2.629		0.479282	5.42975	3.34192
51		-2.966	1.105	-1.997	0.026	-0.323	0.031		-2.251	-3.04	-2.337	3.111	-1.231	-0.44	-0.883		-6.71626	-2.26631	-8.18208	1.19792	-7.10415	-0.321744		-1.11463	-9.71645	-12.5631	-4.93403	-18.8524	0.203806	-6.45456		8.322	7.208	11.299	2.253	6.218	1.631		10.734	9.861	11.507	2.589	14.011	1.065	3.195		0.539218	5.5877	3.30454
52		-3.009	1.135	-2.027	-0.022	-0.328	-0.034		-2.319	-3.067	-2.366	3.125	-1.308	-0.415	-0.941		-6.70142	-2.119	-8.1753	1.23292	-7.13137	-0.38386		-1.13249	-9.75706	-12.5872	-5.0267	-18.9244	0.181811	-6.6947		8.053	7.738	11.316	2.345	6.718	1.78		10.747	9.673	12.091	2.787	12.88	1.289	3.262		0.616725	5.75081	3.27192
53		-3.052	1.168	-2.086	-0.07	-0.335	-0.099		-2.387	-3.095	-2.396	3.138	-1.384	-0.39	-1.001		-6.69732	-1.96673	-8.17165	1.27008	-7.16664	-0.430289		-1.14587	-9.79988	-12.6187	-5.11471	-18.9901	0.160032	-6.95863		7.937	7.99	11.297	2.361	5.25	1.966		10.861	9.879	12.072	3.16	14.028	1.117	3.73		0.690128	5.91462	3.2269
54		-3.094	1.202	-2.145	-0.118	-0.342	-0.164		-2.456	-3.122	-2.426	3.151	-1.46	-0.367	-1.064		-6.73424	-1.78429	-8.15623	1.30724	-7.21055	-0.478286		-1.17161	-9.85489	-12.6558	-5.20682	-19.045	0.124091	-7.20625		7.159	7.826	11.101	2.236	5.029	2.008		10.914	9.657	12.107	3.299	13.799	1.315	3.954		0.721431	6.10875	3.16491
55		-3.137	1.239	-2.191	-0.165	-0.351	-0.228		-2.525	-3.15	-2.457	3.164	-1.534	-0.345	-1.129		-6.77054	-1.59872	-8.12537	1.34998	-7.26299	-0.529821		-1.19775	-9.84464	-12.7004	-5.3048	-19.0935	0.077032	-7.4478		7.338	8.52	11.527	2.269	4.662	2.22		10.588	9.751	12.025	3.391	13.885	1.296	3.883		0.748279	6.30362	3.10726
56		-3.178	1.276	-2.241	-0.211	-0.362	-0.292		-2.593	-3.18	-2.487	3.176	-1.607	-0.324	-1.195		-6.79466	-1.40472	-8.09378	1.38772	-7.31632	-0.533555		-1.21406	-9.83841	-12.752	-5.39845	-19.1265	0.024908	-7.67632		6.771	8.106	11.893	2.221	6.987	2.124		10.89	9.648	11.876	3.688	13.932	1.336	4.85		0.781505	6.50773	2.98997
57		-3.218	1.314	-2.266	-0.258	-0.375	-0.356		-2.664	-3.21	-2.516	3.188	-1.678	-0.304	-1.263		-6.81121	-1.23083	-8.04827	1.43965	-7.35199	-0.533043		-1.24333	-9.81496	-12.805	-5.49248	-19.1554	-0.038848	-7.89963		7.694	8.614	12.073	2.183	6.361	2.025		11.126	9.664	11.613	3.691	13.732	1.213	4.79		0.809047	6.69429	2.88922
58		-3.256	1.35	-2.294	-0.305	-0.39	-0.419		-2.735	-3.242	-2.544	3.199	-1.749	-0.287	-1.331		-6.7846	-1.06776	-7.99691	1.46381	-7.38089	-0.54351		-1.26204	-9.839	-12.8593	-5.58599	-19.1831	-0.109269	-8.12432		7.739	7.989	11.615	2.156	5.64	2.282		11.173	9.496	11.163	3.752	13.952	1.516	4.835		0.866534	6.87225	2.87211
59		-3.292	1.385	-2.331	-0.351	-0.408	-0.481		-2.806	-3.276	-2.571	3.209	-1.818	-0.271	-1.402		-6.7329	-0.918501	-7.95095	1.49165	-7.40021	-0.543104		-1.28189	-9.8497	-12.9195	-5.67764	-19.1989	-0.180642	-8.36661		7.993	8.167	11.988	2.108	5.426	2.241		10.872	9.47	11.388	3.881	13.422	1.649	5.64		0.94424	7.03119	2.89808
60		-3.327	1.418	-2.383	-0.397	-0.426	-0.54		-2.876	-3.31	-2.596	3.22	-1.887	-0.256	-1.474		-6.65434	-0.762511	-7.89908	1.52866	-7.4328	-0.572735		-1.30067	-9.85001	-12.9747	-5.77342	-19.2121	-0.256501	-8.60777		7.479	7.488	12.145	2.122	7.815	2.449		11.072	9.774	11.698	4.074	14.162	1.685	5.869		1.04753	7.1969	2.96453
61		-3.36	1.451	-2.442	-0.441	-0.446	-0.595		-2.947	-3.346	-2.619	3.231	-1.955	-0.242	-1.548		-6.57929	-0.591757	-7.8349	1.56895	-7.46576	-0.577653		-1.31499	-9.83466	-13.0248	-5.86093	-19.2188	-0.337383	-8.8656		7.518	8.302	12.022	2.097	7.408	2.849		10.99	9.649	12.034	4.099	13.147	1.837	6.648		1.14778	7.37854	3.04765
62		-3.392	1.48	-2.504	-0.482	-0.468	-0.647		-3.015	-3.383	-2.641	3.242	-2.022	-0.228	-1.623		-6.52646	-0.421393	-7.76802	1.61764	-7.48928	-0.562985		-1.32917	-9.84298	-13.0717	-5.93883	-19.2283	-0.422906	-9.13654		7.346	8.164	11.52	2.166	6.743	2.711		10.797	9.993	11.683	4.052	14.083	1.769	7.035		1.2215	7.56644	3.15277
63		-3.423	1.509	-2.538	-0.52	-0.491	-0.694		-3.082	-3.422	-2.662	3.254	-2.089	-0.214	-1.698		-6.46529	-0.24053	-7.70026	1.66664	-7.49143	-0.535162		-1.34395	-9.85869	-13.1197	-6.01623	-19.2378	-0.511018	-9.40619		7.835	8.623	11.482	2.259	6.215	2.915		10.499	9.805	12.063	4.393	13.095	1.752	6.742		1.30235	7.76114	3.26501
64		-3.452	1.536	-2.56	-0.556	-0.514	-0.736		-3.147	-3.462	-2.682	3.267	-2.156	-0.201	-1.774		-6.41262	-0.080344	-7.63503	1.68053	-7.49488	-0.519032		-1.35638	-9.86147	-13.1781	-6.09527	-19.246	-0.602131	-9.67065		8.074	8.502	11.492	2.158	8.894	3.105		11.147	9.947	11.569	4.455	14.134	1.58	7.741		1.36367	7.93098	3.39916
65		-3.479	1.561	-2.581	-0.588	-0.539	-0.774		-3.21	-3.503	-2.704	3.281	-2.221	-0.187	-1.85		-6.36916	0.047128	-7.57682	1.67563	-7.49741	-0.465989		-1.37246	-9.88059	-13.2265	-6.16669	-19.2498	-0.701232	-9.93465		8.383	8.368	11.526	2.148	8.495	2.943		11.277	9.635	12.013	4.42	13.837	1.724	7.807		1.40838	8.0598	3.54488
66		-3.503	1.586	-2.612	-0.619	-0.564	-0.808		-3.269	-3.545	-2.725	3.297	-2.286	-0.175	-1.926		-6.33161	0.219003	-7.51263	1.68298	-7.48698	-0.44842		-1.39057	-9.87687	-13.2713	-6.23117	-19.2436	-0.80426	-10.1925		8.252	7.929	11.124	2.233	7.61	2.987		11.006	9.786	11.666	4.615	13.861	1.884	7.688		1.44257	8.23842	3.67976
67		-3.526	1.611	-2.615	-0.648	-0.59	-0.837		-3.327	-3.588	-2.747	3.312	-2.349	-0.163	-2.002		-6.22104	0.424753	-7.44584	1.70209	-7.45985	-0.438806		-1.40985	-9.9086	-13.3243	-6.29018	-19.2364	-0.90728	-10.4516		8.035	7.977	11.634	2.653	7.382	2.902		10.779	9.697	11.95	4.735	14.005	1.788	8.909		1.55598	8.459	3.84496
68		-3.546	1.636	-2.655	-0.676	-0.614	-0.862		-3.382	-3.631	-2.769	3.326	-2.41	-0.152	-2.08		-6.15762	0.596826	-7.37281	1.7263	-7.42876	-0.390279		-1.42862	-9.90083	-13.3777	-6.35403	-19.2232	-1.01717	-10.7091		7.785	7.469	12.013	2.844	9.535	3.002		11.042	9.661	11.608	4.961	13.801	2.016	8.898		1.6269	8.63551	4.0189
69		-3.564	1.66	-2.665	-0.7	-0.637	-0.881		-3.435	-3.676	-2.79	3.34	-2.469	-0.145	-2.159		-6.09989	0.798982	-7.30168	1.75859	-7.41901	-0.355696		-1.4491	-9.88586	-13.4358	-6.41157	-19.2118	-1.13963	-10.9366		7.194	8.185	11.965	2.771	9.162	3.096		11.16	9.689	11.797	4.79	13.961	2.291	9.605		1.69573	8.84024	4.18221
70		-3.58	1.685	-2.671	-0.723	-0.66	-0.896		-3.484	-3.722	-2.81	3.351	-2.526	-0.139	-2.24		-6.05865	0.976968	-7.1856	1.80072	-7.41151	-0.321506		-1.4653	-9.87692	-13.4916	-6.46493	-19.198	-1.26258	-11.1401		7.124	8.083	11.659	2.87	8.631	2.885		11.041	9.325	11.768	5.051	13.497	2.315	9.956		1.74408	9.01709	4.33967
71		-3.595	1.709	-2.671	-0.743	-0.681	-0.906		-3.531	-3.769	-2.828	3.361	-2.579	-0.136	-2.322		-6.02922	1.20715	-7.07333	1.86104	-7.38354	-0.322978		-1.48145	-9.8689	-13.5458	-6.52041	-19.1761	-1.38929	-11.3188		7.031	8.6	11.888	2.963	11.051	3.395		11.186	9.628	11.952	5.267	13.989	2.436	9.443		1.77414	9.25305	4.51214
72		-3.609	1.731	-2.689	-0.76	-0.702	-0.912		-3.575	-3.817	-2.845	3.369	-2.631	-0.135	-2.406		-6.00235	1.43823	-6.92724	1.91748	-7.34805	-0.331827		-1.50597	-9.86437	-13.5917	-6.57342	-19.15	-1.51909	-11.491		7.919	8.966	11.832	3.096	12.148	3.345		11.438	9.304	11.864	5.084	13.292	2.595	10.535		1.79946	9.49697	4.67714
73		-3.622	1.751	-2.711	-0.776	-0.723	-0.914		-3.617	-3.866	-2.86	3.374	-2.68	-0.137	-2.49		-5.9702	1.64188	-6.77825	1.99479	-7.29175	-0.299185		-1.51682	-9.87649	-13.6373	-6.61595	-19.1188	-1.65527	-11.6686		8.367	8.588	11.69	2.972	11.488	3.155		11.323	9.669	12.167	5.081	14.093	3.144	10.259		1.82883	9.70481	4.84976
74		-3.635	1.769	-2.745	-0.79	-0.745	-0.914		-3.658	-3.914	-2.876	3.379	-2.727	-0.141	-2.576		-5.95401	1.87024	-6.61332	2.09346	-7.22174	-0.257744		-1.5278	-9.91084	-13.6801	-6.65212	-19.0893	-1.78478	-11.8437		8.467	8.541	11.323	2.93	9.814	3.215		11.055	9.51	12.002	5.151	13.034	3.789	9.836		1.84342	9.93699	5.02996
75		-3.647	1.784	-2.773	-0.802	-0.767	-0.911		-3.697	-3.962	-2.891	3.381	-2.772	-0.147	-2.662		-5.94139	2.12039	-6.45374	2.18784	-7.13955	-0.254099		-1.5322	-9.88322	-13.74	-6.68791	-19.0511	-1.91831	-12.0145		8.638	7.528	11.544	3.143	11.621	2.997		11.575	9.63	12.102	5.322	13.843	3.894	11.412		1.8553	10.1969	5.19215
76		-3.658	1.798	-2.801	-0.812	-0.791	-0.905		-3.736	-4.013	-2.907	3.382	-2.815	-0.156	-2.748		-5.92777	2.36953	-6.29993	2.28114	-7.07558	-0.226104		-1.53414	-9.85638	-13.8046	-6.7283	-19.0249	-2.06189	-12.1798		8.676	7.642	11.719	3.381	10.873	3.489		11.766	9.51	12.062	5.355	13.172	4.133	11.181		1.87162	10.4566	5.42902
77		-3.671	1.812	-2.822	-0.82	-0.814	-0.899		-3.774	-4.065	-2.923	3.382	-2.855	-0.167	-2.833		-5.88799	2.57952	-6.14128	2.40622	-7.03939	-0.200735		-1.53211	-9.86362	-13.8635	-6.77283	-19.0103	-2.20806	-12.3378		8.307	7.734	11.997	3.361	9.251	3.397		11.499	9.342	11.511	5.212	13.583	4.475	11.566		1.92244	10.6722	5.66562
78		-3.684	1.826	-2.853	-0.825	-0.836	-0.889		-3.81	-4.117	-2.939	3.381	-2.892	-0.181	-2.917		-5.87734	2.77879	-5.97469	2.52055	-7.01318	-0.152599		-1.53145	-9.88561	-13.93	-6.82854	-18.9993	-2.35116	-12.4963		8.302	8.657	11.985	3.383	7.955	3.448		11.226	9.23	11.682	5.374	13.416	4.768	11.394		1.93711	10.8771	5.83801
79		-3.698	1.838	-2.881	-0.828	-0.856	-0.878		-3.845	-4.171	-2.955	3.38	-2.927	-0.198	-2.997		-5.84989	2.9885	-5.81022	2.65771	-7.00837	-0.119224		-1.52584	-9.89618	-13.99	-6.88257	-19	-2.4928	-12.6531		7.824	8.685	11.538	3.672	9.691	3.405		11.513	9.039	11.134	5.537	13.244	4.822	10.271		1.97177	11.0898	5.96957
80		-3.713	1.85	-2.918	-0.827	-0.874	-0.865		-3.878	-4.224	-2.97	3.378	-2.959	-0.22	-3.074		-5.81999	3.19518	-5.64663	2.80621	-7.04214	-0.049163		-1.52932	-9.92909	-14.0401	-6.93185	-18.9966	-2.63554	-12.8053		8.317	8.441	11.781	3.961	10.383	3.253		11.38	9.272	11.534	5.453	13.567	4.728	11.198		2.01438	11.2943	6.16387
81		-3.727	1.862	-2.931	-0.825	-0.889	-0.85		-3.91	-4.277	-2.986	3.378	-2.988	-0.244	-3.148		-5.81448	3.39336	-5.48577	2.95194	-7.09832	0.012449		-1.53883	-9.92178	-14.0922	-6.98795	-19.0004	-2.78171	-12.9585		8.035	8.462	11.895	4.014	9.746	3.552		10.892	9.188	11.39	5.263	13.202	5.226	10.681		2.03297	11.4894	6.33054
82		-3.741	1.875	-2.912	-0.82	-0.903	-0.834		-3.941	-4.33	-3.002	3.378	-3.016	-0.271	-3.217		-5.80922	3.58042	-5.35063	3.09906	-7.16037	0.045447		-1.54857	-9.91305	-14.1376	-7.04773	-19	-2.9359	-13.0932		7.996	8.081	11.739	4.136	9.09	3.387		11.237	9.468	11.895	5.208	13.971	5.547	10.117		2.04991	11.6736	6.54511
83		-3.755	1.888	-2.921	-0.814	-0.915	-0.818		-3.971	-4.381	-3.018	3.378	-3.042	-0.302	-3.283		-5.79012	3.74719	-5.20987	3.22256	-7.24238	0.111892		-1.56708	-9.89256	-14.1833	-7.10091	-19.002	-3.10656	-13.2053		7.793	7.48	11.532	4.312	11.388	3.606		11.532	9.371	11.477	5.387	13.15	5.637	11.143		2.07616	11.8422	6.75239
84		-3.769	1.903	-2.906	-0.808	-0.927	-0.8		-3.999	-4.433	-3.033	3.378	-3.065	-0.336	-3.346		-5.75114	3.93207	-5.06004	3.30077	-7.32988	0.169603		-1.58538	-9.91444	-14.2321	-7.14464	-19.0027	-3.28387	-13.2974		7.631	6.87	11.123	4.521	10.946	3.951		11.442	9.493	12.235	5.091	14.004	5.858	10.6		2.12063	12.0361	6.96882
85		-3.783	1.918	-2.909	-0.801	-0.94	-0.781		-4.027	-4.483	-3.049	3.379	-3.087	-0.372	-3.407		-5.69624	4.1263	-4.91407	3.37289	-7.41736	0.220984		-1.60849	-9.90102	-14.2837	-7.1963	-18.9909	-3.45744	-13.3653		7.597	7.607	11.135	4.607	10.066	3.926		11.028	9.515	11.731	4.974	12.765	6.015	11.122		2.1772	12.2365	7.15737
86		-3.798	1.933	-2.9	-0.795	-0.952	-0.762		-4.054	-4.534	-3.065	3.38	-3.106	-0.412	-3.467		-5.64521	4.35687	-4.73115	3.41502	-7.49836	0.279248		-1.62784	-9.91627	-14.3377	-7.24659	-18.9745	-3.63317	-13.4161		7.307	8.294	11.431	4.57	9.213	3.907		11.358	9.465	12.393	5.162	13.773	6.145	11.348		2.22706	12.4762	7.33848
87		-3.815	1.947	-2.903	-0.789	-0.966	-0.741		-4.079	-4.585	-3.082	3.381	-3.123	-0.454	-3.524		-5.62211	4.57164	-4.55202	3.48619	-7.5608	0.332757		-1.63803	-9.91648	-14.3909	-7.29261	-18.9508	-3.81257	-13.4576		7.899	8.284	11.666	4.654	11.769	3.589		11.42	9.626	11.917	5.005	13.201	6.112	10.571		2.25022	12.6908	7.49678
88		-3.833	1.96	-2.902	-0.782	-0.98	-0.721		-4.104	-4.637	-3.099	3.384	-3.138	-0.497	-3.579		-5.59778	4.79246	-4.40324	3.5969	-7.58954	0.370092		-1.66488	-9.91407	-14.4453	-7.33997	-18.9287	-3.99011	-13.491		7.927	8.393	11.866	4.835	10.817	3.459		11.144	9.376	11.691	4.93	13.637	6.14	12.106		2.28046	12.9126	7.65825
89		-3.851	1.973	-2.925	-0.775	-0.996	-0.701		-4.128	-4.689	-3.115	3.387	-3.151	-0.541	-3.632		-5.61388	4.9961	-4.26007	3.73509	-7.57231	0.409648		-1.67603	-9.90829	-14.4984	-7.40014	-18.8988	-4.15787	-13.52		8.478	8.467	11.464	4.745	9.943	3.3		11.157	9.555	11.26	4.873	13.913	6.529	11.795		2.26965	13.1164	7.82433
90		-3.869	1.986	-2.915	-0.767	-1.013	-0.681		-4.153	-4.742	-3.129	3.389	-3.162	-0.584	-3.682		-5.60955	5.1915	-3.99371	3.86346	-7.50703	0.45413		-1.68208	-9.91871	-14.5472	-7.46442	-18.8739	-4.33155	-13.5467		8.336	8.028	11.905	4.499	9.256	3.538		11.532	9.522	11.73	4.939	13.618	6.572	11.827		2.28866	13.3145	7.99303
91		-3.886	1.999	-2.897	-0.758	-1.03	-0.661		-4.18	-4.796	-3.143	3.392	-3.172	-0.626	-3.729		-5.61335	5.42998	-3.86788	4.01396	-7.41535	0.49039		-1.67987	-9.88459	-14.6087	-7.53135	-18.8372	-4.50951	-13.5683		8.51	7.876	12.049	4.523	10.993	3.873		11.7	9.61	11.452	4.957	14.031	6.406	12.532		2.30206	13.5609	8.14068
92		-3.902	2.011	-2.875	-0.749	-1.048	-0.641		-4.207	-4.851	-3.155	3.394	-3.183	-0.669	-3.774		-5.61961	5.65653	-3.68996	4.18784	-7.28882	0.532563		-1.67169	-9.90557	-14.673	-7.60618	-18.7968	-4.67761	-13.5897		8.255	7.949	12.045	4.851	10.79	3.895		11.46	9.709	11.874	4.482	13.425	6.66	11.665		2.30882	13.794	8.24219
93		-3.916	2.023	-2.863	-0.741	-1.066	-0.618		-4.236	-4.906	-3.166	3.396	-3.193	-0.712	-3.817		-5.61263	5.87925	-3.49845	4.35886	-7.12307	0.554135		-1.67054	-9.9321	-14.7321	-7.67696	-18.7526	-4.84567	-13.6123		7.432	7.814	11.954	4.929	9.306	4.048		11.675	9.731	11.318	4.568	14.297	6.776	11.928		2.32169	14.0182	8.35107
94		-3.928	2.033	-2.832	-0.733	-1.083	-0.594		-4.265	-4.961	-3.178	3.398	-3.204	-0.757	-3.858		-5.57415	6.09739	-3.30971	4.52837	-6.9347	0.572618		-1.6853	-9.93533	-14.7905	-7.74666	-18.6979	-5.00392	-13.6438		7.309	8.366	11.605	4.87	11.768	3.838		11.569	9.809	12.243	4.512	13.434	6.825	11.627		2.36811	14.2383	8.47804
95		-3.939	2.041	-2.782	-0.726	-1.098	-0.568		-4.294	-5.016	-3.191	3.4	-3.215	-0.802	-3.897		-5.55254	6.30339	-3.14936	4.69658	-6.74281	0.623204		-1.7026	-9.95128	-14.8472	-7.81806	-18.6432	-5.16267	-13.6881		6.849	8.39	11.517	4.924	10.935	3.953		11.235	9.605	12.057	4.662	14.545	7.041	10.612		2.39889	14.4503	8.61483
96		-3.948	2.047	-2.785	-0.719	-1.113	-0.54		-4.321	-5.073	-3.205	3.403	-3.226	-0.849	-3.934		-5.58346	6.49256	-3.01059	4.878	-6.55811	0.61703		-1.73532	-9.9681	-14.9068	-7.89667	-18.5788	-5.32631	-13.7399		7.659	8.883	11.572	4.929	9.703	4.054		11.067	9.917	12.491	4.744	13.384	7.203	12.055		2.36515	14.6474	8.75892
97		-3.958	2.052	-2.773	-0.712	-1.127	-0.509		-4.347	-5.129	-3.219	3.406	-3.236	-0.896	-3.968		-5.59119	6.70511	-2.8829	5.07446	-6.38853	0.614101		-1.76197	-10.0086	-14.9659	-7.98335	-18.5255	-5.47817	-13.7948		8.035	8.849	11.77	5.045	8.85	4.149		11.48	9.725	11.891	5.166	14.562	7.614	11.535		2.3417	14.8649	8.8942
98		-3.967	2.056	-2.748	-0.704	-1.14	-0.477		-4.37	-5.185	-3.233	3.409	-3.245	-0.942	-3.999		-5.58048	6.9089	-2.76335	5.2379	-6.22719	0.568519		-1.79793	-10.0147	-15.0314	-8.08315	-18.4777	-5.61537	-13.8561		8.085	8.582	12.041	5.111	11.699	4.512		11.677	9.822	11.816	5.553	13.877	7.423	11.882		2.34125	15.0688	9.02347
99		-3.977	2.061	-2.705	-0.695	-1.151	-0.445		-4.391	-5.241	-3.246	3.412	-3.252	-0.988	-4.028		-5.58262	7.11868	-2.63441	5.43576	-6.09892	0.628974		-1.83063	-10.0125	-15.0899	-8.18798	-18.4404	-5.74898	-13.9149		8.196	8.174	12.128	5.018	10.468	4.56		11.452	9.832	11.443	5.39	14.401	7.407	12.003		2.33226	15.2798	9.17777
100		-3.987	2.065	-2.686	-0.686	-1.162	-0.413		-4.409	-5.295	-3.26	3.414	-3.258	-1.034	-4.056		-5.59821	7.2879	-2.51272	5.63837	-5.96106	0.672688		-1.87009	-10.0338	-15.1367	-8.2937	-18.4066	-5.88146	-13.9735		8.176	7.389	12.131	4.995	9.061	4.41		11.531	9.956	11.625	5.459	14.257	7.667	11.194		2.31291	15.4498	9.54284
101		-3.998	2.071	-2.671	-0.674	-1.171	-0.381		-4.426	-5.348	-3.272	3.415	-3.263	-1.079	-4.081		-5.59826	7.47808	-2.39279	5.84326	-5.81922	0.718417		-1.90936	-10.0767	-15.1813	-8.41234	-18.3664	-5.99979	-14.019		7.8	8.014	11.663	5.016	12.789	4.501		11.343	9.855	11.554	5.538	14.172	7.582	11.868		2.31779	15.6443	9.624
102		-4.009	2.079	-2.689	-0.66	-1.179	-0.349		-4.443	-5.399	-3.285	3.415	-3.267	-1.124	-4.106		-5.61694	7.70001	-2.27582	6.04222	-5.6744	0.777383		-1.94015	-10.0744	-15.2317	-8.54123	-18.3309	-6.1091	-14.0594		8.017	8.246	11.672	5.034	11.522	4.237		10.97	9.624	12.181	5.356	14.365	7.792	11.525		2.30959	15.8713	9.75773
103		-4.021	2.088	-2.705	-0.644	-1.184	-0.315		-4.459	-5.447	-3.297	3.414	-3.271	-1.17	-4.13		-5.63762	7.92816	-2.16508	6.23942	-5.55016	0.809782		-1.9785	-10.0325	-15.295	-8.66753	-18.2873	-6.22168	-14.1011		7.809	8.417	11.83	5.177	10.198	4.034		10.955	9.83	11.659	5.301	14.085	8.281	10.3		2.30125	16.1025	9.92815
104		-4.034	2.099	-2.735	-0.626	-1.186	-0.281		-4.475	-5.493	-3.31	3.411	-3.275	-1.216	-4.154		-5.6653	8.16365	-2.05409	6.44432	-5.40179	0.821459		-2.01439	-10.0496	-15.3607	-8.79948	-18.2405	-6.33641	-14.1355		8.422	9.105	11.72	5.305	13.998	4.496		11.661	9.614	12.234	5.253	14.707	8.231	11.653		2.28556	16.3402	10.082
105		-4.047	2.112	-2.736	-0.608	-1.186	-0.245		-4.491	-5.537	-3.321	3.407	-3.279	-1.262	-4.177		-5.65258	8.41584	-1.92025	6.64812	-5.24006	0.81556		-2.03239	-10.0481	-15.4453	-8.9378	-18.1894	-6.44238	-14.1615		8.374	8.485	11.702	5.556	11.804	4.499		11.724	9.882	11.647	5.44	13.763	8.543	11.144		2.30993	16.5979	10.1998
106		-4.06	2.125	-2.717	-0.589	-1.184	-0.208		-4.508	-5.581	-3.332	3.402	-3.282	-1.306	-4.201		-5.62621	8.62248	-1.78469	6.84897	-5.08233	0.863966		-2.04593	-10.0463	-15.5426	-9.06885	-18.1457	-6.54074	-14.1841		8.251	8.497	11.604	5.641	9.675	4.881		11.44	9.698	12.084	5.391	14.678	8.731	11.416		2.34931	16.8025	10.2802
107		-4.072	2.139	-2.683	-0.568	-1.18	-0.17		-4.525	-5.622	-3.343	3.397	-3.284	-1.349	-4.224		-5.64747	8.77408	-1.64732	7.03852	-4.94171	0.881381		-2.0445	-10.0217	-15.6319	-9.19908	-18.0966	-6.64301	-14.1826		8.207	8.171	11.756	5.56	12.501	5.413		11.652	9.785	11.486	5.671	13.437	8.604	11.728		2.33267	16.9433	10.3678
108		-4.083	2.154	-2.628	-0.547	-1.175	-0.132		-4.544	-5.662	-3.352	3.391	-3.285	-1.39	-4.247		-5.63562	8.96667	-1.50189	7.24676	-4.83656	0.928421		-2.0238	-10.0248	-15.717	-9.3291	-18.0494	-6.74211	-14.1778		7.599	7.868	11.539	5.385	10.855	5.662		11.795	9.78	11.625	6.49	14.489	8.604	10.99		2.34902	17.1314	10.4429
109		-4.094	2.171	-2.569	-0.526	-1.169	-0.094		-4.563	-5.701	-3.361	3.386	-3.285	-1.431	-4.268		-5.63474	9.15371	-1.34362	7.44213	-4.71979	0.937546		-1.99913	-10.0197	-15.7896	-9.45412	-18.0043	-6.83087	-14.1625		7.417	8.093	11.479	5.383	9.343	5.894		11.678	9.558	11.308	6.964	13.55	8.717	11.639		2.35647	17.3179	10.5411
110		-4.106	2.186	-2.516	-0.502	-1.162	-0.055		-4.583	-5.738	-3.371	3.381	-3.286	-1.471	-4.286		-5.69472	9.3453	-1.20787	7.653	-4.61424	0.983669		-1.98609	-9.98399	-15.8578	-9.57677	-17.9634	-6.91414	-14.1486		7.84	8.141	12.394	5.448	11.008	6.286		11.551	9.841	11.462	7.579	13.941	8.966	11.367		2.29107	17.5094	10.6273
111		-4.117	2.202	-2.494	-0.477	-1.154	-0.014		-4.603	-5.772	-3.38	3.378	-3.287	-1.514	-4.302		-5.71446	9.5231	-1.05558	7.84439	-4.53756	1.05418		-1.97387	-9.91484	-15.9199	-9.69774	-17.9333	-6.99811	-14.1339		7.601	8.79	11.556	5.57	10.114	6.146		11.945	9.694	11.236	8.224	13.869	8.791	10.425		2.26329	17.6815	10.7315
112		-4.128	2.218	-2.492	-0.451	-1.145	0.027		-4.622	-5.804	-3.389	3.375	-3.287	-1.557	-4.316		-5.73354	9.67124	-0.927138	8.06667	-4.458	1.10742		-1.97249	-9.87605	-15.9895	-9.81488	-17.8918	-7.07648	-14.1095		8.247	8.383	11.894	5.752	9.201	6.504		11.837	9.795	12.281	8.421	13.788	8.77	11.743		2.23482	17.8238	10.8755
113		-4.138	2.233	-2.495	-0.425	-1.135	0.071		-4.64	-5.833	-3.399	3.374	-3.288	-1.602	-4.326		-5.74651	9.80434	-0.796408	8.26996	-4.39422	1.14441		-1.95579	-9.80953	-16.0617	-9.94105	-17.8589	-7.15073	-14.0762		8.666	8.844	11.855	5.907	11.367	6.689		11.485	9.926	12.073	8.814	14.108	9.095	11.175		2.20798	17.9439	11.0044
114		-4.147	2.248	-2.482	-0.398	-1.123	0.117		-4.656	-5.861	-3.409	3.373	-3.288	-1.646	-4.335		-5.69857	9.92871	-0.685084	8.46256	-4.34202	1.19777		-1.94823	-9.73541	-16.1377	-10.0741	-17.8219	-7.22685	-14.034		8.732	8.81	11.648	6.011	10.279	6.605		11.988	9.976	12.095	9.001	13.707	9.015	11.503		2.24198	18.0493	11.1181
115		-4.155	2.264	-2.448	-0.372	-1.111	0.162		-4.67	-5.886	-3.42	3.373	-3.289	-1.691	-4.342		-5.66161	10.0381	-0.586912	8.64455	-4.27124	1.28171		-1.9464	-9.67832	-16.2034	-10.2054	-17.8014	-7.29577	-13.9907		8.845	8.206	11.412	6.106	8.613	6.879		12.049	10.018	12.318	9.37	14.176	9.11	12.095		2.25853	18.1286	11.2766
116		-4.159	2.28	-2.417	-0.346	-1.1	0.209		-4.683	-5.907	-3.431	3.374	-3.291	-1.733	-4.348		-5.60112	10.1188	-0.489973	8.83394	-4.16893	1.35872		-1.96629	-9.60659	-16.2643	-10.3482	-17.7822	-7.36403	-13.9475		7.932	8.001	11.101	6.116	11.381	6.608		11.481	9.805	12.099	9.465	13.078	9.445	11.494		2.29805	18.173	11.4306
117		-4.162	2.296	-2.392	-0.321	-1.089	0.258		-4.694	-5.925	-3.442	3.375	-3.293	-1.772	-4.354		-5.5781	10.2326	-0.401285	8.98657	-4.02077	1.4167		-1.98917	-9.52484	-16.3324	-10.4952	-17.7798	-7.42768	-13.9089		7.52	7.885	11.345	6.156	10.163	6.434		10.926	10.153	12.243	9.426	13.94	9.064	12.745		2.28809	18.2494	11.59
118		-4.162	2.312	-2.343	-0.297	-1.08	0.308		-4.704	-5.94	-3.453	3.377	-3.296	-1.809	-4.359		-5.53397	10.3532	-0.306459	9.14837	-3.85047	1.40771		-2.01031	-9.43458	-16.4021	-10.6278	-17.7707	-7.49358	-13.8794		7.808	8.327	11.588	6.142	9.129	6.344		11.493	9.972	11.74	10.004	12.869	9.469	12.723		2.29251	18.3252	11.7631
119		-4.16	2.328	-2.313	-0.273	-1.074	0.361		-4.713	-5.954	-3.465	3.378	-3.299	-1.843	-4.365		-5.49969	10.4785	-0.210136	9.28188	-3.67219	1.47814		-2.01761	-9.32836	-16.4744	-10.7571	-17.7569	-7.56656	-13.8623		8.061	8.257	11.92	6.135	11.769	6.071		11.366	10.111	11.55	9.93	14.072	9.675	11.642		2.27815	18.402	11.9318
120		-4.157	2.343	-2.278	-0.25	-1.072	0.416		-4.721	-5.966	-3.476	3.38	-3.3	-1.874	-4.371		-5.49095	10.5946	-0.088355	9.40524	-3.43353	1.47284		-2.01852	-9.19967	-16.5421	-10.8915	-17.7363	-7.64016	-13.8425		8.233	8.411	12.117	6.224	11.127	5.652		10.824	10.036	11.148	10.061	13.831	9.326	13.278		2.22629	18.4722	11.8402
121		-4.151	2.356	-2.257	-0.227	-1.072	0.474		-4.729	-5.978	-3.487	3.381	-3.3	-1.902	-4.378		-5.42511	10.7348	0.056641	9.54234	-3.19093	1.49928		-2.02626	-9.07799	-16.603	-11.0164	-17.7101	-7.70617	-13.8234		8.524	8.692	12.159	6.294	12.149	5.901		11.293	9.907	11.496	10.191	14.274	9.232	12.555		2.22753	18.5683	12.0591
122		-4.142	2.365	-2.21	-0.205	-1.074	0.534		-4.735	-5.989	-3.498	3.383	-3.298	-1.926	-4.385		-5.36438	10.8791	0.245217	9.67969	-2.96687	1.55221		-2.03232	-8.99465	-16.668	-11.1372	-17.6752	-7.77532	-13.8019		8.289	8.476	12.191	6.396	12.648	5.929		11.737	10.123	11.345	9.821	14.396	9.395	13.034		2.22138	18.663	12.179
123		-4.129	2.37	-2.179	-0.182	-1.075	0.596		-4.74	-5.998	-3.508	3.385	-3.295	-1.945	-4.392		-5.31719	11.0728	0.435748	9.81386	-2.73469	1.55669		-2.03654	-8.91099	-16.7235	-11.2576	-17.6305	-7.84009	-13.7796		8.251	8.193	12.127	6.343	11.33	5.891		11.42	10.044	12.197	10.095	14.009	9.544	12.912		2.20701	18.8091	12.2675
124		-4.112	2.373	-2.161	-0.159	-1.075	0.661		-4.743	-6.007	-3.519	3.387	-3.289	-1.962	-4.399		-5.29625	11.2035	0.607257	9.96513	-2.50449	1.56331		-2.04122	-8.82435	-16.7806	-11.3796	-17.5759	-7.89318	-13.7696		7.969	7.367	12.214	6.281	12.858	6.405		11.325	10.194	11.918	10.165	14.338	9.562	11.596		2.16474	18.8843	12.3283
125		-4.09	2.371	-2.16	-0.135	-1.072	0.728		-4.745	-6.014	-3.529	3.389	-3.283	-1.975	-4.403		-5.26344	11.3408	0.788059	10.1099	-2.25999	1.58464		-2.03811	-8.73487	-16.8387	-11.501	-17.5349	-7.94623	-13.7621		8.103	7.56	11.997	6.196	11.637	6.5		11.604	9.994	12.507	10.302	13.635	9.179	12.535		2.13865	18.955	12.3936
126		-4.064	2.367	-2.161	-0.111	-1.065	0.797		-4.746	-6.02	-3.54	3.39	-3.277	-1.986	-4.406		-5.20348	11.5195	0.951614	10.2586	-1.99058	1.61756		-2.02788	-8.63124	-16.8925	-11.6185	-17.512	-7.99497	-13.7611		7.587	7.912	11.623	6.169	9.37	6.111		11.29	10.066	12.016	10.267	14.499	9.372	11.796		2.14531	19.0673	12.4967
127		-4.034	2.361	-2.195	-0.087	-1.055	0.867		-4.747	-6.024	-3.55	3.389	-3.269	-1.996	-4.407		-5.16548	11.6806	1.11403	10.3936	-1.72791	1.66609		-2.02491	-8.50827	-16.9452	-11.7319	-17.4894	-8.02576	-13.7628		7.921	7.86	11.419	6.036	11.633	6.473		11.055	9.977	12.63	10.537	13.647	9.233	10.766		2.1269	19.1674	12.5807
128		-4	2.354	-2.207	-0.062	-1.043	0.941		-4.748	-6.026	-3.562	3.386	-3.26	-2.006	-4.406		-5.10666	11.8141	1.26496	10.5173	-1.46408	1.70744		-2.00362	-8.39947	-16.9979	-11.8332	-17.4737	-8.06115	-13.7635		8.398	8.255	11.521	5.978	10.442	6.414		11.584	9.597	12.05	10.666	14.758	8.934	11.638		2.12804	19.2366	12.691
129		-3.965	2.346	-2.194	-0.038	-1.029	1.017		-4.749	-6.026	-3.575	3.383	-3.252	-2.015	-4.405		-4.996	11.9464	1.41019	10.6196	-1.18358	1.79172		-1.98776	-8.2813	-17.0497	-11.9134	-17.4558	-8.09962	-13.7698		8.627	7.946	11.544	5.917	11.404	6.071		11.713	9.63	11.901	10.404	14.355	9.214	10.728		2.18356	19.3047	12.7796
130		-3.927	2.338	-2.17	-0.013	-1.012	1.095		-4.748	-6.024	-3.59	3.378	-3.242	-2.024	-4.403		-4.86068	12.096	1.43597	10.7102	-0.9035	1.85967		-1.96061	-8.14777	-17.1129	-11.9836	-17.4344	-8.13227	-13.77		8.244	8.291	11.708	5.94	11.268	6.364		11.764	9.375	11.742	10.664	14.833	9.129	11.197		2.25216	19.3865	12.9319
131		-3.888	2.329	-2.145	0.013	-0.995	1.174		-4.745	-6.02	-3.606	3.373	-3.231	-2.032	-4.401		-4.6921	12.2394	1.62411	10.7889	-0.633205	1.90466		-1.93905	-8.03908	-17.1672	-12.0436	-17.4135	-8.16829	-13.7724		8.171	8.059	11.809	5.98	10.06	6.468		11.775	9.327	11.656	10.433	14.676	9.136	11.309		2.34616	19.4545	13.1121
132		-3.848	2.321	-2.123	0.039	-0.978	1.254		-4.74	-6.014	-3.624	3.367	-3.219	-2.039	-4.399		-4.51924	12.3456	1.76883	10.8596	-0.363037	1.97649		-1.9292	-7.90041	-17.2184	-12.093	-17.3934	-8.21467	-13.7779		7.359	7.238	11.848	6.062	11.831	6.436		11.977	10.062	12.193	10.37	14.011	9.574	10.453		2.43855	19.4834	13.3456
133		-3.807	2.314	-2.105	0.066	-0.96	1.335		-4.734	-6.008	-3.641	3.36	-3.205	-2.044	-4.397		-4.35127	12.4655	1.91766	10.9254	-0.138339	2.02327		-1.92599	-7.72471	-17.2698	-12.15	-17.3702	-8.25155	-13.7773		6.927	7.317	11.92	6.14	10.534	6.522		11.391	9.66	11.924	10.511	14.552	9.325	12.004		2.5205	19.5306	13.5946
134		-3.765	2.309	-2.083	0.094	-0.942	1.417		-4.727	-6.001	-3.657	3.353	-3.189	-2.046	-4.394		-4.18898	12.5413	2.05485	10.9952	0.094416	2.10035		-1.90726	-7.582	-17.3073	-12.1997	-17.3402	-8.28134	-13.7688		6.858	6.912	11.829	6.04	11.784	6.804		11.172	9.825	12.426	10.155	13.878	9.491	11.446		2.58913	19.5297	13.8157
135		-3.722	2.307	-2.065	0.121	-0.924	1.499		-4.721	-5.993	-3.672	3.346	-3.173	-2.046	-4.391		-4.0658	12.632	2.17712	11.0769	0.32413	2.18646		-1.89272	-7.45557	-17.3598	-12.24	-17.3121	-8.30346	-13.7511		6.356	7.156	11.746	6.139	12.152	6.832		11.718	9.632	12.004	10.339	14.945	9.705	11.02		2.6083	19.541	14.0146
136		-3.677	2.307	-2.056	0.148	-0.906	1.582		-4.717	-5.982	-3.687	3.339	-3.157	-2.045	-4.388		-3.96966	12.7157	2.29671	11.141	0.533951	2.29639		-1.88459	-7.3362	-17.413	-12.2788	-17.2834	-8.31598	-13.7278		6.74	7.453	11.666	6.228	10.049	6.954		12.01	8.57	12.276	10.634	14.245	9.376	11.922		2.60148	19.5475	14.1855
137		-3.63	2.309	-2.018	0.175	-0.885	1.666		-4.713	-5.97	-3.701	3.332	-3.141	-2.042	-4.386		-3.9449	12.783	2.39158	11.1911	0.729865	2.40887		-1.88775	-7.20176	-17.4799	-12.3133	-17.2455	-8.33231	-13.7035		6.551	7.173	11.619	6.326	11.59	7.035		11.783	8.211	11.671	10.83	15.574	9.574	11.194		2.52964	19.5356	14.353
138		-3.581	2.311	-1.987	0.201	-0.864	1.752		-4.71	-5.955	-3.715	3.326	-3.126	-2.039	-4.384		-3.92586	12.8444	2.48131	11.2892	0.930383	2.56947		-1.89375	-7.04882	-17.5377	-12.3421	-17.1944	-8.3486	-13.6652		6.241	6.993	11.665	6.326	10.124	6.875		12.291	7.825	11.85	10.701	14.843	9.759	11.777		2.45085	19.5179	14.4867
139		-3.531	2.314	-1.977	0.227	-0.84	1.838		-4.708	-5.938	-3.73	3.32	-3.112	-2.036	-4.381		-3.88746	12.9142	2.5573	11.3349	1.14535	2.63627		-1.88886	-6.91543	-17.5982	-12.3663	-17.135	-8.36846	-13.624		6.022	6.457	11.749	6.284	12.174	6.955		12.123	7.821	11.36	10.894	15.377	9.719	11.81		2.39547	19.5046	14.6129
140		-3.479	2.318	-1.966	0.252	-0.816	1.924		-4.706	-5.919	-3.744	3.316	-3.1	-2.033	-4.379		-3.87299	12.9805	2.63841	11.3869	1.3756	2.69772		-1.88918	-6.77148	-17.6692	-12.3852	-17.0686	-8.38079	-13.5824		5.442	6.083	11.894	6.347	10.491	7.232		11.43	7.52	11.482	10.976	15.298	9.981	10.87		2.32333	19.4837	14.7357
141		-3.426	2.32	-1.95	0.275	-0.79	2.01		-4.704	-5.9	-3.76	3.313	-3.089	-2.03	-4.376		-3.86856	13.0729	2.72287	11.4255	1.59353	2.69633		-1.89795	-6.62882	-17.7307	-12.4063	-16.9917	-8.39759	-13.5397		5.312	5.818	11.937	6.618	11.25	7.458		11.28	7.386	11.787	10.654	14.88	10.136	12.562		2.2439	19.4863	14.9102
142		-3.373	2.323	-1.956	0.297	-0.764	2.094		-4.703	-5.881	-3.775	3.312	-3.076	-2.027	-4.373		-3.84232	13.1371	2.83349	11.4708	1.82413	2.74832		-1.9186	-6.48534	-17.7905	-12.429	-16.9082	-8.41873	-13.4991		5.243	6.1	11.908	6.734	11.185	7.347		11.348	7.174	11.547	11.068	14.915	10.142	12.038		2.18922	19.4626	15.101
143		-3.32	2.326	-1.941	0.315	-0.738	2.176		-4.702	-5.863	-3.79	3.311	-3.063	-2.022	-4.368		-3.84483	13.1229	2.95904	11.5182	2.06098	2.79166		-1.92452	-6.36009	-17.8494	-12.4562	-16.8191	-8.42572	-13.4643		5.643	6.447	11.93	7.02	9.208	7.525		11.561	6.999	12.183	10.903	14.179	10.018	12.055		2.10132	19.3583	15.3307
144		-3.267	2.329	-1.9	0.331	-0.711	2.255		-4.702	-5.845	-3.805	3.311	-3.048	-2.015	-4.361		-3.7814	13.1298	3.0897	11.5581	2.32388	2.87288		-1.92416	-6.21229	-17.9013	-12.4799	-16.7372	-8.43449	-13.4251		5.958	6.378	11.857	7.212	11.711	7.694		11.359	6.98	11.788	11.079	14.903	9.853	12.794		2.08631	19.2765	15.5587
145		-3.215	2.333	-1.864	0.346	-0.682	2.332		-4.703	-5.827	-3.819	3.31	-3.031	-2.006	-4.354		-3.72432	13.1682	3.20091	11.6032	2.55183	2.8998		-1.91474	-6.06364	-17.9463	-12.5017	-16.6523	-8.44173	-13.384		6.146	6.254	11.879	7.314	10.173	7.797		11.958	6.785	12.24	11.179	13.864	10.129	11.812		2.0654	19.2295	15.7518
146		-3.163	2.338	-1.814	0.359	-0.653	2.407		-4.705	-5.808	-3.834	3.308	-3.013	-1.996	-4.344		-3.64357	13.267	3.31729	11.6416	2.76089	2.91279		-1.89564	-5.92688	-17.9831	-12.5236	-16.5659	-8.45571	-13.3485		5.887	5.901	11.696	7.443	11.456	7.517		11.559	6.907	11.872	10.991	15.078	9.931	12.514		2.06264	19.249	15.8982
147		-3.112	2.344	-1.755	0.372	-0.622	2.479		-4.707	-5.789	-3.848	3.307	-2.995	-1.985	-4.332		-3.49165	13.3695	3.44586	11.6952	2.96112	2.97339		-1.874	-5.81822	-18.0273	-12.5394	-16.4841	-8.46767	-13.3261		5.683	5.66	11.682	7.578	10.589	7.774		11.067	6.792	12.388	11.11	13.559	9.887	12.426		2.13275	19.2757	16.0089
148		-3.062	2.351	-1.728	0.385	-0.59	2.55		-4.709	-5.77	-3.863	3.305	-2.977	-1.973	-4.321		-3.36198	13.4457	3.54833	11.7217	3.16505	2.9685		-1.86945	-5.69228	-18.0758	-12.556	-16.4058	-8.47588	-13.307		5.56	5.289	11.621	7.547	12.012	7.813		11.204	6.704	11.667	10.755	14.903	10.105	11.238		2.16992	19.2723	16.0763
149		-3.011	2.358	-1.703	0.4	-0.558	2.618		-4.709	-5.751	-3.878	3.304	-2.959	-1.961	-4.309		-3.25065	13.5426	3.59648	11.758	3.3968	3.05186		-1.87138	-5.55123	-18.1332	-12.5723	-16.3293	-8.48782	-13.2907		5.032	5.424	11.73	7.412	10.147	7.456		11.251	6.786	11.792	10.67	14.233	10.033	12.76		2.17689	19.285	16.1349
150		-2.961	2.368	-1.718	0.414	-0.526	2.684		-4.709	-5.732	-3.893	3.303	-2.941	-1.948	-4.298		-3.10612	13.5681	3.65944	11.7724	3.60577	3.07059		-1.87779	-5.44906	-18.1984	-12.5819	-16.2522	-8.49048	-13.2684		4.699	5.169	11.872	7.292	11.584	7.383		10.775	6.629	11.658	10.732	14.325	10.254	11.918		2.22097	19.2214	16.1416
151		-2.91	2.379	-1.675	0.429	-0.494	2.747		-4.707	-5.713	-3.907	3.303	-2.922	-1.932	-4.289		-3.01788	13.6339	3.74114	11.8007	3.83825	3.15603		-1.87058	-5.38437	-18.2613	-12.5915	-16.1825	-8.49293	-13.2424		4.824	5.568	12.063	7.322	10.525	7.299		10.538	6.778	11.426	10.798	14.54	10.323	12.124		2.20726	19.2013	16.1279
152		-2.86	2.392	-1.669	0.443	-0.462	2.808		-4.705	-5.695	-3.921	3.302	-2.902	-1.914	-4.281		-2.92432	13.7226	3.82466	11.7798	4.0565	3.22513		-1.86222	-5.30905	-18.3171	-12.6146	-16.1247	-8.50145	-13.2067		5.049	5.681	12.092	7.334	11.707	7.323		10.297	6.625	11.941	10.908	14.11	10.243	12.08		2.20446	19.2019	16.1216
153		-2.81	2.406	-1.656	0.458	-0.43	2.865		-4.703	-5.677	-3.933	3.3	-2.883	-1.894	-4.274		-2.82263	13.8232	3.93237	11.7997	4.27926	3.28824		-1.87336	-5.22775	-18.3755	-12.6361	-16.0631	-8.51787	-13.1827		4.898	5.769	12.156	7.255	10.844	7.122		10.404	6.711	11.421	10.96	14.449	10.385	10.788		2.21987	19.214	16.1298
154		-2.762	2.421	-1.635	0.472	-0.398	2.922		-4.701	-5.659	-3.945	3.298	-2.863	-1.873	-4.268		-2.73228	13.8938	4.04782	11.8381	4.52475	3.32777		-1.88316	-5.16955	-18.4292	-12.6519	-15.9988	-8.53928	-13.1714		4.844	5.52	12.036	7.261	11.847	7.222		10.007	6.719	11.941	10.92	13.602	10.211	11.581		2.22777	19.2006	16.1692
155		-2.714	2.438	-1.554	0.486	-0.366	2.98		-4.699	-5.642	-3.955	3.295	-2.843	-1.851	-4.262		-2.63263	13.9779	4.17216	11.8801	4.76382	3.35212		-1.89666	-5.1058	-18.4786	-12.6706	-15.9217	-8.55802	-13.1662		4.363	5.106	11.776	7.233	10.362	7.239		10.443	6.406	11.497	10.673	14.11	10.061	11.062		2.24962	19.209	16.1829
156		-2.668	2.455	-1.533	0.502	-0.333	3.036		-4.698	-5.626	-3.965	3.293	-2.823	-1.829	-4.255		-2.50179	14.0912	4.29891	11.9022	5.00762	3.39447		-1.88707	-5.03984	-18.5223	-12.6761	-15.8358	-8.57445	-13.1585		3.915	4.818	11.653	7.24	11.853	7.322		10.121	6.572	12.248	10.762	12.734	10.053	10.27		2.30668	19.2483	16.233
157		-2.622	2.471	-1.502	0.517	-0.298	3.092		-4.698	-5.612	-3.974	3.29	-2.803	-1.807	-4.247		-2.44213	14.2204	4.419	11.9224	5.20561	3.46708		-1.88621	-4.96704	-18.5658	-12.6661	-15.7272	-8.57916	-13.1385		3.782	4.713	11.34	7.313	10.59	7.348		10.474	6.466	12.215	10.531	13.657	10.025	11.81		2.29403	19.3039	16.3109
158		-2.576	2.488	-1.474	0.532	-0.262	3.146		-4.7	-5.598	-3.982	3.288	-2.782	-1.785	-4.238		-2.40807	14.3362	4.52785	11.9369	5.38932	3.59019		-1.902	-4.88524	-18.611	-12.6534	-15.6231	-8.58351	-13.1013		3.866	5.126	11.255	7.372	12.21	7.325		10.631	6.504	12.282	10.825	13.123	10.041	11.392		2.25727	19.3536	16.3805
159		-2.528	2.506	-1.467	0.547	-0.224	3.201		-4.702	-5.584	-3.99	3.287	-2.761	-1.762	-4.228		-2.34325	14.4157	4.6293	11.9431	5.57305	3.60423		-1.94612	-4.81491	-18.6487	-12.6448	-15.5056	-8.5829	-13.0415		4.447	5.187	11.538	7.315	10.952	7.19		11.112	6.303	12.207	10.651	13.193	10.141	12.236		2.25771	19.3705	16.326
160		-2.48	2.528	-1.449	0.561	-0.183	3.254		-4.704	-5.569	-3.997	3.286	-2.74	-1.739	-4.218		-2.20924	14.5111	4.69201	11.9434	5.72733	3.70483		-1.983	-4.76641	-18.6974	-12.6293	-15.4233	-8.57617	-12.9863		4.996	4.868	11.967	7.284	12.451	7.341		11.141	6.224	11.622	10.583	13.229	10.059	12.464		2.34024	19.4027	16.3181
161		-2.433	2.554	-1.44	0.574	-0.138	3.307		-4.707	-5.554	-4.004	3.286	-2.72	-1.716	-4.209		-2.07984	14.5866	4.73353	11.9117	5.91537	3.75845		-1.9967	-4.71938	-18.7442	-12.6147	-15.3448	-8.57538	-12.9387		5.277	5.14	12.115	7.331	10.935	7.23		11.747	6.403	11.607	10.838	12.848	9.966	11.359		2.42078	19.417	16.3041
162		-2.388	2.583	-1.439	0.587	-0.092	3.359		-4.71	-5.537	-4.011	3.287	-2.702	-1.693	-4.2		-1.91653	14.6655	4.75441	11.8874	6.12954	3.80567		-1.99383	-4.67209	-18.7892	-12.5988	-15.304	-8.56539	-12.9001		4.876	4.868	12.253	7.175	13.039	7.367		11.833	6.334	11.434	10.478	13.23	10.063	12.946		2.534	19.4441	16.2763
163		-2.345	2.616	-1.431	0.599	-0.045	3.41		-4.714	-5.518	-4.018	3.288	-2.686	-1.671	-4.192		-1.74339	14.731	4.76627	11.8631	6.33662	3.87356		-1.98265	-4.62394	-18.8399	-12.5856	-15.2739	-8.54707	-12.8813		4.776	4.33	12.172	7.157	11.028	7.591		11.772	6.484	12.014	10.701	12.564	9.78	12.188		2.64824	19.4491	16.2618
164		-2.306	2.652	-1.381	0.61	0.001	3.459		-4.717	-5.5	-4.025	3.288	-2.671	-1.651	-4.184		-1.59246	14.839	4.78878	11.8561	6.54791	3.98007		-1.98515	-4.56196	-18.8807	-12.5728	-15.2299	-8.52696	-12.87		4.897	4.178	12.055	7.077	12.57	8.403		10.768	6.459	12.127	10.688	13.326	9.829	11.786		2.73489	19.4965	16.2653
165		-2.27	2.689	-1.374	0.621	0.046	3.507		-4.722	-5.48	-4.032	3.288	-2.659	-1.633	-4.177		-1.44576	14.9434	4.82574	11.82	6.75101	4.06184		-1.99313	-4.47785	-18.9118	-12.5445	-15.1792	-8.50509	-12.8605		4.662	4.246	11.84	7.057	10.817	8.773		11.134	6.483	12.037	10.865	12.233	10.007	12.736		2.8142	19.5518	16.3294
166		-2.237	2.728	-1.365	0.634	0.089	3.554		-4.727	-5.461	-4.039	3.287	-2.648	-1.615	-4.171		-1.35203	14.9755	4.86884	11.838	6.93008	4.13107		-1.99955	-4.39685	-18.9429	-12.5175	-15.1	-8.47245	-12.8442		4.425	4.335	11.593	7.026	12.606	8.879		10.879	6.501	12.387	10.589	13.135	9.754	11.978		2.83974	19.5318	16.4472
167		-2.204	2.768	-1.344	0.648	0.131	3.601		-4.731	-5.442	-4.044	3.286	-2.637	-1.597	-4.165		-1.25308	15.0479	4.9085	11.8585	7.09194	4.175		-1.9989	-4.32747	-18.9831	-12.4981	-15.0265	-8.45208	-12.8201		4.596	4.905	12.341	6.939	12.898	8.94		10.704	6.207	12.021	10.811	12.608	10.147	12.449		2.87169	19.553	16.5853
168		-2.172	2.809	-1.35	0.663	0.171	3.647		-4.733	-5.424	-4.048	3.284	-2.627	-1.58	-4.159		-1.18799	15.1318	4.95411	11.9006	7.2441	4.24988		-1.99164	-4.25811	-19.0338	-12.4828	-14.921	-8.43055	-12.7951		4.655	4.741	10.915	7.12	12.799	8.925		10.858	6.328	12.285	10.84	12.985	9.838	12.337		2.86896	19.5879	16.7465
169		-2.139	2.852	-1.369	0.677	0.212	3.693		-4.734	-5.407	-4.049	3.282	-2.617	-1.563	-4.152		-1.09065	15.1696	5.00713	11.9457	7.34987	4.24905		-1.96367	-4.20764	-19.0844	-12.4731	-14.8181	-8.40144	-12.7749		4.107	4.662	11.132	7.133	13.116	8.768		11.036	6.106	11.43	10.646	13.095	9.585	10.983		2.89739	19.5777	16.9074
170		-2.106	2.895	-1.387	0.691	0.254	3.74		-4.733	-5.391	-4.05	3.28	-2.605	-1.546	-4.144		-1.00736	15.195	5.05621	11.9824	7.47715	4.29055		-1.95116	-4.15824	-19.1281	-12.4688	-14.7169	-8.37813	-12.7526		4.015	4.727	11.319	7.05	11.896	8.686		10.589	6.053	11.475	10.744	12.954	9.709	12.323		2.91601	19.5542	17.0398
171		-2.072	2.938	-1.378	0.704	0.296	3.788		-4.73	-5.376	-4.049	3.28	-2.594	-1.531	-4.136		-0.927454	15.2176	5.09825	11.9881	7.61318	4.40617		-1.9574	-4.10757	-19.1557	-12.4661	-14.6248	-8.35219	-12.7252		3.913	4.471	11.588	7.165	12.611	8.524		10.047	5.834	11.558	10.719	13.77	9.743	11.589		2.93322	19.5319	17.1516
172		-2.039	2.979	-1.39	0.713	0.34	3.836		-4.725	-5.362	-4.048	3.281	-2.583	-1.517	-4.126		-0.841745	15.2804	5.15124	12.0003	7.73253	4.44039		-1.98233	-4.06213	-19.1876	-12.4647	-14.5373	-8.32092	-12.6834		3.861	4.045	11.911	7.156	11.294	8.41		10.126	5.612	11.637	11.113	12.907	9.975	11.318		2.96114	19.5539	17.213
173		-2.006	3.018	-1.381	0.721	0.385	3.884		-4.718	-5.349	-4.046	3.283	-2.572	-1.505	-4.116		-0.792078	15.3571	5.20039	12.0168	7.8493	4.51916		-2.01631	-4.02337	-19.2156	-12.4499	-14.4593	-8.29063	-12.6416		3.564	3.821	12.004	7.176	12.73	8.482		9.999	5.757	12.133	10.925	13.833	10.048	12.15		2.95352	19.5831	17.2426
174		-1.975	3.053	-1.344	0.726	0.431	3.933		-4.708	-5.337	-4.045	3.286	-2.562	-1.495	-4.107		-0.741121	15.4393	5.25829	12.0347	7.97617	4.52113		-2.0614	-3.97509	-19.2578	-12.4333	-14.4008	-8.26548	-12.6059		3.624	4.036	12.078	7.243	10.88	8.56		9.749	5.479	11.832	11.048	12.689	10.076	11.269		2.94985	19.6166	17.2598
175		-1.946	3.085	-1.335	0.73	0.476	3.981		-4.697	-5.326	-4.045	3.289	-2.553	-1.486	-4.098		-0.659624	15.4978	5.35072	12.021	8.0798	4.56524		-2.09748	-3.92953	-19.2974	-12.4184	-14.3476	-8.23563	-12.5651		3.649	4.08	11.93	7.318	12.65	8.256		10.029	5.61	12.362	10.992	13.885	10.005	11.936		2.98037	19.6291	17.332
176		-1.917	3.116	-1.3	0.734	0.521	4.028		-4.683	-5.317	-4.044	3.292	-2.544	-1.479	-4.09		-0.473924	15.5397	5.4427	12.0167	8.17277	4.56829		-2.11777	-3.85637	-19.3438	-12.397	-14.3041	-8.20323	-12.5209		3.792	4.375	12.055	7.284	12.437	8.421		10.065	5.446	12.45	11.065	13.334	9.942	11.922		3.11987	19.6251	17.3735
177		-1.89	3.144	-1.257	0.737	0.564	4.074		-4.665	-5.31	-4.044	3.293	-2.536	-1.471	-4.084		-0.245447	15.5842	5.53279	12.0055	8.27191	4.58154		-2.12195	-3.78978	-19.3927	-12.3748	-14.274	-8.16931	-12.4748		3.639	4.14	11.876	7.181	11.687	8.609		9.734	5.543	12.171	10.74	13.65	9.622	10.768		3.30447	19.619	17.3852
178		-1.864	3.173	-1.242	0.741	0.607	4.121		-4.646	-5.305	-4.045	3.294	-2.528	-1.464	-4.078		-0.035104	15.6536	5.62172	12.0035	8.39141	4.61514		-2.11686	-3.74694	-19.446	-12.3477	-14.215	-8.13133	-12.4321		3.618	4.439	11.871	7.279	12.425	8.577		9.792	5.412	12.286	10.91	13.71	9.725	12.347		3.46261	19.6428	17.3951
179		-1.839	3.202	-1.205	0.745	0.65	4.168		-4.624	-5.304	-4.046	3.295	-2.52	-1.455	-4.074		0.154204	15.6836	5.71985	12.0355	8.48059	4.66105		-2.12413	-3.68732	-19.5008	-12.3072	-14.1577	-8.0901	-12.4057		3.745	3.929	11.601	7.371	11.192	8.422		9.886	5.455	11.784	10.839	13.426	10.034	11.687		3.59176	19.6308	17.5592
180		-1.814	3.231	-1.137	0.749	0.694	4.215		-4.602	-5.305	-4.046	3.294	-2.511	-1.447	-4.07		0.314619	15.7786	5.81641	11.9992	8.54365	4.72601		-2.1238	-3.60544	-19.545	-12.2628	-14.0872	-8.06115	-12.3817		3.489	3.548	11.64	7.487	12.332	8.384		9.534	5.23	11.762	10.913	13.885	9.973	11.961		3.68667	19.6893	17.6634
181		-1.789	3.259	-1.102	0.752	0.738	4.262		-4.579	-5.307	-4.046	3.292	-2.501	-1.438	-4.067		0.4756	15.7968	5.90987	12.0047	8.60522	4.84165		-2.10733	-3.53557	-19.6026	-12.2197	-14.0335	-8.03796	-12.3484		3.189	3.768	12.074	7.537	10.537	8.241		9.293	5.263	11.753	10.742	13.121	10.198	12.239		3.77584	19.6743	17.7594
182		-1.763	3.288	-1.084	0.755	0.783	4.309		-4.555	-5.312	-4.044	3.289	-2.492	-1.43	-4.065		0.650427	15.8578	5.96802	12.0065	8.6528	4.91394		-2.07265	-3.48421	-19.653	-12.1717	-13.9827	-8.01638	-12.2989		3.342	3.907	12.14	7.537	11.773	8.343		9.419	5.144	11.624	10.987	13.887	10.328	11.201		3.87601	19.6979	17.8866
183		-1.736	3.316	-1.041	0.758	0.828	4.357		-4.53	-5.319	-4.042	3.286	-2.484	-1.422	-4.065		0.818724	15.9907	6.021	12.0131	8.70311	4.96641		-2.03725	-3.43081	-19.6929	-12.1213	-13.9373	-8.00146	-12.228		3.126	3.916	11.944	7.552	10.375	8.378		9.241	5.172	11.817	11.17	12.863	9.915	11.958		3.97411	19.7897	17.9866
184		-1.71	3.343	-1.022	0.762	0.873	4.405		-4.505	-5.329	-4.039	3.282	-2.476	-1.416	-4.066		0.797636	16.1033	6.07813	12.0242	8.6785	5.01848		-2.01112	-3.38093	-19.7313	-12.0792	-13.8977	-7.98111	-12.1631		3.28	4.068	12.017	7.709	11.799	8.661		8.86	5.125	11.353	11.087	14.076	9.936	11.586		3.87295	19.863	18.0864
185		-1.685	3.37	-1.019	0.766	0.916	4.453		-4.477	-5.34	-4.036	3.279	-2.469	-1.411	-4.068		0.725577	16.1534	6.15581	12.0227	8.63371	5.15296		-1.99837	-3.33295	-19.775	-12.0419	-13.8582	-7.95303	-12.1167		3.323	4.123	12.267	7.694	12.782	8.552		9.16	5.185	12.037	11.075	12.625	9.841	10.479		3.71428	19.8707	18.201
186		-1.663	3.396	-1.022	0.772	0.958	4.501		-4.448	-5.353	-4.033	3.278	-2.462	-1.408	-4.071		0.678397	16.1846	6.24013	11.9952	8.58481	5.27246		-1.99968	-3.26913	-19.8233	-12.0032	-13.8264	-7.9239	-12.0789		3.102	3.918	12.059	7.823	10.212	8.571		9.197	5.183	12.432	11.07	13.832	9.791	12.296		3.58714	19.8608	18.2615
187		-1.642	3.422	-1.034	0.777	0.998	4.55		-4.417	-5.367	-4.031	3.278	-2.454	-1.407	-4.075		0.632773	16.2566	6.30136	11.9712	8.56645	5.36887		-2.0147	-3.20401	-19.8646	-11.9708	-13.7939	-7.89208	-12.0466		2.952	3.736	11.656	7.823	12.461	8.481		8.608	5.152	12.197	11.244	13.218	9.966	11.896		3.46988	19.8899	18.2956
188		-1.623	3.445	-1.093	0.782	1.036	4.601		-4.386	-5.382	-4.028	3.279	-2.446	-1.406	-4.079		0.594199	16.3151	6.35416	11.9508	8.57817	5.45891		-2.02746	-3.14111	-19.9067	-11.9406	-13.7849	-7.86553	-12.0153		2.676	3.559	11.684	7.865	10.857	8.488		8.619	5.281	12.369	10.84	13.378	10.005	12.732		3.36991	19.9124	18.3111
189		-1.606	3.468	-1.121	0.786	1.074	4.653		-4.354	-5.398	-4.024	3.28	-2.438	-1.404	-4.083		0.580679	16.333	6.47179	11.9183	8.59596	5.478		-2.03726	-3.07696	-19.942	-11.9172	-13.757	-7.83738	-11.9822		2.576	3.515	11.51	7.804	12.264	8.371		8.428	5.141	11.825	10.858	13.456	10.152	12.838		3.30544	19.8961	18.3483
190		-1.59	3.49	-1.158	0.789	1.112	4.706		-4.321	-5.413	-4.021	3.281	-2.43	-1.403	-4.087		0.607817	16.4283	6.56266	11.8934	8.67723	5.51201		-2.03444	-3.00513	-19.9814	-11.9048	-13.7225	-7.82404	-11.9535		2.438	3.35	11.433	7.867	10.711	8.323		8.499	5.348	11.764	10.714	13.022	10.24	11.675		3.28867	19.9588	18.4136
191		-1.574	3.509	-1.174	0.791	1.148	4.759		-4.289	-5.428	-4.018	3.281	-2.422	-1.401	-4.091		0.684988	16.5271	6.63939	11.8582	8.72484	5.49685		-2.04141	-2.9259	-20.0178	-11.8977	-13.6727	-7.81036	-11.9262		2.5	3.773	11.974	7.798	11.659	8.567		8.055	5.085	11.786	11.021	13.598	10.006	13.023		3.32379	20.0236	18.493
192		-1.56	3.527	-1.186	0.793	1.184	4.812		-4.257	-5.444	-4.016	3.281	-2.415	-1.399	-4.095		0.734312	16.582	6.79377	11.8615	8.81021	5.56326		-2.04258	-2.84211	-20.0528	-11.8794	-13.626	-7.78712	-11.9198		2.683	3.9	12.006	7.814	10.633	8.653		8.612	5.235	11.694	10.706	12.743	10.041	12.519		3.32451	20.0436	18.5401
193		-1.546	3.545	-1.161	0.796	1.218	4.864		-4.225	-5.461	-4.015	3.28	-2.408	-1.397	-4.098		0.831213	16.6188	6.82441	11.8368	8.86962	5.64239		-2.04201	-2.77177	-20.0751	-11.8529	-13.5851	-7.75824	-11.9159		2.546	3.674	11.752	7.754	11.576	8.636		8.51	5.128	11.864	10.943	13.737	9.876	11.413		3.36556	20.046	18.6101
194		-1.533	3.563	-1.146	0.798	1.25	4.915		-4.193	-5.478	-4.016	3.28	-2.403	-1.395	-4.102		0.95928	16.6801	6.87599	11.7901	8.97204	5.71277		-2.04957	-2.68848	-20.0922	-11.8326	-13.5552	-7.72714	-11.8978		2.533	3.706	11.881	7.846	11.591	8.6		8.159	5.348	11.905	10.972	12.616	9.907	12.669		3.43633	20.072	18.7071
195		-1.521	3.582	-1.137	0.802	1.282	4.965		-4.162	-5.496	-4.018	3.279	-2.398	-1.393	-4.107		1.11593	16.7413	6.96756	11.709	9.09989	5.80542		-2.06557	-2.61281	-20.113	-11.8194	-13.5394	-7.70085	-11.8745		2.295	3.432	11.997	7.659	10.193	8.854		8.372	5.168	12.139	11.136	13.909	10.128	11.714		3.53792	20.0999	18.7929
196		-1.509	3.601	-1.127	0.806	1.312	5.014		-4.13	-5.515	-4.02	3.279	-2.394	-1.391	-4.113		1.22889	16.8056	7.05967	11.6967	9.24625	5.88982		-2.0848	-2.53793	-20.1422	-11.803	-13.5395	-7.66873	-11.853		2.341	2.972	11.712	7.546	11.637	8.88		8.186	5.177	12.52	10.964	13.448	10.122	12.159		3.59625	20.1339	18.925
197		-1.5	3.622	-1.112	0.81	1.341	5.062		-4.098	-5.534	-4.024	3.278	-2.392	-1.388	-4.121		1.41257	16.8387	7.15253	11.6828	9.43581	5.92237		-2.09312	-2.48027	-20.1678	-11.7923	-13.5376	-7.64593	-11.8394		1.794	2.89	11.689	7.533	9.956	8.752		8.046	5.017	12.025	11.131	13.715	10.309	12.205		3.73074	20.1316	19.0424
198		-1.492	3.644	-1.14	0.814	1.37	5.109		-4.067	-5.552	-4.029	3.277	-2.39	-1.386	-4.131		1.59079	16.8716	7.23891	11.6792	9.64499	5.97984		-2.0803	-2.37773	-20.1992	-11.7843	-13.5179	-7.62897	-11.84		1.911	3.448	11.55	7.586	10.912	8.726		7.944	4.998	12.327	11.103	13.852	10.343	10.945		3.86578	20.13	19.1331
199		-1.486	3.664	-1.143	0.819	1.399	5.157		-4.037	-5.571	-4.035	3.277	-2.389	-1.384	-4.143		1.71284	16.9305	7.32919	11.6719	9.83223	6.07945		-2.05218	-2.30957	-20.238	-11.7683	-13.5013	-7.60512	-11.849		1.868	3.318	11.476	7.775	11.723	8.775		8.393	4.823	12.399	10.933	13.165	10.124	12.339		3.94118	20.1592	19.2289
200		-1.481	3.684	-1.14	0.824	1.429	5.203		-4.008	-5.59	-4.041	3.276	-2.389	-1.384	-4.155		1.79349	17.0242	7.42663	11.6753	10.0331	6.14179		-2.0257	-2.25104	-20.2783	-11.7499	-13.4575	-7.58615	-11.8507		2.215	3.568	11.654	7.872	10.149	8.683		8.097	4.884	11.967	10.852	13.893	10.181	11.416		3.97288	20.228	19.3214
201		-1.476	3.703	-1.124	0.831	1.458	5.248		-3.98	-5.61	-4.046	3.275	-2.389	-1.384	-4.169		1.86658	17.0952	7.53541	11.7107	10.2158	6.22856		-2.00524	-2.18614	-20.3233	-11.7322	-13.399	-7.56656	-11.8426		2.115	3.482	11.709	8.001	12.085	8.677		7.996	4.823	11.644	10.785	12.576	10.352	10.906		4.0016	20.2728	19.3899
202		-1.471	3.723	-1.106	0.84	1.487	5.293		-3.953	-5.629	-4.05	3.274	-2.389	-1.384	-4.182		1.91354	17.1529	7.64082	11.7118	10.4229	6.29426		-2.00291	-2.09697	-20.3737	-11.7173	-13.3044	-7.54666	-11.8175		1.933	3.387	11.489	8.137	9.914	8.662		7.948	4.734	11.241	10.593	13.671	9.94	11.958		4.01265	20.2961	19.5922
203		-1.464	3.743	-1.053	0.848	1.516	5.337		-3.926	-5.649	-4.053	3.272	-2.39	-1.384	-4.195		1.94423	17.1817	7.75329	11.7319	10.6435	6.4056		-2.00572	-2.01548	-20.4171	-11.6958	-13.2185	-7.52779	-11.7872		1.908	2.874	12.12	8.242	11.909	8.439		7.503	4.724	11.424	10.563	12.747	10.11	11.461		4.0119	20.2911	19.5541
204		-1.456	3.766	-1.047	0.858	1.546	5.38		-3.899	-5.669	-4.055	3.27	-2.391	-1.383	-4.208		1.97721	17.2486	7.8673	11.7431	10.8606	6.41102		-1.99766	-1.93184	-20.4566	-11.6746	-13.1791	-7.51452	-11.734		1.222	2.67	11.985	8.308	11.995	8.454		7.284	4.541	11.479	10.908	13.242	10.06	12.363		4.0181	20.3225	19.558
205		-1.446	3.789	-1.038	0.866	1.578	5.423		-3.873	-5.689	-4.056	3.268	-2.391	-1.381	-4.222		2.01375	17.3132	7.96175	11.7578	11.0351	6.45446		-1.97647	-1.86498	-20.5034	-11.6668	-13.133	-7.51199	-11.6821		1.457	2.72	12.241	8.3	11.5	8.904		7.615	4.619	11.887	10.686	12.833	9.578	12.611		4.02502	20.347	19.6325
206		-1.436	3.814	-1.062	0.873	1.612	5.465		-3.846	-5.708	-4.057	3.267	-2.391	-1.378	-4.237		2.06502	17.3988	8.04817	11.7316	11.2103	6.47665		-1.9716	-1.79942	-20.5543	-11.6685	-13.0988	-7.51014	-11.6381		1.706	2.845	12.25	8.356	13.362	8.977		7.44	4.41	12.264	10.77	12.473	9.814	11.372		4.04424	20.3992	19.7592
207		-1.426	3.838	-1.096	0.878	1.648	5.507		-3.822	-5.727	-4.058	3.266	-2.391	-1.375	-4.253		2.1256	17.4295	8.12895	11.7074	11.3783	6.51205		-1.96786	-1.68338	-20.6044	-11.6613	-13.0539	-7.50456	-11.6016		1.983	3.07	11.771	8.43	11.435	8.962		7.425	4.53	11.689	10.817	12.789	10.092	12.867		4.07289	20.3963	19.9074
208		-1.417	3.863	-1.152	0.881	1.686	5.549		-3.8	-5.745	-4.06	3.265	-2.392	-1.371	-4.272		2.1939	17.4635	8.20387	11.6078	11.54	6.5828		-1.96817	-1.59183	-20.6529	-11.6521	-13.025	-7.49414	-11.5676		2.173	3.428	11.646	8.463	13.638	9.001		7.392	4.436	12.42	10.784	12.696	9.658	12.054		4.10965	20.3965	20.0573
209		-1.409	3.886	-1.165	0.884	1.726	5.591		-3.781	-5.763	-4.062	3.266	-2.393	-1.366	-4.291		2.23171	17.5239	8.27095	11.5268	11.6768	6.65568		-1.96967	-1.50889	-20.7146	-11.6441	-12.9846	-7.494	-11.5214		2.28	3.195	11.503	8.4	13.546	8.693		7.14	4.59	12.464	10.587	13.846	9.84	12.153		4.1128	20.4288	20.1909
210		-1.403	3.91	-1.174	0.887	1.766	5.632		-3.765	-5.781	-4.064	3.266	-2.396	-1.36	-4.311		2.28155	17.5669	8.34414	11.4772	11.781	6.71301		-1.97735	-1.44631	-20.7751	-11.6353	-12.9737	-7.49232	-11.472		2.244	3.301	11.553	8.472	11.859	8.542		6.967	4.618	11.816	10.868	12.786	10.021	12.498		4.1305	20.448	20.312
211		-1.397	3.932	-1.177	0.892	1.807	5.673		-3.752	-5.799	-4.066	3.267	-2.4	-1.352	-4.332		2.30874	17.5987	8.4053	11.4346	11.9069	6.68512		-1.97579	-1.37368	-20.8478	-11.6257	-12.9697	-7.48719	-11.4304		1.948	3.192	11.304	8.417	13.166	8.919		6.604	4.603	11.526	10.779	13.861	9.812	11.463		4.12796	20.4544	20.4409
212		-1.392	3.955	-1.208	0.898	1.848	5.713		-3.742	-5.816	-4.067	3.267	-2.405	-1.341	-4.353		2.32869	17.6171	8.48226	11.4254	12.0452	6.75259		-1.9651	-1.29124	-20.9089	-11.6088	-12.9666	-7.48489	-11.4007		1.663	2.819	11.904	8.342	10.905	8.926		6.678	4.525	11.612	10.816	13.015	9.943	12.298		4.11843	20.445	20.5928
213		-1.385	3.978	-1.198	0.907	1.888	5.752		-3.735	-5.833	-4.068	3.267	-2.409	-1.328	-4.372		2.40214	17.6323	8.57058	11.4171	12.1867	6.8273		-1.93884	-1.23443	-20.9568	-11.5993	-12.9294	-7.47827	-11.3697		1.506	2.252	11.867	8.467	12.93	8.944		6.672	4.477	11.454	10.742	13.752	10.048	11.821		4.16563	20.4388	20.7375
214		-1.378	4	-1.208	0.916	1.929	5.79		-3.73	-5.849	-4.068	3.267	-2.414	-1.314	-4.39		2.43252	17.7083	8.66641	11.4451	12.2768	6.97539		-1.9059	-1.1673	-21.0011	-11.5932	-12.878	-7.47718	-11.3381		1.451	2.668	11.735	8.518	13.378	9.112		6.515	4.412	11.757	11.06	13.265	9.968	10.539		4.16895	20.4963	20.861
215		-1.369	4.021	-1.186	0.926	1.97	5.828		-3.727	-5.863	-4.068	3.267	-2.419	-1.3	-4.406		2.46119	17.7599	8.7543	11.4665	12.3435	7.01178		-1.87347	-1.08678	-21.0359	-11.586	-12.8233	-7.48269	-11.3096		1.465	2.747	12.496	8.629	11.967	8.91		6.713	4.291	12.096	10.762	12.936	10.262	12.068		4.17472	20.5231	20.9497
216		-1.361	4.041	-1.202	0.936	2.01	5.863		-3.726	-5.875	-4.067	3.267	-2.423	-1.286	-4.419		2.47896	17.8521	8.87098	11.5155	12.3923	7.09763		-1.83795	-1.03136	-21.0702	-11.5829	-12.7616	-7.49687	-11.2817		1.617	2.921	12.117	8.845	12.835	8.793		6.989	4.408	12.167	10.804	13.084	10.146	11.598		4.17098	20.5924	20.9765
217		-1.352	4.061	-1.201	0.946	2.051	5.895		-3.728	-5.886	-4.066	3.267	-2.428	-1.272	-4.43		2.5341	17.9497	9.0097	11.5528	12.3965	7.14287		-1.80204	-0.968203	-21.0943	-11.5817	-12.7117	-7.50698	-11.2587		1.663	2.632	12.181	8.989	13.042	8.97		6.718	4.188	12.581	10.603	13.38	10.418	12.302		4.20664	20.6736	21.0098
218		-1.344	4.077	-1.239	0.955	2.092	5.925		-3.734	-5.896	-4.064	3.268	-2.433	-1.259	-4.441		2.60874	18.0142	9.14883	11.5679	12.4008	7.16841		-1.78598	-0.889415	-21.1298	-11.5843	-12.7034	-7.52746	-11.2399		1.626	2.987	11.785	8.923	11.351	8.715		6.846	4.434	12.541	10.842	14.417	10.77	12.687		4.27145	20.7144	21.0641
219		-1.337	4.09	-1.223	0.964	2.133	5.951		-3.742	-5.905	-4.061	3.27	-2.437	-1.247	-4.45		2.64823	18.097	9.28638	11.577	12.5108	7.20234		-1.76235	-0.83349	-21.1588	-11.5986	-12.7115	-7.55458	-11.2203		1.639	2.935	11.63	8.846	12.611	8.83		6.816	4.361	12.455	10.282	13.109	10.513	11.643		4.30166	20.765	21.104
220		-1.33	4.1	-1.239	0.974	2.173	5.976		-3.753	-5.914	-4.059	3.271	-2.441	-1.235	-4.459		2.72646	18.1609	9.40758	11.6164	12.6768	7.18861		-1.7448	-0.784269	-21.1893	-11.6192	-12.712	-7.57268	-11.2045		1.724	2.854	11.285	8.845	12.745	8.848		6.446	4.494	12.203	10.571	14.299	10.627	13.107		4.36983	20.8022	21.1665
221		-1.324	4.108	-1.211	0.985	2.212	5.999		-3.766	-5.922	-4.056	3.272	-2.445	-1.222	-4.469		2.79078	18.2388	9.51286	11.6248	12.9202	7.19254		-1.7412	-0.717409	-21.2172	-11.6342	-12.7121	-7.59133	-11.2038		1.8	2.382	11.579	8.731	11.693	8.678		6.579	4.543	11.644	10.514	13.586	10.896	12.533		4.42343	20.8591	21.2218
222		-1.318	4.115	-1.205	0.996	2.249	6.02		-3.78	-5.929	-4.054	3.272	-2.448	-1.207	-4.478		2.80463	18.276	9.61892	11.6483	13.1794	7.1907		-1.74601	-0.655676	-21.2479	-11.6522	-12.7203	-7.60521	-11.2179		2.043	2.545	11.551	8.674	12.368	8.732		6.626	4.474	11.478	10.837	14.003	10.686	11.539		4.42538	20.8739	21.186
223		-1.312	4.122	-1.177	1.009	2.283	6.042		-3.796	-5.934	-4.051	3.272	-2.451	-1.192	-4.488		2.84802	18.3255	9.70856	11.6529	13.4548	7.23848		-1.74578	-0.606452	-21.2847	-11.6694	-12.7229	-7.61807	-11.2348		2.099	2.403	11.952	8.684	12.16	8.907		6.409	4.317	11.922	10.766	13.736	10.552	12.657		4.45911	20.9076	21.4165
224		-1.306	4.13	-1.186	1.023	2.317	6.064		-3.812	-5.938	-4.048	3.27	-2.456	-1.176	-4.497		3.04151	18.3488	9.79346	11.6402	13.7522	7.27224		-1.73708	-0.541507	-21.3257	-11.6725	-12.7403	-7.62968	-11.2501		2.056	2.383	11.757	8.686	11.08	8.568		6.509	4.195	11.385	10.823	13.319	10.868	11.69		4.64463	20.9231	21.6248
225		-1.3	4.139	-1.164	1.037	2.349	6.086		-3.83	-5.94	-4.044	3.266	-2.461	-1.159	-4.505		3.29936	18.4111	9.87995	11.6817	14.0481	7.18112		-1.72475	-0.473683	-21.3612	-11.6692	-12.7621	-7.65107	-11.2444		1.952	2.334	11.981	8.706	12.045	8.67		6.752	4.188	11.791	11.095	13.815	10.838	12.112		4.89966	20.9795	21.7375
226		-1.293	4.149	-1.149	1.051	2.381	6.107		-3.85	-5.941	-4.039	3.261	-2.467	-1.143	-4.512		3.50398	18.4614	9.96225	11.7501	14.3765	7.23837		-1.70625	-0.420305	-21.3837	-11.6713	-12.7786	-7.67454	-11.2213		1.767	2.516	11.878	8.715	12.257	8.885		6.638	4.068	11.852	11.112	13.165	10.79	12.009		5.09366	21.0141	21.8549
227		-1.284	4.159	-1.096	1.067	2.414	6.127		-3.873	-5.94	-4.032	3.253	-2.475	-1.125	-4.519		3.71185	18.4998	10.062	11.8269	14.6547	7.23272		-1.70044	-0.355468	-21.4108	-11.6673	-12.7792	-7.69699	-11.1955		1.652	2.266	11.973	8.831	10.659	8.93		6.525	4.242	11.594	11.132	14.274	10.681	10.771		5.28565	21.0351	21.9957
228		-1.275	4.17	-1.075	1.082	2.448	6.146		-3.898	-5.94	-4.025	3.244	-2.484	-1.108	-4.524		3.88676	18.548	10.1863	11.8953	14.9216	7.23903		-1.69332	-0.28092	-21.4325	-11.6536	-12.7613	-7.717	-11.1626		1.36	2.398	11.823	8.626	11.165	8.883		6.902	4.173	12.06	10.905	13.001	10.493	12.345		5.44118	21.0613	22.131
229		-1.265	4.183	-1.041	1.098	2.484	6.165		-3.925	-5.939	-4.017	3.235	-2.493	-1.091	-4.527		4.0278	18.6139	10.2544	11.963	15.1669	7.2982		-1.69284	-0.220586	-21.459	-11.6451	-12.7633	-7.72707	-11.1325		1.127	2.607	11.734	8.909	11.874	8.96		6.902	4.352	12.373	11.131	14.438	10.73	11.757		5.56075	21.1057	22.2752
230		-1.257	4.197	-1.041	1.115	2.521	6.184		-3.954	-5.938	-4.009	3.225	-2.502	-1.072	-4.529		4.16041	18.6713	10.3129	12.0338	15.3659	7.29531		-1.68893	-0.162188	-21.4859	-11.6394	-12.7564	-7.72685	-11.1101		1.227	2.584	11.379	8.71	10.317	8.957		6.487	4.157	12.129	10.833	13.946	10.9	11.388		5.67293	21.1424	22.3943
231		-1.248	4.213	-1.001	1.132	2.56	6.202		-3.984	-5.939	-4.001	3.216	-2.511	-1.052	-4.531		4.25844	18.708	10.397	12.1234	15.5784	7.39308		-1.68247	-0.095247	-21.5199	-11.6259	-12.7827	-7.72287	-11.0912		1.213	2.626	11.679	8.695	11.123	8.774		6.641	4.212	12.093	10.881	13.986	10.833	12.554		5.7528	21.1579	22.4721
232		-1.24	4.23	-0.997	1.149	2.602	6.22		-4.013	-5.939	-3.993	3.208	-2.519	-1.031	-4.53		4.38036	18.7614	10.4098	12.164	15.7943	7.40392		-1.67561	-0.048055	-21.5596	-11.6215	-12.798	-7.72958	-11.0689		1.413	2.857	12.008	8.78	11.071	8.89		6.709	4.144	11.928	10.36	13.787	11.011	11.704		5.86076	21.1942	22.5323
233		-1.233	4.246	-0.948	1.165	2.647	6.238		-4.042	-5.939	-3.984	3.203	-2.527	-1.009	-4.529		4.44884	18.8267	10.547	12.2067	16.0434	7.43425		-1.66585	-0.007534	-21.5994	-11.6268	-12.7974	-7.73398	-11.0427		1.435	2.987	11.97	8.719	9.963	9.062		6.477	4.138	11.557	10.682	13.102	11.216	12.433		5.91988	21.2491	22.5643
234		-1.224	4.261	-0.92	1.18	2.695	6.255		-4.071	-5.94	-3.974	3.2	-2.534	-0.986	-4.528		4.4712	18.8641	10.6688	12.2406	16.2298	7.46287		-1.64775	0.04441	-21.609	-11.6237	-12.7779	-7.72687	-11.0322		1.461	2.714	12.238	8.578	10.936	9.113		6.565	4.018	11.79	10.596	13.828	11.081	12.43		5.93468	21.2769	22.6092
235		-1.214	4.275	-0.886	1.196	2.746	6.271		-4.1	-5.94	-3.964	3.198	-2.541	-0.962	-4.526		4.47438	18.8961	10.7591	12.3267	16.3827	7.52405		-1.62618	0.083167	-21.6436	-11.6051	-12.7564	-7.71777	-11.0276		1.479	2.569	11.852	8.473	10.57	9.291		6.5	3.986	12.036	10.668	12.632	11.283	11.112		5.93399	21.2968	22.6944
236		-1.203	4.285	-0.867	1.211	2.799	6.288		-4.129	-5.939	-3.953	3.196	-2.549	-0.938	-4.524		4.44575	18.9122	10.8372	12.3285	16.5221	7.56822		-1.60926	0.120555	-21.6762	-11.5853	-12.7209	-7.70346	-11.0114		1.374	2.35	12.265	8.34	9.663	9.54		6.542	3.924	11.811	10.681	14.103	11.149	12.683		5.9033	21.2971	22.8333
237		-1.192	4.294	-0.846	1.226	2.855	6.304		-4.157	-5.937	-3.942	3.194	-2.558	-0.913	-4.521		4.40745	18.9584	10.9049	12.3315	16.651	7.65616		-1.60087	0.180862	-21.7084	-11.5642	-12.7011	-7.69324	-10.9983		1.374	2.371	12.241	8.086	9.821	9.586		6.661	3.755	12.251	10.578	13.104	10.746	11.932		5.86377	21.3289	22.9959
238		-1.18	4.299	-0.834	1.241	2.91	6.32		-4.184	-5.933	-3.93	3.189	-2.568	-0.888	-4.516		4.40566	19.0178	10.9684	12.3544	16.7055	7.64155		-1.58654	0.187766	-21.7409	-11.5415	-12.7047	-7.67754	-10.976		1.611	1.997	11.944	7.995	12.226	9.377		6.745	3.792	12.539	10.922	13.865	11.094	12.205		5.85971	21.3747	23.1944
239		-1.167	4.302	-0.843	1.256	2.964	6.336		-4.21	-5.929	-3.918	3.182	-2.578	-0.862	-4.51		4.40622	19.0526	11.0335	12.4317	16.7585	7.68488		-1.57699	0.228891	-21.771	-11.5239	-12.7016	-7.66233	-10.9424		1.581	2.099	11.734	8.035	11.799	9.358		6.556	3.573	11.978	10.961	13.53	11.21	12.271		5.85993	21.3875	23.2796
240		-1.155	4.303	-0.824	1.27	3.017	6.353		-4.235	-5.923	-3.906	3.172	-2.59	-0.836	-4.504		4.41768	19.0849	11.0963	12.4776	16.8119	7.68293		-1.55974	0.28675	-21.8084	-11.5152	-12.6829	-7.6404	-10.9074		1.711	2.271	11.361	7.942	10.635	9.427		6.185	3.655	12.315	11.054	13.265	11.023	10.937		5.86791	21.3954	23.3219
241		-1.144	4.301	-0.824	1.284	3.07	6.37		-4.259	-5.917	-3.895	3.16	-2.601	-0.809	-4.497		4.4689	19.1086	11.1522	12.5421	16.9261	7.69156		-1.54087	0.340998	-21.8458	-11.5067	-12.6653	-7.61082	-10.863		1.668	2.615	11.424	7.813	11.139	9.693		6.443	3.643	11.926	10.841	13.579	11.308	12.174		5.9085	21.4021	23.4332
242		-1.134	4.297	-0.805	1.295	3.123	6.387		-4.284	-5.911	-3.884	3.146	-2.612	-0.782	-4.489		4.5512	19.1357	11.2061	12.6255	17.0316	7.6995		-1.5138	0.373994	-21.877	-11.4936	-12.6579	-7.58554	-10.8179		1.524	2.4	11.638	7.872	11.964	9.492		6.54	3.736	11.827	11.158	12.572	11.284	11.65		5.97266	21.4137	23.4813
243		-1.126	4.293	-0.802	1.305	3.176	6.406		-4.309	-5.905	-3.874	3.13	-2.622	-0.757	-4.482		4.59375	19.1831	11.2479	12.6899	17.1356	7.69942		-1.49034	0.413742	-21.9112	-11.4851	-12.6496	-7.55595	-10.7685		1.481	2.487	11.531	7.846	11.168	9.643		6.266	3.691	11.69	10.599	13.368	11.031	10.722		5.99067	21.4486	23.5331
244		-1.118	4.288	-0.809	1.314	3.229	6.426		-4.334	-5.899	-3.865	3.115	-2.632	-0.733	-4.474		4.67323	19.1804	11.2937	12.727	17.2342	7.77853		-1.47428	0.450737	-21.9459	-11.4776	-12.6396	-7.52909	-10.7336		1.375	2.495	12.128	7.763	10.171	9.85		6.284	3.695	12.098	10.656	12.442	11.311	12.241		6.04713	21.4387	23.5742
245		-1.112	4.284	-0.833	1.323	3.282	6.446		-4.36	-5.894	-3.856	3.099	-2.642	-0.712	-4.464		4.69533	19.1873	11.3563	12.8108	17.3302	7.82462		-1.4574	0.468692	-21.9691	-11.4582	-12.6355	-7.49898	-10.7007		1.173	2.144	12.092	7.738	11.576	9.529		6.3	3.621	11.599	10.509	13.658	11.588	11.599		6.04934	21.4359	23.6376
246		-1.107	4.28	-0.855	1.331	3.333	6.467		-4.384	-5.889	-3.847	3.084	-2.653	-0.693	-4.452		4.73571	19.1977	11.4384	12.894	17.4264	7.87332		-1.43609	0.488233	-21.9999	-11.432	-12.6166	-7.48673	-10.6687		1.066	1.974	12.242	7.745	11.883	9.499		6.18	3.625	12.096	10.653	13.513	11.523	12.314		6.07173	21.434	23.6673
247		-1.103	4.278	-0.88	1.34	3.383	6.487		-4.407	-5.885	-3.839	3.07	-2.664	-0.677	-4.436		4.76993	19.2406	11.5296	12.9375	17.5237	7.91846		-1.41551	0.47326	-22.0231	-11.4141	-12.6021	-7.48224	-10.6364		1.338	2.334	12.409	7.632	10.177	9.614		6.321	3.661	12.348	10.561	13.424	11.646	12.558		6.09256	21.4682	23.656
248		-1.1	4.278	-0.877	1.349	3.431	6.507		-4.428	-5.881	-3.831	3.057	-2.675	-0.665	-4.418		4.78387	19.2731	11.6311	13.026	17.6355	7.89271		-1.39632	0.533678	-22.0486	-11.3991	-12.5953	-7.4768	-10.6092		1.266	2.487	11.556	7.571	11.511	9.867		6.303	3.515	11.898	10.548	13.257	11.392	11.451		6.09484	21.49	23.6439
249		-1.097	4.28	-0.877	1.359	3.478	6.525		-4.447	-5.876	-3.824	3.043	-2.686	-0.657	-4.397		4.81149	19.3125	11.735	13.1266	17.7937	7.92008		-1.41396	0.590706	-22.0707	-11.3906	-12.6105	-7.47005	-10.5857		1.432	2.466	11.573	7.507	12.127	9.614		5.987	3.661	12.394	10.951	12.478	10.776	13.092		6.11818	21.5123	23.6322
250		-1.096	4.282	-0.859	1.369	3.524	6.542		-4.464	-5.871	-3.818	3.029	-2.697	-0.652	-4.376		4.85747	19.3532	11.8185	13.2116	17.9585	7.92209		-1.44646	0.624617	-22.0952	-11.3886	-12.6205	-7.4577	-10.5662		1.381	2.506	11.404	7.392	12.552	9.795		5.713	3.6	12.474	10.819	13.094	10.925	12.145		6.1611	21.5382	23.6431
251		-1.094	4.286	-0.824	1.378	3.569	6.556		-4.479	-5.864	-3.812	3.014	-2.708	-0.65	-4.356		4.90416	19.4153	11.8959	13.3256	18.077	7.95068		-1.4888	0.656815	-22.1202	-11.3859	-12.642	-7.44754	-10.5474		1.313	2.525	11.226	7.27	11.41	9.925		6.206	3.645	11.926	11	12.678	10.932	11.983		6.20327	21.584	23.6882
252		-1.093	4.29	-0.809	1.387	3.616	6.569		-4.492	-5.857	-3.807	2.999	-2.718	-0.653	-4.336		4.9269	19.4795	11.9353	13.3945	18.1918	7.98198		-1.52844	0.682003	-22.1501	-11.3916	-12.6097	-7.43027	-10.5254		1.247	2.439	11.572	7.268	12.515	9.778		6.214	3.598	11.545	10.967	14.173	10.764	12.483		6.21579	21.6313	23.7443
253		-1.093	4.293	-0.768	1.395	3.663	6.58		-4.504	-5.851	-3.802	2.984	-2.729	-0.661	-4.317		4.94033	19.5001	11.9495	13.4534	18.3246	7.9661		-1.54977	0.71664	-22.1868	-11.4032	-12.6102	-7.41825	-10.5119		1.242	1.978	11.879	7.311	13.145	9.769		5.922	3.603	11.425	11.327	13.414	10.977	11.338		6.21514	21.6318	23.8033
254		-1.094	4.298	-0.759	1.404	3.709	6.589		-4.515	-5.846	-3.796	2.969	-2.74	-0.672	-4.298		4.98458	19.5266	11.9679	13.4817	18.4702	7.90032		-1.54422	0.757171	-22.2237	-11.4159	-12.6331	-7.4065	-10.5009		1.136	2.203	11.739	7.342	13.084	9.846		5.994	3.566	11.289	10.816	13.971	10.953	12.003		6.25121	21.6358	23.8577
255		-1.094	4.304	-0.787	1.414	3.756	6.596		-4.523	-5.843	-3.788	2.955	-2.751	-0.685	-4.278		5.0302	19.5523	11.9965	13.5521	18.6409	7.90357		-1.53861	0.784869	-22.2598	-11.4252	-12.6796	-7.39975	-10.497		1.445	2.288	12.143	7.382	11.783	10.119		5.948	3.479	11.705	10.916	13.746	10.584	11.665		6.28761	21.6442	23.9116
256		-1.094	4.311	-0.809	1.425	3.804	6.603		-4.53	-5.842	-3.779	2.942	-2.762	-0.7	-4.259		5.05796	19.5716	12.0217	13.6015	18.8719	7.8701		-1.52715	0.811586	-22.2938	-11.4332	-12.7351	-7.39467	-10.5006		1.524	2.298	12.23	7.413	12.561	9.979		5.65	3.627	12.129	10.617	12.972	10.82	10.485		6.30061	21.6457	23.9508
257		-1.094	4.318	-0.818	1.436	3.852	6.608		-4.536	-5.843	-3.769	2.929	-2.773	-0.716	-4.239		5.09724	19.5959	12.0195	13.6093	19.1614	7.91164		-1.52477	0.837393	-22.3204	-11.4404	-12.766	-7.38803	-10.4961		1.574	2.191	11.964	7.553	12.969	9.927		5.729	3.551	12.539	10.732	13.195	10.855	11.99		6.32233	21.6477	23.9834
258		-1.094	4.328	-0.833	1.448	3.901	6.613		-4.539	-5.846	-3.758	2.917	-2.783	-0.732	-4.22		5.14807	19.6197	12.0203	13.7164	19.4103	7.91334		-1.51412	0.856158	-22.3446	-11.4371	-12.7478	-7.3814	-10.4871		1.668	2.42	12.201	7.606	12.819	9.981		5.618	3.68	12.021	10.479	12.644	10.482	11.326		6.34889	21.6551	23.9891
259		-1.093	4.341	-0.855	1.46	3.95	6.619		-4.54	-5.849	-3.747	2.905	-2.794	-0.749	-4.2		5.23045	19.6162	12.0182	13.7674	19.5651	7.84997		-1.5119	0.873834	-22.379	-11.4319	-12.7235	-7.36751	-10.4627		1.622	2.067	12.011	7.597	11.565	9.649		5.471	3.672	12.57	10.483	14.221	10.858	11.861		6.40446	21.6433	24.1123
260		-1.092	4.356	-0.867	1.471	4	6.626		-4.538	-5.853	-3.734	2.894	-2.805	-0.767	-4.18		5.27512	19.625	12.0219	13.7802	19.6796	7.96395		-1.49984	0.901591	-22.4107	-11.4298	-12.7157	-7.35106	-10.421		1.416	2.074	11.602	7.605	12.615	9.658		5.447	3.795	12.556	10.672	13.087	11.121	12.214		6.41981	21.6421	24.2347
261		-1.093	4.371	-0.868	1.481	4.051	6.635		-4.534	-5.857	-3.723	2.885	-2.815	-0.786	-4.159		5.34293	19.6517	12.0424	13.8254	19.7461	7.94171		-1.48449	0.927178	-22.4439	-11.4253	-12.7279	-7.32355	-10.3798		1.124	1.847	11.475	7.695	12.674	9.874		5.605	3.919	12.155	10.515	14.146	11.1	11.239		6.45932	21.6575	24.2752
262		-1.094	4.387	-0.849	1.491	4.102	6.644		-4.528	-5.861	-3.712	2.877	-2.826	-0.806	-4.138		5.42074	19.7029	12.082	13.838	19.6679	7.98793		-1.4631	0.947751	-22.4782	-11.4087	-12.7438	-7.28634	-10.3388		1.2	1.999	11.588	7.804	13.19	9.921		5.489	3.978	11.951	10.564	14.063	11.277	12.539		6.51321	21.6948	24.2946
263		-1.096	4.401	-0.843	1.498	4.155	6.655		-4.519	-5.865	-3.702	2.87	-2.836	-0.827	-4.118		5.49408	19.7264	12.0931	13.8413	19.6093	8.03881		-1.43878	0.9729	-22.5096	-11.3927	-12.7545	-7.25154	-10.3123		1.027	1.942	11.728	7.771	13.09	9.936		5.216	4.027	11.862	10.59	13.664	11.052	12.269		6.56581	21.7059	24.2523
264		-1.098	4.415	-0.858	1.506	4.209	6.667		-4.508	-5.868	-3.693	2.865	-2.846	-0.848	-4.098		5.53008	19.7559	12.0945	13.877	19.6189	8.12002		-1.41189	1.04394	-22.5319	-11.3874	-12.7136	-7.21809	-10.2958		1.291	2.18	11.644	7.696	10.757	10.125		5.768	4.069	11.602	10.835	13.954	10.782	11.153		6.58531	21.7174	24.2324
265		-1.101	4.427	-0.868	1.514	4.263	6.679		-4.494	-5.872	-3.684	2.86	-2.856	-0.868	-4.08		5.54771	19.759	12.1169	13.8835	19.707	8.31086		-1.39373	1.05989	-22.5552	-11.3872	-12.6616	-7.19642	-10.2894		1.176	1.899	12.068	7.829	11.343	10.11		5.674	4.024	11.653	10.377	13.126	11.079	12.697		6.58963	21.6955	24.2177
266		-1.105	4.437	-0.892	1.523	4.317	6.691		-4.479	-5.876	-3.676	2.857	-2.865	-0.886	-4.062		5.55566	19.7671	12.1529	13.8661	19.814	8.30318		-1.38592	1.07396	-22.5836	-11.3823	-12.6106	-7.1691	-10.2869		1.174	2.176	12.297	7.861	12.352	9.858		5.507	3.886	12.005	10.934	14.456	10.766	11.846		6.5882	21.694	24.2326
267		-1.109	4.446	-0.895	1.531	4.371	6.704		-4.462	-5.882	-3.668	2.854	-2.874	-0.903	-4.046		5.56924	19.7404	12.1624	13.8434	19.9206	8.33946		-1.39691	1.08655	-22.6067	-11.3862	-12.5889	-7.14585	-10.2743		1.106	1.987	12.308	7.864	12.084	9.876		5.719	3.968	12.11	10.817	13.302	10.42	12.454		6.59603	21.6608	24.2303
268		-1.115	4.453	-0.886	1.539	4.424	6.716		-4.444	-5.888	-3.661	2.852	-2.883	-0.918	-4.032		5.58774	19.7303	12.1476	13.826	20.0338	8.37443		-1.41079	1.09643	-22.6399	-11.4005	-12.5762	-7.12332	-10.2606		1.017	1.814	12.204	7.955	12.828	10.243		5.79	3.803	12.16	10.839	14.577	10.847	12.452		6.609	21.6409	24.2344
269		-1.12	4.457	-0.861	1.548	4.476	6.729		-4.424	-5.896	-3.654	2.851	-2.891	-0.931	-4.019		5.61265	19.6992	12.1846	13.837	20.1621	8.32931		-1.42293	1.10127	-22.6807	-11.4085	-12.5735	-7.10752	-10.2429		1.085	1.853	12.11	7.834	10.923	10.108		5.428	3.84	12.39	11.124	14.081	10.835	11.2		6.62395	21.5994	24.2374
270		-1.127	4.462	-0.873	1.556	4.527	6.743		-4.403	-5.904	-3.647	2.851	-2.899	-0.943	-4.007		5.64088	19.7038	12.2425	13.8382	20.271	8.43819		-1.43265	1.10784	-22.7096	-11.4057	-12.5574	-7.10197	-10.2128		1.037	1.923	11.76	7.867	10.955	10.182		5.349	3.689	12.48	11.098	14.061	10.658	12.79		6.63981	21.5916	24.2324
271		-1.134	4.465	-0.84	1.564	4.576	6.76		-4.381	-5.912	-3.641	2.85	-2.907	-0.954	-3.996		5.68229	19.7076	12.2607	13.8218	20.3862	8.48284		-1.42842	1.11495	-22.7361	-11.3998	-12.5163	-7.09267	-10.1745		1.069	1.982	11.367	7.841	11.267	10.216		5.599	3.701	11.57	11.105	13.844	10.817	11.901		6.67102	21.5798	24.2383
272		-1.14	4.467	-0.793	1.572	4.624	6.779		-4.359	-5.92	-3.635	2.849	-2.914	-0.966	-3.986		5.73521	19.7032	12.2745	13.8415	20.452	8.54381		-1.41504	1.13442	-22.7572	-11.3895	-12.4875	-7.08403	-10.1369		0.836	2.142	11.167	7.73	11.725	10.381		5.324	3.623	11.601	10.974	13.461	10.826	11.833		6.71509	21.559	24.2717
273		-1.145	4.467	-0.765	1.582	4.669	6.801		-4.336	-5.928	-3.627	2.847	-2.921	-0.976	-3.976		5.77287	19.6934	12.2741	13.849	20.4907	8.6194		-1.39728	1.15109	-22.7765	-11.3679	-12.4957	-7.06235	-10.1064		0.971	1.969	11.427	7.73	11.682	10.357		4.824	3.645	11.31	11.174	14.449	11.015	12.446		6.74239	21.5293	24.2435
274		-1.15	4.465	-0.762	1.591	4.713	6.825		-4.315	-5.936	-3.618	2.844	-2.929	-0.987	-3.967		5.78754	19.7159	12.2769	13.8788	20.5423	8.61758		-1.38092	1.16779	-22.8309	-11.3392	-12.5207	-7.0435	-10.0739		1.21	1.895	11.753	7.871	11.26	10.636		5.147	3.614	11.763	10.689	13.283	11.326	11.351		6.74984	21.5325	24.1978
275		-1.155	4.461	-0.728	1.6	4.755	6.851		-4.293	-5.944	-3.609	2.84	-2.935	-0.997	-3.958		5.77695	19.7656	12.2678	13.8892	20.6251	8.58674		-1.36577	1.24335	-22.8375	-11.3128	-12.5328	-7.02956	-10.0393		0.877	1.941	11.627	8.036	11.562	10.779		5.217	3.546	11.533	10.783	14.412	11.195	12.235		6.73142	21.5692	24.1937
276		-1.158	4.455	-0.734	1.609	4.795	6.878		-4.273	-5.951	-3.597	2.836	-2.941	-1.005	-3.95		5.79069	19.7788	12.2686	13.9146	20.6992	8.60447		-1.34848	1.27289	-22.873	-11.2827	-12.5344	-7.03247	-10.0179		0.824	1.579	11.898	8.186	11.613	10.56		4.946	3.695	12.03	10.629	13.196	10.876	12.253		6.7355	21.5664	24.2344
277		-1.16	4.45	-0.734	1.618	4.835	6.905		-4.252	-5.959	-3.586	2.834	-2.945	-1.013	-3.942		5.83024	19.7814	12.2885	13.9534	20.7488	8.58705		-1.33166	1.28467	-22.8912	-11.2467	-12.5366	-7.03895	-9.99595		0.649	1.487	12.028	8.036	9.706	10.504		4.704	3.57	11.965	10.603	13.962	11.091	11.23		6.76297	21.5574	24.2266
278		-1.16	4.444	-0.731	1.625	4.874	6.933		-4.232	-5.968	-3.574	2.834	-2.948	-1.019	-3.935		5.84779	19.7695	12.3059	13.9262	20.8426	8.69019		-1.31652	1.35322	-22.8997	-11.2065	-12.5408	-7.04392	-9.97489		0.57	1.705	12.134	8.143	9.676	10.553		4.492	3.641	11.85	10.516	13.71	11.045	13.167		6.7697	21.5305	24.1871
279		-1.158	4.437	-0.735	1.631	4.913	6.961		-4.21	-5.978	-3.562	2.835	-2.948	-1.024	-3.928		5.89538	19.8252	12.3219	13.9226	20.9645	8.78113		-1.29161	1.38339	-22.9191	-11.1619	-12.5471	-7.06314	-9.95595		0.536	1.778	12.098	8.078	10.357	10.622		4.494	3.586	12.429	10.794	13.115	10.498	12.328		6.80494	21.5681	24.1478
280		-1.154	4.428	-0.79	1.636	4.951	6.989		-4.186	-5.988	-3.55	2.839	-2.945	-1.028	-3.921		5.95246	19.8319	12.3512	13.8613	21.0993	8.84805		-1.26149	1.39758	-22.9245	-11.11	-12.5717	-7.08685	-9.93499		0.442	1.993	11.836	7.95	10.611	10.422		4.352	3.473	12.123	11.206	13.976	10.596	12.599		6.84783	21.5613	24.156
281		-1.147	4.418	-0.827	1.64	4.989	7.019		-4.16	-6	-3.538	2.845	-2.941	-1.032	-3.914		5.95283	19.8577	12.3995	13.7807	21.1859	8.89574		-1.23927	1.41098	-22.9149	-11.0552	-12.5874	-7.11899	-9.9162		0.561	2.154	11.634	8.074	10.293	10.31		4.153	3.374	12.441	10.978	12.881	10.495	12.437		6.8366	21.5692	24.1551
282		-1.138	4.406	-0.864	1.646	5.026	7.049		-4.132	-6.012	-3.526	2.853	-2.936	-1.034	-3.907		5.9278	19.8817	12.4454	13.7462	21.2451	8.91963		-1.21572	1.44328	-22.9007	-11.0024	-12.586	-7.14335	-9.90384		0.594	1.946	11.78	8.109	11.212	10.154		4.125	3.402	11.586	11.048	13.848	10.444	11.03		6.79734	21.5759	24.168
283		-1.128	4.392	-0.898	1.652	5.062	7.08		-4.101	-6.023	-3.514	2.863	-2.929	-1.036	-3.902		5.98315	19.911	12.5184	13.7211	21.2546	8.93897		-1.19268	1.47139	-22.8729	-10.9486	-12.5707	-7.16246	-9.8914		0.736	2.096	11.712	8.253	11.646	10.068		4.169	3.451	11.489	10.776	12.497	10.551	12.278		6.84227	21.5989	24.2117
284		-1.117	4.375	-0.951	1.659	5.097	7.112		-4.069	-6.034	-3.503	2.873	-2.92	-1.036	-3.897		6.00541	19.931	12.6055	13.736	21.2925	8.92653		-1.17713	1.51811	-22.8311	-10.8959	-12.551	-7.17722	-9.88487		0.743	1.758	11.64	8.223	11.652	10.123		4.183	3.284	11.279	11.211	13.697	10.464	11.62		6.85308	21.612	24.2416
285		-1.105	4.355	-0.973	1.668	5.134	7.145		-4.034	-6.044	-3.491	2.885	-2.909	-1.034	-3.893		6.06015	19.9386	12.674	13.7373	21.4029	8.99387		-1.1665	1.55451	-22.793	-10.8466	-12.5445	-7.18204	-9.88346		0.691	1.508	11.939	8.272	11.095	9.98		4.115	3.49	11.557	10.618	13.125	10.107	11.087		6.89366	21.6146	24.2389
286		-1.092	4.333	-0.985	1.677	5.17	7.178		-3.998	-6.053	-3.479	2.896	-2.896	-1.028	-3.891		6.08324	19.9275	12.7444	13.7317	21.5053	9.08688		-1.14619	1.58799	-22.7483	-10.7969	-12.5681	-7.18272	-9.88722		0.921	2.015	12.219	8.231	10.328	10.31		4.061	3.428	11.73	10.484	12.834	10.481	12.393		6.90631	21.6005	24.2275
287		-1.08	4.308	-0.957	1.686	5.207	7.214		-3.96	-6.061	-3.467	2.906	-2.879	-1.019	-3.891		6.09699	19.9303	12.826	13.7546	21.6439	9.18833		-1.1102	1.60225	-22.6535	-10.7428	-12.5672	-7.17498	-9.90002		1.073	1.968	12.277	8.249	11.043	10.495		4.323	3.395	12.113	10.448	13.2	10.739	11.617		6.90921	21.5914	24.2676
288		-1.067	4.279	-0.957	1.695	5.244	7.252		-3.919	-6.069	-3.454	2.915	-2.861	-1.005	-3.891		6.12732	19.9249	12.9018	13.8161	21.7873	9.27163		-1.08088	1.5797	-22.5513	-10.682	-12.5661	-7.17534	-9.91112		1.102	2.021	12.301	8.352	12.004	10.434		4.44	3.426	12.438	10.099	12.644	10.616	12.345		6.92861	21.5774	24.2832
289		-1.055	4.247	-0.954	1.704	5.28	7.291		-3.877	-6.077	-3.44	2.924	-2.842	-0.988	-3.891		6.18678	19.9153	12.9784	13.8391	21.9078	9.34085		-1.03917	1.58409	-22.4453	-10.6076	-12.5642	-7.1704	-9.92266		0.92	2.066	12.293	8.444	11.977	10.386		4.538	3.391	11.859	9.89	13.901	10.93	12.51		6.97549	21.5595	24.2867
290		-1.043	4.214	-0.942	1.713	5.316	7.334		-3.833	-6.085	-3.426	2.932	-2.821	-0.969	-3.891		6.21366	19.9067	13.0766	13.8217	22.0032	9.38087		-0.998933	1.66383	-22.3231	-10.5156	-12.5569	-7.16247	-9.93368		0.874	1.687	11.803	8.616	12.569	10.427		4.75	3.436	12.503	9.431	12.157	10.924	11.477		6.99344	21.5346	24.3117
291		-1.032	4.177	-0.92	1.721	5.349	7.379		-3.788	-6.096	-3.411	2.941	-2.801	-0.948	-3.89		6.25902	19.8734	13.1672	13.8229	22.1589	9.47919		-0.958035	1.68895	-22.1695	-10.4214	-12.5485	-7.15394	-9.93487		0.983	1.947	11.507	8.788	12.614	10.417		5.015	3.355	12.564	9.555	13.272	10.685	13.567		7.03792	21.4901	24.3384
292		-1.022	4.139	-0.911	1.73	5.382	7.427		-3.741	-6.106	-3.395	2.949	-2.78	-0.925	-3.889		6.28546	19.8654	13.2512	13.8162	22.297	9.51387		-0.923873	1.72924	-21.9966	-10.3232	-12.55	-7.14295	-9.94169		0.814	1.722	11.313	8.916	12.777	10.093		5.265	3.461	12.247	9.153	12.143	10.97	12.805		7.0684	21.4676	24.306
293		-1.013	4.1	-0.883	1.74	5.414	7.479		-3.695	-6.118	-3.379	2.957	-2.757	-0.9	-3.889		6.28233	19.8628	13.3536	13.8268	22.4384	9.58801		-0.890412	1.8144	-21.807	-10.2178	-12.5343	-7.13402	-9.94144		0.968	1.307	11.471	9.034	13.058	9.976		5.179	3.441	11.777	9.251	12.632	11.046	13.125		7.07183	21.4484	24.3622
294		-1.006	4.058	-0.858	1.75	5.446	7.534		-3.648	-6.129	-3.363	2.965	-2.734	-0.874	-3.889		6.29033	19.836	13.427	13.8386	22.5766	9.7204		-0.872979	1.83108	-21.6003	-10.1009	-12.4908	-7.10457	-9.93403		0.942	1.558	11.73	9.011	13.233	10.026		5.11	3.526	11.511	8.997	13.2	10.752	12.944		7.08	21.4148	24.4506
295		-1	4.016	-0.852	1.76	5.478	7.59		-3.602	-6.141	-3.348	2.973	-2.709	-0.846	-3.891		6.29354	19.8312	13.5697	13.8409	22.7252	9.70723		-0.852164	1.84989	-21.3817	-9.98905	-12.4239	-7.0729	-9.91708		1.116	1.71	11.942	9.081	13.429	9.999		4.88	3.508	11.71	9.017	13.366	11.014	11.276		7.08086	21.3999	24.4505
296		-0.995	3.973	-0.873	1.772	5.51	7.649		-3.555	-6.151	-3.332	2.979	-2.682	-0.817	-3.894		6.29794	19.8569	13.6235	13.8196	22.8731	9.77131		-0.841976	1.88255	-21.1646	-9.88124	-12.3524	-7.03817	-9.8969		1.08	1.682	12.187	9.183	13.003	9.939		4.776	3.395	11.63	9.059	14.087	11.004	12.507		7.08619	21.4169	24.3948
297		-0.992	3.93	-0.868	1.783	5.543	7.711		-3.509	-6.16	-3.317	2.986	-2.654	-0.787	-3.898		6.33534	19.8455	13.6813	13.8384	23.025	9.81416		-0.824145	1.90734	-20.9471	-9.77793	-12.3096	-7.00464	-9.88407		1.109	1.773	11.865	9.05	13.028	9.947		4.615	3.425	11.918	8.622	12.58	10.824	11.764		7.12605	21.4018	24.4033
298		-0.989	3.887	-0.867	1.795	5.576	7.776		-3.463	-6.167	-3.302	2.991	-2.625	-0.754	-3.902		6.35644	19.8355	13.8031	13.7866	23.1875	9.90428		-0.808602	1.93037	-20.7247	-9.67789	-12.2383	-6.96965	-9.87543		1.16	1.56	11.697	9.075	13.242	10.111		4.898	3.402	12.335	8.519	13.79	11.266	11.441		7.15384	21.3819	24.4248
299		-0.986	3.845	-0.902	1.808	5.609	7.845		-3.418	-6.173	-3.287	2.995	-2.596	-0.72	-3.908		6.39767	19.8135	13.9331	13.7894	23.3737	10.0476		-0.79308	1.97615	-20.5093	-9.57764	-12.1566	-6.92579	-9.86693		0.931	1.533	11.767	9.171	13.302	10.013		4.928	3.503	12.67	8.091	12.767	11.269	12.262		7.20542	21.3463	24.4413
300		-0.982	3.802	-0.945	1.821	5.642	7.916		-3.375	-6.179	-3.271	3	-2.566	-0.684	-3.913		6.4462	19.8136	14.0693	13.8893	23.5793	10.0673		-0.782554	2.01987	-20.2961	-9.47159	-12.0808	-6.88334	-9.87268		0.901	1.497	11.223	9.206	12.872	9.812		4.82	3.466	12.059	8.117	13.393	10.958	11.145		7.26773	21.3387	24.4556
301		-0.976	3.761	-0.972	1.836	5.676	7.989		-3.335	-6.184	-3.256	3.004	-2.538	-0.648	-3.917		6.45671	19.8369	14.198	13.9301	23.7682	10.2385		-0.766393	2.0529	-20.0793	-9.36603	-11.9924	-6.84065	-9.87356		0.636	1.256	10.437	9.202	12.761	9.878		4.749	3.522	11.919	7.655	13.598	11.278	11.766		7.28881	21.3517	24.4618
302		-0.968	3.719	-1.034	1.852	5.71	8.062		-3.297	-6.19	-3.239	3.008	-2.509	-0.612	-3.921		6.47318	19.8039	14.3038	13.947	24.0729	10.3016		-0.758384	2.09453	-19.854	-9.26559	-11.8984	-6.80731	-9.87205		0.627	1.389	9.283	9.294	11.722	9.841		4.745	3.399	11.586	7.637	13.516	11.327	11.471		7.31347	21.309	24.4361
303		-0.958	3.677	-1.09	1.87	5.745	8.135		-3.263	-6.196	-3.222	3.013	-2.481	-0.577	-3.924		6.49621	19.7692	14.4487	14.0083	24.347	10.3367		-0.756445	2.14512	-19.6165	-9.16163	-11.8212	-6.7558	-9.8549		0.694	1.841	8.841	9.391	12.376	9.361		4.608	3.317	10.877	7.89	14.271	11.402	10.335		7.34352	21.2667	24.422
304		-0.946	3.635	-1.127	1.89	5.781	8.208		-3.231	-6.203	-3.203	3.019	-2.452	-0.543	-3.927		6.54498	19.749	14.6055	14.0653	24.5569	10.3382		-0.749196	2.13149	-19.374	-9.04874	-11.7447	-6.67516	-9.82165		0.729	1.769	8.878	9.343	11.739	9.502		4.558	3.323	10.025	7.706	12.899	11.558	12.054		7.39963	21.2348	24.3533
305		-0.934	3.592	-1.146	1.91	5.818	8.282		-3.202	-6.21	-3.184	3.027	-2.423	-0.51	-3.93		6.61159	19.7968	14.7358	14.0705	24.7263	10.307		-0.729134	2.1609	-19.1299	-8.92387	-11.6439	-6.58409	-9.78612		0.567	1.949	8.821	9.269	11.268	9.714		4.686	3.229	10.011	7.684	14.056	11.252	11.459		7.47355	21.2751	24.459
306		-0.92	3.548	-1.149	1.93	5.855	8.358		-3.174	-6.217	-3.163	3.035	-2.391	-0.479	-3.934		6.70501	19.7949	14.8486	14.1117	24.8794	10.3224		-0.697455	2.20699	-18.8745	-8.80205	-11.5548	-6.48792	-9.7598		0.74	1.634	8.766	9.329	10.528	9.87		4.71	3.324	9.946	7.402	12.831	11.045	12.193		7.5757	21.26	24.3833
307		-0.904	3.505	-1.124	1.951	5.892	8.436		-3.148	-6.224	-3.142	3.043	-2.358	-0.447	-3.938		6.76418	19.8189	14.9534	14.1489	25.0721	10.3876		-0.632467	2.24718	-18.6267	-8.67761	-11.454	-6.39634	-9.75272		0.646	1.703	8.664	9.21	10.703	9.834		4.599	3.297	9.452	7.605	14.295	11.121	12.531		7.64183	21.2693	24.2464
308		-0.886	3.462	-1.059	1.972	5.928	8.515		-3.122	-6.231	-3.12	3.051	-2.324	-0.416	-3.941		6.78111	19.8414	15.0819	14.1695	25.2025	10.4727		-0.580155	2.26605	-18.3623	-8.54414	-11.3571	-6.30131	-9.76246		0.611	1.557	8.687	9.201	10.415	10.011		4.827	3.303	8.757	7.305	14.258	10.967	11.514		7.66143	21.2756	24.2582
309		-0.866	3.42	-0.997	1.993	5.964	8.596		-3.097	-6.238	-3.097	3.059	-2.29	-0.384	-3.944		6.82806	19.8842	15.2161	14.1721	25.3202	10.6131		-0.534161	2.27799	-18.0996	-8.41198	-11.2458	-6.21026	-9.77418		0.743	1.449	8.783	9.082	9.771	10.205		4.954	3.228	8.911	7.147	14.121	10.357	13.305		7.71323	21.3084	24.2975
310		-0.844	3.378	-0.932	2.015	6	8.676		-3.072	-6.243	-3.073	3.066	-2.256	-0.354	-3.947		6.85387	19.9055	15.3475	14.1712	25.4518	10.6906		-0.494833	2.31386	-17.8482	-8.28584	-11.1232	-6.11286	-9.78968		0.987	1.225	8.705	9.033	9.516	10.117		4.92	3.253	8.704	7.063	14.537	10.336	12.504		7.74392	21.3258	24.3186
311		-0.819	3.338	-0.892	2.038	6.038	8.755		-3.049	-6.248	-3.049	3.072	-2.223	-0.326	-3.951		6.86614	19.892	15.4906	14.287	25.6027	10.6631		-0.472475	2.33907	-17.5977	-8.1687	-11.0053	-6.02073	-9.80652		1.043	1.497	8.205	8.953	9.036	10.249		4.785	3.292	8.112	6.957	12.632	10.304	12.675		7.75763	21.3086	24.3161
312		-0.793	3.301	-0.874	2.063	6.077	8.833		-3.028	-6.252	-3.025	3.077	-2.19	-0.298	-3.956		6.87178	19.8975	15.623	14.3146	25.6435	10.6694		-0.45528	2.36342	-17.3479	-8.05068	-10.8885	-5.92635	-9.82058		1.187	1.373	7.787	8.882	8.436	10.37		4.691	3.122	8.096	6.934	14.157	10.047	12.966		7.76283	21.3094	24.3278
313		-0.768	3.268	-0.88	2.091	6.118	8.909		-3.008	-6.256	-3.001	3.082	-2.157	-0.27	-3.963		6.93066	19.8914	15.756	14.2957	25.9019	10.6585		-0.434169	2.4113	-17.0987	-7.93648	-10.7693	-5.83258	-9.83048		1.13	1.465	7.543	8.785	7.721	10.287		4.644	3.105	7.692	6.542	12.438	10.109	11.67		7.8212	21.3013	24.3302
314		-0.743	3.24	-0.88	2.122	6.159	8.985		-2.988	-6.26	-2.978	3.087	-2.122	-0.245	-3.971		7	19.8845	15.8726	14.3345	26.0628	10.7754		-0.422958	2.45088	-16.8394	-7.82953	-10.6441	-5.74027	-9.83621		0.985	1.47	7.202	8.73	7.846	9.782		4.65	3.032	7.223	6.534	12.835	9.951	12.925		7.8881	21.2887	24.3209
315		-0.72	3.217	-0.871	2.155	6.201	9.061		-2.967	-6.265	-2.954	3.092	-2.085	-0.221	-3.981		7.09	19.8339	16.0219	14.3985	26.213	10.846		-0.411136	2.46212	-16.6073	-7.73165	-10.5113	-5.63548	-9.84603		0.97	1.478	8.112	8.625	7.551	9.444		4.841	2.909	7.011	6.42	12.281	9.437	12.326		7.97183	21.2262	24.3351
316		-0.697	3.2	-0.84	2.191	6.245	9.137		-2.948	-6.27	-2.93	3.098	-2.048	-0.198	-3.991		7.14751	19.8197	16.1577	14.4972	26.4054	10.7961		-0.396453	2.47653	-16.3416	-7.63522	-10.3781	-5.52272	-9.86536		0.774	1.437	7.84	8.621	7.261	9.539		4.884	2.861	7.42	6.434	11.491	9.608	11.34		8.02427	21.2059	24.3612
317		-0.676	3.183	-0.784	2.229	6.291	9.214		-2.928	-6.277	-2.906	3.104	-2.01	-0.177	-4.001		7.17858	19.8002	16.2961	14.5704	26.6645	10.7974		-0.371046	2.50578	-16.1098	-7.53439	-10.2393	-5.40407	-9.88493		0.862	1.273	7.525	8.514	6.608	9.727		4.803	2.721	7.552	6.534	11.233	9.888	12.755		8.05278	21.1789	24.3006
318		-0.655	3.171	-0.713	2.268	6.338	9.292		-2.91	-6.284	-2.881	3.11	-1.972	-0.156	-4.011		7.2056	19.8031	16.4431	14.6613	26.9506	10.7944		-0.35301	2.55309	-15.8803	-7.43272	-10.102	-5.28561	-9.90193		0.92	1.131	7.864	8.602	6.179	9.791		4.581	2.82	7.556	6.177	10.154	9.615	11.726		8.07801	21.1814	24.2705
319		-0.636	3.162	-0.629	2.308	6.387	9.368		-2.895	-6.292	-2.854	3.116	-1.936	-0.137	-4.021		7.21952	19.7769	16.5928	14.7298	27.209	10.7603		-0.340871	2.5523	-15.6607	-7.34011	-9.95862	-5.16277	-9.91782		1.006	1.277	7.774	8.611	6.926	9.819		4.852	2.691	7.079	6.233	10.612	9.787	12.328		8.08847	21.1609	24.255
320		-0.619	3.157	-0.561	2.35	6.438	9.444		-2.882	-6.3	-2.827	3.12	-1.903	-0.117	-4.032		7.21573	19.7702	16.733	15.0106	27.4153	10.7518		-0.334407	2.57144	-15.4501	-7.2553	-9.77986	-5.03418	-9.93248		1.095	1.632	7.772	8.62	6.486	10.114		4.816	2.773	7.372	6.218	9.668	9.494	12.368		8.08378	21.156	24.2295
321		-0.604	3.155	-0.515	2.393	6.489	9.519		-2.872	-6.307	-2.798	3.124	-1.871	-0.098	-4.042		7.26011	19.7219	16.8475	14.994	27.6113	10.8284		-0.328696	2.63058	-15.2612	-7.17203	-9.62293	-4.89921	-9.94516		0.862	1.658	7.495	8.623	5.87	10.111		4.73	2.786	7.408	6.122	10.293	9.042	11.074		8.13012	21.1067	24.2373
322		-0.59	3.157	-0.496	2.436	6.54	9.591		-2.864	-6.313	-2.769	3.126	-1.84	-0.079	-4.051		7.28759	19.7026	16.9733	14.9435	27.8118	10.9543		-0.330222	2.675	-15.0749	-7.09397	-9.50273	-4.75771	-9.95128		0.896	1.551	7.064	8.565	5.357	9.979		4.651	2.874	6.982	6.274	10.181	8.896	12.831		8.16596	21.0839	24.2573
323		-0.579	3.162	-0.459	2.48	6.591	9.663		-2.858	-6.32	-2.74	3.127	-1.812	-0.062	-4.058		7.28371	19.665	17.0448	14.9732	28.0785	11.077		-0.31831	2.6833	-14.8938	-7.0156	-9.39249	-4.62815	-9.95433		0.937	1.634	6.776	8.616	5.803	9.964		4.697	2.869	6.393	6.02	9.811	7.471	11.88		8.17041	21.0288	24.2684
324		-0.569	3.171	-0.45	2.525	6.641	9.733		-2.851	-6.327	-2.71	3.127	-1.784	-0.046	-4.062		7.28975	19.6597	17.096	15.0069	28.3499	11.1878		-0.296534	2.68195	-14.7137	-6.93824	-9.24612	-4.49634	-9.94615		0.974	1.422	6.813	8.669	5.521	10.138		4.676	2.818	6.154	5.985	9.975	7.319	12.053		8.18417	21.0083	24.2942
325		-0.561	3.184	-0.428	2.57	6.69	9.804		-2.844	-6.336	-2.681	3.126	-1.758	-0.032	-4.064		7.28212	19.6417	17.1429	15.0791	28.5304	11.2115		-0.274284	2.68549	-14.5435	-6.87111	-9.08599	-4.36868	-9.93278		1.176	1.168	6.881	8.794	5.349	9.975		4.603	2.879	6.154	6.072	9.068	7.548	12.042		8.18466	20.9776	24.2197
326		-0.554	3.201	-0.407	2.616	6.739	9.874		-2.838	-6.346	-2.651	3.125	-1.733	-0.02	-4.065		7.26992	19.6376	17.2107	15.1682	28.6911	11.215		-0.261194	2.70085	-14.3676	-6.80746	-8.90075	-4.24006	-9.91617		1.262	1.355	6.883	8.962	4.807	9.804		4.738	2.906	6.303	5.853	9.64	7.588	10.659		8.17501	20.9625	24.2978
327		-0.548	3.221	-0.397	2.663	6.789	9.943		-2.831	-6.359	-2.621	3.123	-1.711	-0.01	-4.066		7.27155	19.6459	17.2628	15.2947	28.8391	11.2353		-0.271159	2.77934	-14.2608	-6.74689	-8.75326	-4.11279	-9.89052		1.242	1.303	6.792	9.152	5.311	9.768		4.54	2.952	6.06	5.771	8.786	7.075	11.934		8.18058	20.9714	24.4405
328		-0.544	3.244	-0.383	2.711	6.839	10.01		-2.826	-6.372	-2.591	3.122	-1.69	-0.002	-4.068		7.30774	19.6699	17.322	15.4125	28.9616	11.2617		-0.286353	2.80316	-14.1566	-6.68854	-8.62285	-3.98511	-9.86022		1.191	1.544	6.872	9.121	5.327	9.704		4.309	2.928	6.345	5.575	9.109	7.069	11.391		8.22246	20.9932	24.4677
329		-0.539	3.27	-0.375	2.76	6.892	10.077		-2.822	-6.386	-2.561	3.121	-1.67	0.004	-4.07		7.31759	19.6535	17.3765	15.5449	29.0524	11.3349		-0.296467	2.80002	-14.0683	-6.63985	-8.45745	-3.85612	-9.82404		1.093	1.674	6.812	9.021	4.914	9.901		4.102	3.027	6.501	5.483	8.96	6.762	10.945		8.23768	20.9734	24.4725
330		-0.533	3.299	-0.373	2.81	6.947	10.143		-2.82	-6.4	-2.531	3.122	-1.651	0.01	-4.072		7.35368	19.6644	17.4267	15.727	29.1878	11.413		-0.291044	2.75555	-13.994	-6.60199	-8.27	-3.73463	-9.78111		1.025	1.629	6.88	8.769	4.796	9.974		4.465	2.995	6.476	5.625	8.611	6.424	12.364		8.27657	20.9819	24.4908
331		-0.529	3.332	-0.345	2.86	7.004	10.207		-2.819	-6.414	-2.5	3.123	-1.632	0.017	-4.075		7.35507	19.6751	17.4794	15.8578	29.3132	11.4417		-0.268989	2.76327	-13.9537	-6.5674	-8.04822	-3.61194	-9.74633		0.914	1.592	6.63	8.621	5.272	10.064		4.486	2.887	6.124	5.278	8.813	6.726	11.647		8.27433	20.985	24.5017
332		-0.524	3.369	-0.304	2.91	7.063	10.271		-2.818	-6.426	-2.47	3.125	-1.613	0.027	-4.077		7.39645	19.6877	17.5577	15.9958	29.3199	11.5112		-0.230677	2.76105	-13.9232	-6.53242	-7.89439	-3.49924	-9.71279		0.803	1.61	6.278	8.44	6.266	10.134		4.441	2.987	6.369	5.274	7.901	6.761	12.566		8.30967	20.9969	24.5551
333		-0.52	3.411	-0.23	2.959	7.123	10.335		-2.818	-6.438	-2.44	3.126	-1.594	0.039	-4.08		7.42108	19.6751	17.6172	16.1632	29.2453	11.5208		-0.205885	2.71083	-13.8974	-6.4892	-7.76886	-3.38683	-9.68862		0.891	1.178	6.008	8.472	4.635	10.195		4.453	2.88	6.025	5.326	8.611	6.549	12.676		8.32588	20.9823	24.5312
334		-0.517	3.458	-0.128	3.009	7.183	10.399		-2.817	-6.448	-2.41	3.126	-1.576	0.054	-4.082		7.44591	19.6537	17.6941	16.2935	29.2496	11.5192		-0.186473	2.72654	-13.8864	-6.45145	-7.65709	-3.28128	-9.66845		0.82	1.063	5.894	8.376	5.294	10.214		4.284	2.941	5.582	5.25	8.036	6.473	11.49		8.34561	20.9556	24.4909
335		-0.515	3.508	-0.02	3.059	7.242	10.464		-2.817	-6.458	-2.38	3.125	-1.559	0.07	-4.083		7.46424	19.6383	17.6887	16.3994	29.3252	11.6457		-0.170527	2.74398	-13.8815	-6.41123	-7.50648	-3.17609	-9.64742		0.778	1.306	6.301	8.397	5.587	10.129		4.003	2.875	5.29	5.381	8.55	6.351	13.666		8.36113	20.9416	24.4226
336		-0.515	3.562	0.073	3.109	7.299	10.53		-2.817	-6.468	-2.349	3.123	-1.543	0.088	-4.083		7.50056	19.5811	17.777	16.5363	29.3709	11.7213		-0.159783	2.74871	-13.8661	-6.36892	-7.36481	-3.0631	-9.6207		0.916	1.429	6.379	8.376	5.414	9.998		4.005	2.956	5.577	5.324	8.093	6.06	12.795		8.39698	20.8839	24.3908
337		-0.515	3.616	0.128	3.161	7.355	10.597		-2.817	-6.478	-2.319	3.122	-1.528	0.106	-4.081		7.51912	19.5664	17.886	16.6814	29.4364	11.7759		-0.152017	2.76106	-13.8496	-6.32452	-7.22057	-2.94968	-9.58259		0.954	1.476	6.641	8.416	5.58	9.832		4.235	2.864	5.771	5.112	7.659	6.259	13.371		8.4194	20.8674	24.4166
338		-0.518	3.671	0.15	3.213	7.408	10.663		-2.817	-6.489	-2.288	3.121	-1.512	0.123	-4.078		7.53784	19.5527	17.9643	16.779	29.5114	11.8019		-0.152605	2.78105	-13.841	-6.28468	-7.1637	-2.82912	-9.53846		1.039	1.708	6.646	8.277	5.708	10.013		4.205	2.827	5.837	5.054	7.833	6.424	13.347		8.44336	20.8507	24.4323
339		-0.522	3.727	0.175	3.267	7.46	10.729		-2.815	-6.501	-2.257	3.12	-1.497	0.141	-4.072		7.53757	19.5681	18.0224	16.8606	29.5922	11.8415		-0.155174	2.7832	-13.8271	-6.24815	-7.05221	-2.70867	-9.49839		0.979	1.581	6.783	8.179	5.422	10.039		4.207	2.794	5.468	4.943	7.501	6.151	11.836		8.45011	20.8621	24.4242
340		-0.527	3.785	0.181	3.321	7.511	10.793		-2.812	-6.512	-2.226	3.121	-1.48	0.158	-4.064		7.51894	19.5454	18.1033	16.9156	29.6303	11.8276		-0.135839	2.82562	-13.8263	-6.21454	-6.93666	-2.5879	-9.45234		0.773	1.578	6.757	8.061	5.553	10.02		4.17	2.696	5.73	5.167	8.034	6.335	13.184		8.4364	20.8328	24.4109
341		-0.534	3.844	0.191	3.374	7.561	10.857		-2.808	-6.523	-2.195	3.122	-1.462	0.176	-4.055		7.50799	19.5036	18.1319	16.9709	29.6869	11.8387		-0.103625	2.83053	-13.8396	-6.18224	-6.83977	-2.4742	-9.40559		0.971	1.08	6.585	7.713	5.682	10.124		4.124	2.795	6.043	5.107	7.131	6.135	11.99		8.43178	20.7812	24.3664
342		-0.543	3.905	0.215	3.427	7.61	10.919		-2.802	-6.533	-2.164	3.123	-1.443	0.195	-4.045		7.51156	19.5072	18.1507	17.0649	29.7571	11.83		-0.060622	2.84485	-13.8668	-6.1532	-6.7492	-2.37166	-9.34849		0.995	0.951	6.267	7.55	5.537	10.416		3.946	2.65	5.989	4.944	7.168	5.834	11.703		8.44001	20.7775	24.3703
343		-0.552	3.967	0.243	3.48	7.659	10.981		-2.796	-6.542	-2.133	3.123	-1.423	0.216	-4.034		7.50159	19.4759	18.2171	17.1989	29.8055	11.8746		-0.012726	2.84657	-13.8964	-6.12221	-6.63934	-2.27782	-9.28792		0.965	1.01	5.775	7.345	5.819	10.156		3.836	2.646	5.255	4.8	6.705	5.935	11.995		8.43077	20.7408	24.3439
344		-0.562	4.031	0.262	3.53	7.708	11.043		-2.789	-6.551	-2.102	3.122	-1.403	0.237	-4.023		7.53615	19.4424	18.2796	17.2951	29.8696	11.9381		0.028418	2.89463	-13.9382	-6.08448	-6.51505	-2.21602	-9.22391		1.062	1.316	5.49	7.097	5.463	10.003		3.945	2.595	4.999	4.628	6.877	5.87	10.719		8.46201	20.7025	24.35
345		-0.571	4.098	0.308	3.579	7.756	11.103		-2.78	-6.56	-2.072	3.12	-1.383	0.259	-4.01		7.54501	19.3544	18.318	17.3924	29.9148	12.0052		0.045343	2.91464	-13.9683	-6.05353	-6.43686	-2.14605	-9.14971		0.843	1.36	5.555	6.962	5.216	10.103		3.936	2.544	4.904	4.851	6.868	6.043	11.746		8.46537	20.6145	24.2894
346		-0.58	4.166	0.361	3.627	7.804	11.163		-2.77	-6.57	-2.042	3.115	-1.363	0.281	-3.996		7.57766	19.3323	18.3537	17.4858	29.9256	12.0923		0.040272	2.92381	-14.0154	-6.02512	-6.37636	-2.08244	-9.07096		0.807	1.636	5.775	6.916	5.392	10.294		3.919	2.752	5.227	4.896	6.174	6.242	11.459		8.48873	20.5879	24.2687
347		-0.588	4.237	0.408	3.674	7.853	11.22		-2.76	-6.581	-2.014	3.11	-1.343	0.302	-3.981		7.56543	19.2974	18.4033	17.6029	29.9511	12.1154		0.021078	2.9444	-14.0446	-5.9969	-6.31277	-2.01801	-8.98865		0.912	1.603	5.938	6.957	4.727	10.255		3.728	2.783	5.125	4.711	6.629	6.277	10.541		8.46462	20.5442	24.2438
348		-0.595	4.312	0.441	3.719	7.903	11.277		-2.748	-6.593	-1.985	3.104	-1.322	0.322	-3.965		7.62273	19.2654	18.453	17.7333	29.763	12.1269		0.009764	2.97941	-14.1023	-5.9721	-6.1892	-1.95471	-8.90568		0.811	1.508	6.042	6.893	4.919	10.138		3.845	2.83	4.817	4.779	6.042	5.915	12.038		8.514	20.5082	24.2753
349		-0.602	4.389	0.497	3.764	7.953	11.331		-2.735	-6.606	-1.957	3.098	-1.3	0.342	-3.948		7.64894	19.2383	18.5108	17.8385	29.7216	12.1729		-0.001379	3.01331	-14.1458	-5.94781	-6.08191	-1.88858	-8.8251		0.795	1.355	6.034	6.882	4.678	10.379		3.926	2.854	4.986	4.559	6.265	5.654	10.905		8.52992	20.4715	24.2816
350		-0.609	4.469	0.516	3.809	8.003	11.383		-2.721	-6.62	-1.93	3.092	-1.278	0.363	-3.929		7.66043	19.2051	18.5636	17.8414	29.8418	12.1775		-0.020726	3.01996	-14.1952	-5.91982	-6.04044	-1.81769	-8.75027		0.925	0.957	5.943	6.779	5.367	10.46		3.771	2.745	5.09	4.691	6.856	5.668	11.565		8.53212	20.4313	24.3349
351		-0.616	4.552	0.521	3.852	8.052	11.433		-2.708	-6.635	-1.902	3.089	-1.254	0.384	-3.91		7.67753	19.1902	18.6148	17.8591	29.8639	12.2702		-0.027199	3.02833	-14.2571	-5.88469	-6.00884	-1.74859	-8.679		0.965	1.285	5.776	6.749	3.564	10.524		3.785	2.736	5.199	4.847	6.557	5.451	11.321		8.54307	20.4164	24.2827
352		-0.622	4.635	0.518	3.894	8.1	11.481		-2.694	-6.651	-1.875	3.086	-1.231	0.406	-3.888		7.6995	19.191	18.6746	17.9025	29.9711	12.3509		-0.028101	3.03699	-14.3203	-5.85168	-5.91362	-1.67916	-8.60155		0.805	1.35	5.554	6.681	3.951	10.461		3.668	2.618	4.957	4.637	6.848	5.503	9.897		8.5627	20.4143	24.1646
353		-0.629	4.718	0.528	3.933	8.146	11.527		-2.68	-6.668	-1.848	3.085	-1.209	0.427	-3.864		7.68648	19.1825	18.7183	18.0458	30.0103	12.3965		-0.034377	3.08379	-14.363	-5.82636	-5.79825	-1.62308	-8.5169		0.795	1.296	5.21	6.559	4.011	10.646		3.624	2.685	4.803	4.642	6.331	5.626	11.546		8.55078	20.4049	24.2351
354		-0.634	4.8	0.531	3.971	8.19	11.572		-2.667	-6.687	-1.821	3.084	-1.187	0.448	-3.837		7.68986	19.1808	18.7537	18.1171	30.0814	12.376		-0.026436	3.08678	-14.4187	-5.80733	-5.71316	-1.57289	-8.42769		0.968	1.503	5.028	6.572	3.825	10.67		3.529	2.61	4.368	4.515	6.805	5.529	10.869		8.56047	20.4046	24.3273
355		-0.64	4.88	0.543	4.007	8.232	11.616		-2.654	-6.705	-1.794	3.083	-1.167	0.469	-3.808		7.6801	19.1961	18.7454	18.1922	30.1587	12.4117		-0.00223	3.03853	-14.4615	-5.78336	-5.64793	-1.5337	-8.33201		0.774	1.584	5.023	6.531	3.665	10.531		3.559	2.756	4.351	4.442	7.082	5.334	11.316		8.56332	20.4175	24.4018
356		-0.646	4.96	0.565	4.042	8.271	11.658		-2.641	-6.724	-1.767	3.08	-1.148	0.487	-3.778		7.69213	19.1746	18.7467	18.2599	30.1867	12.5478		0.026582	3.07402	-14.5078	-5.75606	-5.59912	-1.49861	-8.23128		0.889	1.356	5.291	6.496	3.536	10.554		3.534	2.789	4.382	4.493	7.019	5.621	11.09		8.58516	20.3922	24.44
357		-0.653	5.04	0.584	4.076	8.308	11.7		-2.628	-6.742	-1.74	3.078	-1.129	0.504	-3.748		7.6941	19.1466	18.7423	18.3575	30.1404	12.6385		0.060312	3.07382	-14.5328	-5.73495	-5.51751	-1.45392	-8.128		1.002	1.247	5.462	6.497	3.592	10.814		3.456	2.893	4.594	4.215	7.183	5.543	9.726		8.59577	20.3605	24.4522
358		-0.661	5.12	0.59	4.111	8.342	11.742		-2.614	-6.759	-1.714	3.074	-1.109	0.519	-3.717		7.68592	19.0982	18.7606	18.4711	30.0887	12.7747		0.092789	3.00392	-14.5586	-5.71541	-5.43438	-1.40912	-8.03117		1.134	0.895	5.661	6.818	3.305	10.542		3.419	2.96	4.751	4.267	6.216	5.232	11.366		8.59155	20.3084	24.4779
359		-0.669	5.201	0.577	4.145	8.375	11.784		-2.598	-6.777	-1.689	3.071	-1.089	0.531	-3.687		7.70087	19.0202	18.7858	18.5636	30.103	12.7303		0.113625	3.02545	-14.5713	-5.69148	-5.36207	-1.35379	-7.94829		1.157	1.157	5.654	6.777	3.104	10.301		3.394	2.782	4.926	4.254	6.596	5.237	10.556		8.60543	20.222	24.5388
360		-0.677	5.281	0.565	4.178	8.407	11.825		-2.581	-6.796	-1.664	3.07	-1.068	0.541	-3.658		7.74241	18.9613	18.8043	18.5047	30.105	12.7093		0.140048	3.04002	-14.5863	-5.66154	-5.33605	-1.29721	-7.87476		1.259	1.353	5.667	6.879	3.183	10.235		3.484	2.729	4.766	4.165	6.093	5.101	10.883		8.64023	20.1555	24.5963
361		-0.686	5.362	0.528	4.212	8.44	11.866		-2.563	-6.816	-1.639	3.069	-1.046	0.551	-3.629		7.78367	18.9398	18.8378	18.7123	30.1002	12.5719		0.16178	3.01043	-14.6124	-5.63341	-5.2893	-1.23584	-7.80979		1.121	1.18	5.597	6.952	2.879	10.186		3.638	2.606	4.753	4.38	6.384	5.134	11.417		8.66963	20.1288	24.677
362		-0.693	5.443	0.481	4.245	8.474	11.906		-2.543	-6.837	-1.614	3.069	-1.023	0.562	-3.601		7.84411	18.887	18.8497	18.8826	30.1361	12.5381		0.183034	2.98399	-14.6423	-5.60762	-5.21231	-1.17877	-7.74689		1.015	1.523	5.624	7.029	3.201	10.088		3.582	2.643	4.655	4.519	6.668	5.183	9.996		8.7159	20.0726	24.7281
363		-0.701	5.523	0.457	4.277	8.508	11.945		-2.522	-6.86	-1.588	3.069	-1	0.574	-3.575		7.90005	18.8443	18.8999	18.947	30.1364	12.4934		0.198849	2.99014	-14.6733	-5.58917	-5.13592	-1.12394	-7.67716		0.872	1.328	5.502	7.061	3.145	10.002		3.61	2.551	4.538	4.36	6.369	4.952	10.843		8.75135	20.0328	24.7756
364		-0.709	5.603	0.432	4.309	8.544	11.984		-2.502	-6.883	-1.562	3.07	-0.975	0.588	-3.55		7.94978	18.793	18.9548	19.0217	30.1	12.4976		0.215494	2.96126	-14.6992	-5.56762	-5.07856	-1.07119	-7.61236		0.92	1.332	5.223	7.061	3.077	10.23		3.669	2.499	4.276	4.439	6.531	4.535	10.345		8.77582	19.9806	24.7801
365		-0.717	5.682	0.429	4.341	8.582	12.02		-2.481	-6.906	-1.536	3.072	-0.95	0.605	-3.526		7.96325	18.7703	18.9915	19.0721	30.1325	12.5848		0.238943	2.94515	-14.7139	-5.5373	-5.0256	-1.02482	-7.5416		0.703	1.221	5.088	7.021	2.503	10.118		3.606	2.559	3.958	4.251	6.01	4.516	9.367		8.76767	19.9591	24.7572
366		-0.725	5.76	0.447	4.372	8.619	12.056		-2.46	-6.929	-1.508	3.074	-0.923	0.624	-3.503		7.98752	18.7428	19.0117	19.1113	30.1282	12.6075		0.248156	2.93536	-14.7141	-5.50193	-4.95968	-0.975909	-7.46473		0.793	0.944	5.276	6.979	3.141	9.857		3.653	2.53	3.804	4.346	6.384	4.727	10.298		8.77235	19.9268	24.713
367		-0.734	5.838	0.481	4.404	8.656	12.092		-2.441	-6.952	-1.481	3.077	-0.896	0.645	-3.478		8.04286	18.7111	19.0178	19.1114	29.9033	12.6559		0.251863	2.91989	-14.7121	-5.46107	-4.8816	-0.932033	-7.38406		0.901	0.996	5.344	7.094	2.424	9.712		3.612	2.702	4.057	4.455	5.981	4.711	9.228		8.80771	19.8859	24.6579
368		-0.742	5.916	0.519	4.436	8.693	12.126		-2.421	-6.974	-1.454	3.08	-0.868	0.667	-3.453		8.06757	18.6707	19.0299	19.1022	30.0017	12.6749		0.248364	2.91328	-14.7068	-5.4201	-4.81238	-0.887441	-7.30026		0.844	1.309	5.363	7.116	3.009	9.936		3.553	2.68	4.363	4.342	5.731	4.884	9.575		8.81076	19.8319	24.593
369		-0.75	5.994	0.55	4.467	8.727	12.16		-2.402	-6.997	-1.426	3.083	-0.838	0.689	-3.427		8.12832	18.6296	19.0568	19.1117	29.9052	12.669		0.244982	2.91758	-14.6935	-5.37701	-4.78654	-0.840816	-7.21455		0.717	1.22	5.469	7.092	3.821	9.711		3.374	2.736	4.327	4.387	5.877	4.604	9.105		8.84962	19.7782	24.5652
370		-0.757	6.071	0.599	4.497	8.759	12.193		-2.383	-7.021	-1.399	3.085	-0.809	0.711	-3.4		8.14152	18.5769	19.0853	19.1916	29.8818	12.7093		0.234463	2.91637	-14.6896	-5.33498	-4.77068	-0.792577	-7.13019		0.798	1.696	5.579	7.141	2.697	9.444		3.422	2.667	4.582	4.274	5.715	4.467	7.903		8.84247	19.7162	24.4682
371		-0.763	6.147	0.661	4.528	8.789	12.226		-2.366	-7.045	-1.371	3.086	-0.779	0.733	-3.372		8.18809	18.5535	19.1331	19.1591	29.9858	12.7753		0.223325	2.9089	-14.6959	-5.2953	-4.76548	-0.741435	-7.03826		0.8	1.451	5.535	6.78	2.825	9.538		3.465	2.468	4.598	4.114	6.05	4.576	8.941		8.87315	19.6892	24.5091
372		-0.768	6.222	0.729	4.559	8.817	12.258		-2.349	-7.07	-1.344	3.086	-0.75	0.752	-3.345		8.20736	18.5219	19.1557	19.1405	30.0499	12.757		0.211347	2.91724	-14.7176	-5.25599	-4.73383	-0.691607	-6.93999		0.764	1.584	5.438	6.568	3.17	9.463		3.567	2.569	4.51	4.073	5.182	4.47	8.173		8.88004	19.6562	24.5764
373		-0.771	6.295	0.769	4.59	8.843	12.29		-2.334	-7.095	-1.316	3.087	-0.72	0.77	-3.316		8.2364	18.5042	19.1841	19.1527	30.2439	12.8946		0.204902	2.92961	-14.7498	-5.21814	-4.70365	-0.637952	-6.83189		0.931	1.296	5.088	6.543	2.743	9.36		3.567	2.495	4.567	3.977	5.009	4.411	8.575		8.89872	19.6378	24.5347
374		-0.771	6.367	0.831	4.62	8.868	12.321		-2.318	-7.121	-1.29	3.088	-0.691	0.786	-3.287		8.2551	18.4795	19.2106	19.1831	30.4075	12.867		0.205812	2.92452	-14.782	-5.18979	-4.68117	-0.591127	-6.72585		1.249	1.043	4.771	6.605	3.242	9.358		3.734	2.484	4.244	4.111	4.998	4.601	8.826		8.90699	19.611	24.4865
375		-0.77	6.438	0.883	4.648	8.891	12.352		-2.303	-7.147	-1.264	3.089	-0.663	0.8	-3.257		8.3019	18.46	19.2412	19.2599	30.48	12.8728		0.211998	2.96446	-14.8044	-5.16471	-4.67103	-0.543148	-6.63085		1.222	1.064	4.459	6.739	2.928	9.513		3.868	2.424	3.725	4.063	4.611	4.866	7.999		8.94508	19.5824	24.4234
376		-0.766	6.508	0.911	4.674	8.913	12.381		-2.288	-7.172	-1.238	3.09	-0.635	0.813	-3.228		8.33112	18.4611	19.2555	19.2917	30.5341	12.8785		0.217802	2.97644	-14.8317	-5.12731	-4.65114	-0.503053	-6.53913		1.345	1.257	4.717	6.9	3.206	9.519		3.828	2.434	3.479	3.789	4.796	4.623	9.765		8.96962	19.5825	24.368
377		-0.76	6.578	0.942	4.7	8.933	12.408		-2.272	-7.197	-1.214	3.091	-0.607	0.825	-3.201		8.36505	18.4218	19.2514	19.3411	30.5416	12.8851		0.225699	2.9805	-14.8615	-5.08243	-4.62007	-0.473352	-6.45612		1.411	1.253	4.915	6.956	3.432	9.448		3.837	2.502	3.807	3.96	4.485	4.804	9.402		8.99902	19.5374	24.3079
378		-0.754	6.646	0.982	4.724	8.949	12.435		-2.256	-7.223	-1.19	3.09	-0.58	0.836	-3.175		8.36882	18.3576	19.2149	19.4243	30.5764	12.9315		0.271272	2.97552	-14.8946	-5.04029	-4.58777	-0.447987	-6.37953		1.009	1.506	5.053	7.177	3.103	9.738		4.028	2.351	3.85	3.987	4.906	4.634	10.017		8.99439	19.475	24.249
379		-0.747	6.712	1.023	4.748	8.961	12.461		-2.24	-7.251	-1.167	3.089	-0.553	0.848	-3.152		8.37459	18.3134	19.2003	19.5209	30.5753	12.9516		0.331159	2.97798	-14.9192	-4.99394	-4.63113	-0.429641	-6.30677		0.766	1.227	5.154	7.219	3.437	9.696		4.023	2.408	3.963	3.792	4.709	4.305	10.366		8.98894	19.434	24.1887
380		-0.741	6.78	1.05	4.771	8.967	12.485		-2.224	-7.281	-1.144	3.086	-0.527	0.859	-3.13		8.38401	18.2932	19.1736	19.58	30.5987	13.0118		0.374002	2.94888	-14.9564	-4.94514	-4.63133	-0.41132	-6.24387		0.378	1.4	5.04	7.139	3.479	9.186		3.942	2.412	4.016	3.747	4.593	4.479	8.966		8.98922	19.4153	24.1432
381		-0.735	6.846	1.087	4.793	8.969	12.509		-2.206	-7.314	-1.121	3.082	-0.5	0.869	-3.11		8.40203	18.2685	19.2206	19.6068	30.6512	13.0282		0.39679	2.96211	-14.9825	-4.89886	-4.60687	-0.391518	-6.18564		0.488	1.038	5.123	7.113	3.354	9.453		4.013	2.33	4.023	3.621	4.769	4.403	10.175		8.99989	19.3877	24.1153
382		-0.729	6.914	1.097	4.814	8.965	12.532		-2.188	-7.349	-1.1	3.078	-0.475	0.879	-3.09		8.41414	18.2452	19.2865	19.6353	30.6052	13.0663		0.400055	2.95579	-15.0033	-4.86115	-4.57247	-0.356204	-6.13442		0.316	1.039	5.111	7.053	3.41	9.261		4.027	2.28	3.933	3.792	4.429	4.286	9.301		9.00959	19.3617	24.0667
383		-0.725	6.982	1.1	4.834	8.957	12.555		-2.167	-7.388	-1.08	3.074	-0.45	0.888	-3.068		8.45845	18.2203	19.3038	19.6187	30.5901	13.0554		0.38611	2.94973	-15.0379	-4.82738	-4.55936	-0.325764	-6.09473		0.014	1.047	4.773	6.917	3.674	9.176		4.073	2.228	3.615	3.771	4.767	4.376	9.2		9.05308	19.3301	24.0368
384		-0.721	7.05	1.116	4.854	8.946	12.577		-2.143	-7.43	-1.061	3.07	-0.427	0.896	-3.046		8.45863	18.2349	19.295	19.6578	30.6076	13.0432		0.357683	2.90936	-15.0647	-4.80718	-4.57582	-0.293158	-6.06618		0.014	1.365	4.518	6.927	3.361	9.267		3.894	2.285	3.472	3.468	4.513	4.451	9.422		9.05204	19.341	24.0469
385		-0.717	7.116	1.168	4.875	8.933	12.599		-2.118	-7.473	-1.043	3.067	-0.405	0.904	-3.024		8.49841	18.2184	19.2874	19.7339	30.6126	13.0658		0.334744	2.89891	-15.0895	-4.78919	-4.53274	-0.265775	-6.04718		-0.003	1.262	4.177	6.789	2.827	9.529		3.938	2.223	3.191	3.682	4.755	4.326	8.307		9.08741	19.3193	24.0957
386		-0.715	7.182	1.193	4.896	8.917	12.621		-2.091	-7.519	-1.025	3.064	-0.385	0.911	-3.001		8.50265	18.1888	19.2567	19.7993	30.6258	13.0908		0.324245	2.9291	-15.0877	-4.77064	-4.45783	-0.24565	-6.02505		0.017	1.271	4.261	6.719	2.801	9.478		3.875	2.203	3.019	3.735	5.059	4.247	8.914		9.08735	19.2826	24.1359
387		-0.715	7.246	1.202	4.919	8.9	12.643		-2.064	-7.567	-1.007	3.061	-0.366	0.918	-2.979		8.53874	18.1426	19.2891	19.8529	30.6546	13.1774		0.318312	2.91491	-15.0996	-4.76425	-4.40735	-0.217782	-5.99713		0.001	1.15	4.607	6.669	3.449	9.65		3.898	2.32	3.361	3.604	4.612	4.128	8.386		9.11969	19.2354	24.1468
388		-0.716	7.307	1.223	4.944	8.882	12.665		-2.035	-7.617	-0.99	3.058	-0.349	0.925	-2.957		8.52907	18.1048	19.3138	19.913	30.6589	13.2143		0.327534	2.89276	-15.0925	-4.75989	-4.43752	-0.194351	-5.9629		-0.05	0.919	4.788	6.619	3.43	9.819		3.839	2.351	3.426	3.544	4.891	3.867	7.634		9.10311	19.1902	24.0943
389		-0.72	7.366	1.227	4.968	8.861	12.686		-2.006	-7.671	-0.972	3.054	-0.332	0.932	-2.936		8.51391	18.0668	19.3089	19.9876	30.6904	13.2337		0.341934	2.89459	-15.1126	-4.74565	-4.40841	-0.172552	-5.93047		-0.024	0.895	4.981	6.643	3.34	9.395		4.007	2.515	3.772	3.51	4.521	4.076	8.791		9.08239	19.1469	24.0519
390		-0.726	7.424	1.227	4.993	8.837	12.707		-1.976	-7.728	-0.954	3.05	-0.315	0.94	-2.915		8.49226	18.0283	19.3081	20.1894	30.5669	13.209		0.370633	2.89008	-15.1294	-4.73054	-4.35321	-0.154718	-5.90102		0.218	0.758	4.998	6.321	3.344	9.408		4.03	2.537	3.893	3.706	5.147	4.199	7.98		9.05514	19.0984	24.0372
391		-0.734	7.477	1.215	5.018	8.812	12.728		-1.945	-7.789	-0.935	3.045	-0.3	0.948	-2.895		8.49529	17.983	19.2977	20.215	30.502	13.1946		0.395051	2.88875	-15.1391	-4.72322	-4.30966	-0.136569	-5.87466		0.293	1.228	5.027	6.335	3.284	9.397		3.945	2.449	3.98	3.709	5.579	4.133	8.385		9.05245	19.0459	24.0441
392		-0.744	7.528	1.221	5.042	8.786	12.748		-1.915	-7.853	-0.916	3.039	-0.284	0.955	-2.876		8.50116	17.8971	19.2942	20.2835	30.6014	13.1851		0.410511	2.89101	-15.1548	-4.71488	-4.35384	-0.118754	-5.85488		0.427	1.231	5.13	6.343	3.338	9.316		3.704	2.436	4.07	3.518	5.765	4.083	8.299		9.04815	18.9515	24.0633
393		-0.754	7.577	1.205	5.066	8.757	12.769		-1.886	-7.922	-0.896	3.034	-0.267	0.961	-2.857		8.54005	17.8527	19.2985	20.3384	30.5632	13.2174		0.428782	2.83628	-15.1953	-4.69935	-4.42031	-0.098874	-5.83671		0.469	1.219	4.874	6.399	3.179	9.449		3.66	2.373	3.753	3.741	5.928	4.044	7.257		9.07611	18.9001	24.0733
394		-0.765	7.622	1.214	5.09	8.729	12.79		-1.858	-7.994	-0.876	3.028	-0.25	0.967	-2.839		8.60856	17.8116	19.331	20.3865	30.626	13.2618		0.443681	2.80578	-15.2315	-4.67789	-4.40754	-0.072719	-5.8168		0.453	1.269	4.648	6.485	3.014	9.433		3.564	2.48	3.641	3.921	5.151	3.909	8.501		9.13004	18.8491	24.0394
395		-0.776	7.665	1.23	5.113	8.7	12.812		-1.83	-8.069	-0.854	3.022	-0.233	0.973	-2.822		8.65702	17.7759	19.3753	20.4179	30.6854	13.3316		0.447051	2.80728	-15.2497	-4.65781	-4.39346	-0.048189	-5.79413		0.566	1.296	4.255	6.47	2.947	9.786		3.539	2.545	3.235	3.633	5.679	3.929	7.852		9.16057	18.8085	24.0244
396		-0.786	7.707	1.27	5.135	8.67	12.834		-1.805	-8.148	-0.832	3.018	-0.215	0.98	-2.805		8.69952	17.7554	19.4222	20.4513	30.7402	13.3167		0.451964	2.78746	-15.2616	-4.64021	-4.39065	-0.019824	-5.76676		0.806	1.413	4.153	6.273	3.007	9.571		3.388	2.557	3.007	3.483	5.76	4.228	8.375		9.18666	18.7805	23.952
397		-0.798	7.747	1.313	5.155	8.641	12.855		-1.78	-8.231	-0.81	3.014	-0.197	0.988	-2.789		8.71522	17.7658	19.4574	20.487	30.8248	13.313		0.446915	2.79384	-15.2747	-4.63262	-4.42425	-0.001448	-5.73598		0.84	1.051	4.345	6.138	3.193	9.641		3.424	2.678	3.061	3.444	5.791	4.157	8.271		9.18384	18.7916	24.0267
398		-0.809	7.785	1.366	5.174	8.612	12.875		-1.757	-8.318	-0.788	3.012	-0.18	0.997	-2.773		8.77476	17.802	19.4658	20.5159	30.8897	13.249		0.450084	2.83688	-15.2992	-4.6309	-4.46513	0.014695	-5.69543		0.775	1.024	4.558	5.916	2.699	9.647		3.356	2.546	3.086	3.271	6.096	3.993	7.452		9.2284	18.8193	24.0841
399		-0.82	7.824	1.4	5.192	8.582	12.893		-1.736	-8.41	-0.766	3.012	-0.163	1.009	-2.756		8.80575	17.8663	19.4632	20.5378	30.8558	13.3403		0.453932	2.83746	-15.3233	-4.62248	-4.47536	0.025351	-5.64518		0.739	1.075	4.607	5.998	3.04	9.696		3.253	2.526	3.153	3.399	5.201	4.052	8.658		9.24839	18.8798	24.0861
400		-0.831	7.862	1.419	5.21	8.552	12.909		-1.716	-8.505	-0.744	3.013	-0.147	1.022	-2.739		8.83781	17.8623	19.4703	20.6211	30.8395	13.4513		0.442014	2.8376	-15.3544	-4.60966	-4.477	0.026248	-5.59744		0.889	1.259	4.663	5.82	2.988	9.155		3.241	2.375	3.33	3.262	5.379	3.955	7.928		9.27352	18.8658	24.0792
401		-0.843	7.899	1.425	5.227	8.52	12.925		-1.698	-8.604	-0.721	3.013	-0.131	1.036	-2.722		8.83072	17.8459	19.448	20.6334	30.8587	13.6113		0.443045	2.83431	-15.373	-4.59331	-4.49287	0.022906	-5.54759		0.944	0.964	4.87	5.816	2.725	8.966		3.335	2.371	3.492	3.403	5.159	3.751	8.331		9.26032	18.8392	24.0337
402		-0.856	7.936	1.424	5.246	8.487	12.94		-1.681	-8.706	-0.697	3.013	-0.117	1.051	-2.705		8.85756	17.8333	19.4564	20.6258	30.8556	13.6887		0.451099	2.8284	-15.3912	-4.57302	-4.52573	0.011148	-5.49698		0.912	1.291	4.796	5.735	2.771	8.955		3.362	2.612	3.543	3.666	4.867	3.908	8.265		9.27885	18.8186	24.0278
403		-0.87	7.972	1.428	5.264	8.451	12.953		-1.665	-8.811	-0.672	3.012	-0.103	1.065	-2.689		8.83904	17.8171	19.4501	20.6946	30.876	13.7216		0.461193	2.8338	-15.4153	-4.54244	-4.53268	0.001549	-5.45063		0.861	1.157	4.753	5.693	2.625	8.736		3.433	2.611	3.504	3.674	5.05	3.891	7.183		9.25536	18.8	24.0179
404		-0.885	8.008	1.44	5.283	8.413	12.966		-1.651	-8.92	-0.647	3.011	-0.09	1.081	-2.674		8.80421	17.7698	19.43	20.7659	30.902	13.7289		0.476828	2.87143	-15.4357	-4.51536	-4.52112	-0.010023	-5.39865		0.695	1.246	4.171	5.594	2.297	8.409		3.518	2.674	3.387	3.372	4.405	3.886	8.676		9.22023	18.7499	24.0329
405		-0.901	8.042	1.437	5.3	8.372	12.978		-1.636	-9.031	-0.622	3.009	-0.08	1.095	-2.66		8.78942	17.7243	19.4348	20.8351	30.9195	13.6598		0.475376	2.90246	-15.4634	-4.4874	-4.52019	-0.017699	-5.34777		0.645	0.899	3.876	5.634	2.722	8.482		3.391	2.575	3.08	3.439	4.382	4.008	8.141		9.20239	18.7014	24.0384
406		-0.917	8.077	1.418	5.318	8.329	12.99		-1.623	-9.144	-0.599	3.008	-0.07	1.108	-2.647		8.80369	17.6845	19.4225	20.9256	30.948	13.6746		0.48917	2.91552	-15.4939	-4.45848	-4.53732	-0.018216	-5.30121		0.696	0.932	3.732	5.797	3.068	8.762		3.284	2.395	2.848	3.583	4.393	4.006	8.499		9.21362	18.6545	24.0663
407		-0.933	8.11	1.406	5.334	8.283	13.003		-1.609	-9.258	-0.576	3.007	-0.062	1.12	-2.636		8.79142	17.6555	19.4291	21.0073	31.2313	13.6627		0.496824	2.88036	-15.5247	-4.43906	-4.5569	-0.017846	-5.26356		0.589	0.766	4.079	5.957	1.888	8.848		3.203	2.388	2.787	3.594	4.407	3.719	8.485		9.19513	18.6237	24.1028
408		-0.949	8.142	1.369	5.349	8.236	13.017		-1.596	-9.374	-0.555	3.006	-0.056	1.132	-2.625		8.83946	17.6049	19.4352	21.0961	31.1428	13.7092		0.513869	2.89091	-15.5664	-4.42622	-4.54393	-0.009294	-5.23501		0.62	1.065	4.235	6.074	2.998	8.635		3.314	2.285	3.13	3.424	4.762	3.799	7.329		9.23631	18.5758	24.1455
409		-0.965	8.174	1.332	5.365	8.187	13.032		-1.583	-9.491	-0.536	3.005	-0.051	1.143	-2.615		8.85002	17.572	19.4327	21.1659	31.1521	13.7405		0.526442	2.90594	-15.5859	-4.41173	-4.52146	-0.004677	-5.22209		0.565	0.885	4.195	6.124	2.333	8.818		3.391	2.355	3.022	3.079	4.603	3.577	8.428		9.23931	18.5474	24.1558
410		-0.982	8.204	1.329	5.38	8.137	13.047		-1.571	-9.608	-0.518	3.005	-0.046	1.154	-2.606		8.8771	17.5703	19.4407	21.0904	31.1895	13.7865		0.549212	2.91188	-15.6095	-4.39367	-4.49845	0.001613	-5.21477		0.501	1.252	4.448	6.044	2.344	8.774		3.473	2.387	3.19	2.989	4.829	3.435	7.721		9.25547	18.5478	24.1579
411		-0.999	8.235	1.329	5.396	8.088	13.06		-1.56	-9.726	-0.5	3.005	-0.041	1.166	-2.597		8.90955	17.5564	19.4551	21.0844	31.2646	13.793		0.568668	2.95278	-15.6287	-4.36898	-4.48257	0.006062	-5.2126		0.37	1.223	4.572	5.91	2.454	8.366		3.555	2.388	3.203	3.209	4.647	3.575	7.878		9.2727	18.5333	24.0774
412		-1.016	8.265	1.335	5.411	8.039	13.072		-1.549	-9.845	-0.483	3.005	-0.037	1.179	-2.588		8.93458	17.4958	19.4825	21.1237	31.2216	13.823		0.582663	2.94122	-15.6479	-4.33797	-4.46283	0.010791	-5.20738		0.467	1.311	4.584	5.883	2.614	8.431		3.559	2.495	3.259	3.152	4.873	3.653	7.759		9.28085	18.4625	24.0436
413		-1.034	8.295	1.363	5.426	7.992	13.081		-1.538	-9.966	-0.468	3.006	-0.034	1.191	-2.58		8.96838	17.4555	19.5068	21.1382	31.2445	13.7275		0.590804	2.93756	-15.6524	-4.31944	-4.42184	0.01026	-5.19166		0.537	1.04	4.563	5.897	2.472	8.62		3.513	2.411	3.309	3.031	4.978	3.417	6.693		9.29913	18.4146	23.9936
414		-1.053	8.325	1.407	5.444	7.945	13.088		-1.528	-10.087	-0.455	3.006	-0.032	1.203	-2.573		8.95357	17.4161	19.5266	21.1788	31.2342	13.8118		0.600489	2.93274	-15.6645	-4.2952	-4.39325	0.006241	-5.16869		0.53	0.748	4.503	5.757	2.483	8.35		3.505	2.415	3.292	2.992	4.771	3.606	7.678		9.26626	18.3668	23.9507
415		-1.071	8.354	1.456	5.461	7.9	13.095		-1.517	-10.209	-0.443	3.008	-0.032	1.215	-2.567		8.96591	17.3473	19.5371	21.1503	31.2704	13.8466		0.603877	2.87734	-15.6877	-4.26819	-4.39867	0.006288	-5.13027		0.521	0.833	4.114	5.611	2.638	8.186		3.471	2.298	3.017	2.806	4.956	3.537	7.141		9.25802	18.2967	23.9497
416		-1.09	8.383	1.518	5.479	7.856	13.099		-1.507	-10.333	-0.433	3.01	-0.032	1.227	-2.562		8.99279	17.3027	19.543	21.1696	31.3208	13.8885		0.62969	2.86413	-15.6986	-4.25816	-4.41475	0.0086	-5.08844		0.525	1.087	3.953	5.734	2.469	8.287		3.399	2.216	2.741	2.848	4.589	3.36	7.427		9.2587	18.2418	23.9762
417		-1.109	8.412	1.573	5.497	7.814	13.103		-1.495	-10.457	-0.424	3.013	-0.032	1.239	-2.555		8.99831	17.2796	19.555	21.1741	31.4086	13.8991		0.655078	2.86313	-15.7236	-4.25558	-4.40417	0.024257	-5.0481		0.549	1.202	3.992	5.803	2.88	8.312		3.529	2.262	2.63	2.896	4.929	3.455	7.471		9.23961	18.2163	23.8997
418		-1.126	8.441	1.623	5.515	7.775	13.107		-1.484	-10.581	-0.415	3.016	-0.033	1.252	-2.548		9.03747	17.257	19.5539	21.2151	31.4365	13.8837		0.678027	2.86371	-15.7323	-4.25136	-4.37178	0.039892	-5.01403		0.563	1.22	4.141	5.8	2.902	8.123		3.499	2.218	2.843	2.785	4.905	3.483	6.643		9.25388	18.1783	23.8364
419		-1.142	8.469	1.691	5.533	7.739	13.11		-1.471	-10.704	-0.406	3.019	-0.034	1.264	-2.541		9.06631	17.2282	19.5552	21.2144	31.4875	13.8728		0.686312	2.86094	-15.7517	-4.24992	-4.35061	0.050156	-4.97726		0.355	1.086	4.377	5.707	2.53	7.986		3.299	2.297	3.146	2.958	4.723	3.445	8.165		9.25682	18.1418	23.8064
420		-1.157	8.497	1.731	5.55	7.709	13.113		-1.457	-10.826	-0.396	3.022	-0.036	1.276	-2.533		9.12668	17.1671	19.5595	21.2333	31.521	13.8648		0.698237	2.85121	-15.756	-4.24227	-4.3901	0.059977	-4.92772		0.268	0.832	4.587	5.615	3.056	8.045		3.218	2.412	3.146	3.047	4.606	3.678	7.848		9.29019	18.0704	23.8026
421		-1.168	8.524	1.79	5.568	7.682	13.118		-1.444	-10.947	-0.386	3.024	-0.038	1.289	-2.524		9.15055	17.1072	19.5418	21.3139	31.5246	13.885		0.702146	2.89046	-15.7588	-4.22412	-4.37865	0.063431	-4.87474		0.163	0.742	4.477	5.566	3.261	7.721		3.259	2.327	3.313	2.937	4.003	3.71	8.422		9.28703	18.013	23.8471
422		-1.178	8.55	1.864	5.589	7.66	13.122		-1.43	-11.066	-0.375	3.026	-0.042	1.302	-2.517		9.17235	17.0313	19.5466	21.3811	31.6086	13.9265		0.702499	2.92835	-15.7818	-4.20178	-4.36438	0.0616	-4.82446		0.049	0.744	4.517	5.579	2.939	7.82		3.271	2.319	3.361	3.246	4.462	3.449	8.701		9.28564	17.9352	23.8735
423		-1.186	8.574	1.951	5.612	7.641	13.127		-1.418	-11.182	-0.362	3.026	-0.045	1.316	-2.513		9.1668	17.011	19.5274	21.3864	31.6824	13.9952		0.715025	2.91879	-15.7886	-4.18558	-4.35869	0.052869	-4.78514		-0.027	1.048	4.579	5.541	3.072	7.875		3.321	2.119	3.414	3.317	4.321	3.456	7.582		9.27597	17.9138	23.8928
424		-1.192	8.598	2	5.635	7.625	13.132		-1.407	-11.295	-0.349	3.027	-0.048	1.33	-2.51		9.16137	16.9932	19.5349	21.3425	31.6981	14.0423		0.726723	2.90607	-15.8047	-4.16855	-4.3681	0.045114	-4.76483		-0.079	1.043	4.358	5.379	3.302	7.657		3.315	1.965	3.353	2.922	4.183	3.546	8.835		9.28028	17.8921	23.8716
425		-1.199	8.622	2.05	5.659	7.611	13.135		-1.398	-11.407	-0.336	3.029	-0.051	1.345	-2.511		9.11135	16.9689	19.5618	21.3223	31.7619	14.0499		0.742835	2.91122	-15.832	-4.15662	-4.43055	0.031699	-4.75628		-0.13	1.097	4.116	5.251	3.217	7.607		3.214	2.105	3.154	2.754	4.196	3.253	8.062		9.24189	17.8638	23.8385
426		-1.205	8.644	2.093	5.683	7.599	13.137		-1.39	-11.515	-0.322	3.031	-0.054	1.361	-2.514		9.11539	16.9435	19.5988	21.3489	31.8328	14.0406		0.757583	2.87896	-15.8627	-4.14818	-4.43574	0.023752	-4.76322		-0.104	0.955	3.774	5.052	2.949	7.941		3.153	2.135	2.676	2.892	3.683	3.49	8.163		9.25904	17.8346	23.7768
427		-1.211	8.666	2.124	5.705	7.588	13.138		-1.384	-11.619	-0.308	3.034	-0.057	1.376	-2.518		9.10797	16.9616	19.57	21.3641	31.8308	14.009		0.772429	2.87885	-15.9027	-4.1282	-4.42206	0.015631	-4.77425		-0.245	1.176	3.774	5.005	2.882	7.665		3.306	2.198	2.571	2.841	4.358	3.519	7.77		9.26857	17.8504	23.7273
428		-1.216	8.687	2.142	5.726	7.579	13.137		-1.38	-11.72	-0.295	3.039	-0.059	1.39	-2.523		9.10029	16.933	19.5357	21.3635	32.1213	14.0358		0.776048	2.86032	-15.9364	-4.11396	-4.38359	0.01044	-4.78022		-0.293	1.273	4.059	4.86	3.2	7.7		3.418	2.189	2.632	2.976	4.441	3.314	6.563		9.28031	17.824	23.6501
429		-1.22	8.706	2.158	5.747	7.571	13.137		-1.378	-11.817	-0.283	3.043	-0.062	1.401	-2.528		9.07419	16.9007	19.5284	21.3913	32.2404	14.0521		0.787003	2.84963	-15.9418	-4.11133	-4.39613	0.012567	-4.77549		-0.373	1.118	4.245	4.787	3.014	7.831		3.579	2.097	2.879	2.999	4.451	3.452	7.469		9.27713	17.791	23.6134
430		-1.223	8.724	2.17	5.767	7.565	13.137		-1.377	-11.91	-0.272	3.048	-0.066	1.41	-2.532		9.05165	16.8412	19.5333	21.3591	32.3581	14.1569		0.791027	2.85987	-15.9511	-4.10914	-4.40333	0.014499	-4.7523		-0.267	0.98	4.229	4.628	3.338	7.741		3.865	2.052	3.193	2.84	4.28	3.392	6.617		9.27532	17.728	23.5967
431		-1.225	8.741	2.173	5.789	7.559	13.14		-1.378	-11.997	-0.262	3.052	-0.07	1.418	-2.535		9.01936	16.8091	19.5563	21.4201	32.4811	14.2197		0.785245	2.864	-15.9573	-4.10184	-4.3679	0.020797	-4.72267		-0.298	0.794	4.484	4.45	3.383	7.605		3.911	2.127	3.262	2.904	4.169	3.092	6.975		9.2619	17.6841	23.6137
432		-1.225	8.757	2.142	5.81	7.555	13.144		-1.38	-12.08	-0.254	3.055	-0.076	1.425	-2.538		9.01538	16.8059	19.5504	21.5644	32.5232	14.245		0.780244	2.85264	-15.9698	-4.08803	-4.30598	0.03073	-4.68853		-0.236	0.904	4.419	4.451	3.346	7.638		3.862	2.355	3.142	3.194	4.698	3.258	6.926		9.27725	17.6729	23.6341
433		-1.226	8.775	2.111	5.831	7.553	13.148		-1.383	-12.158	-0.248	3.058	-0.082	1.432	-2.54		8.99115	16.8296	19.5466	21.6071	32.5741	14.2336		0.754386	2.85121	-15.9808	-4.07627	-4.25223	0.044956	-4.65722		-0.273	0.768	4.217	4.619	3.509	7.69		3.718	2.487	3.211	3.304	4.346	3.341	6.248		9.26865	17.6897	23.6253
434		-1.227	8.794	2.121	5.852	7.551	13.153		-1.386	-12.231	-0.242	3.06	-0.09	1.44	-2.541		8.93696	16.7844	19.5302	21.5933	32.5773	14.2325		0.745264	2.87241	-15.9804	-4.06803	-4.25848	0.063733	-4.62703		-0.312	1.16	4.063	4.81	3.068	7.595		3.76	2.307	3.268	3.094	4.441	3.156	7.378		9.22442	17.6433	23.6563
435		-1.229	8.815	2.124	5.873	7.55	13.156		-1.388	-12.299	-0.236	3.061	-0.099	1.45	-2.542		8.90965	16.7399	19.532	21.6536	32.579	14.1971		0.752847	2.89086	-15.9935	-4.05818	-4.23108	0.080586	-4.59178		-0.342	0.963	3.741	4.964	3.265	7.659		3.75	2.326	3.212	3.129	4.546	3.329	6.691		9.20597	17.5943	23.6903
436		-1.231	8.838	2.127	5.895	7.55	13.158		-1.389	-12.363	-0.23	3.061	-0.108	1.46	-2.543		8.82053	16.6759	19.4989	21.6894	32.5957	14.244		0.782811	2.88549	-16.0058	-4.05075	-4.18633	0.095583	-4.55154		-0.283	1.088	3.382	4.881	3.391	8.05		3.629	2.383	2.807	3.083	4.329	3.247	7.279		9.12333	17.524	23.7247
437		-1.232	8.862	2.155	5.918	7.55	13.159		-1.39	-12.422	-0.224	3.06	-0.118	1.47	-2.543		8.99115	16.6027	19.4694	21.7094	32.5692	14.2845		0.82354	2.86827	-16.0102	-4.03658	-4.13068	0.104722	-4.50699		-0.11	0.833	3.3	4.856	2.934	7.914		3.667	2.506	2.417	2.929	4.671	3.005	6.917		9.07256	17.4379	23.7258
438		-1.233	8.886	2.161	5.943	7.551	13.159		-1.389	-12.476	-0.217	3.056	-0.129	1.479	-2.544		8.93696	16.4929	19.4475	21.7335	32.5574	14.3075		0.868161	2.81269	-16.0053	-4.01917	-4.06276	0.112735	-4.46567		-0.289	0.673	3.482	4.74	2.87	7.931		3.672	2.588	2.31	2.985	4.072	3.208	6.443		8.99047	17.3191	23.7044
439		-1.233	8.908	2.158	5.969	7.551	13.159		-1.387	-12.526	-0.209	3.05	-0.141	1.488	-2.545		8.90965	16.3886	19.4238	21.7485	32.5984	14.3233		0.901743	2.86203	-15.9983	-4.00903	-4.04369	0.120026	-4.4273		-0.26	0.78	3.828	4.73	2.564	7.906		3.555	2.466	2.553	2.787	4.343	3.197	7.045		8.93542	17.2107	23.7096
440		-1.233	8.926	2.133	5.996	7.552	13.16		-1.383	-12.571	-0.202	3.044	-0.153	1.496	-2.545		8.82053	16.3073	19.4101	21.7224	32.6738	14.3026		0.931078	2.85539	-15.9816	-4.00487	-4.04391	0.129183	-4.38906		-0.147	1.125	4.094	4.745	2.669	7.372		3.47	2.35	2.804	2.494	3.872	3.064	6.353		8.91906	17.1317	23.7096
441		-1.233	8.943	2.118	6.024	7.553	13.162		-1.379	-12.611	-0.196	3.037	-0.165	1.503	-2.545		8.76442	16.2516	19.4188	21.7598	32.7313	14.3065		0.950572	2.85172	-15.977	-4.0013	-4.02432	0.140683	-4.35746		-0.28	1.238	4.243	4.778	2.58	7.171		3.714	2.232	2.939	2.586	3.675	3.072	7.441		8.59288	17.0805	23.6967
442		-1.232	8.958	2.106	6.051	7.554	13.165		-1.375	-12.648	-0.19	3.03	-0.178	1.511	-2.544		8.67956	16.1979	19.422	21.855	32.764	14.2866		0.958379	2.85842	-15.9809	-3.99763	-4.01072	0.153733	-4.33755		0.423	1.147	4.261	4.836	2.234	7.325		3.741	2.211	3.141	2.687	3.995	3.087	7.062		8.99047	17.0302	23.6317
443		-1.231	8.972	2.093	6.079	7.557	13.17		-1.371	-12.681	-0.186	3.025	-0.191	1.518	-2.541		8.62174	16.1602	19.4521	21.9374	32.8047	14.3211		0.948824	2.87294	-15.9892	-3.99331	-4.01151	0.172536	-4.32871		1.03	1.103	4.26	4.749	2.186	7.175		3.622	2.367	3.005	2.709	3.281	3.04	7.219		8.93542	16.9874	23.5732
444		-1.23	8.988	2.093	6.105	7.561	13.177		-1.367	-12.71	-0.181	3.021	-0.204	1.524	-2.536		8.60148	16.1107	19.4862	21.9199	32.8794	14.3508		0.912149	2.87277	-16.0182	-3.98501	-4.04528	0.188414	-4.33131		1.283	0.965	4.268	4.589	2.286	7.256		3.454	2.206	3.045	2.705	3.649	3.133	7.215		8.91906	16.9329	23.5217
445		-1.228	9.003	2.117	6.132	7.567	13.184		-1.365	-12.738	-0.177	3.016	-0.215	1.53	-2.528		8.93696	16.062	19.5074	21.9077	32.9052	14.383		0.873269	2.86007	-16.0306	-3.99013	-4.06718	0.200762	-4.33692		1.139	0.864	4.025	4.563	2.113	7.402		3.539	2.085	3.013	2.697	3.657	3.219	6.189		8.99047	16.8809	23.5157
446		-1.226	9.017	2.155	6.157	7.574	13.192		-1.364	-12.764	-0.172	3.012	-0.226	1.535	-2.518		8.90965	16.0036	19.5259	21.915	32.9759	14.459		0.829917	2.8569	-16.0524	-3.99646	-4.07525	0.197863	-4.34781		1.25	0.521	3.711	4.467	2.43	6.991		3.509	2.035	2.697	2.696	3.542	3.209	7.415		8.93542	16.8257	23.4651
447		-1.224	9.032	2.192	6.183	7.583	13.199		-1.363	-12.788	-0.167	3.008	-0.236	1.54	-2.506		8.82053	15.9816	19.5345	21.9451	33.0081	14.4401		0.793859	2.90051	-16.0607	-3.99483	-4.07244	0.190647	-4.34797		1.321	1.002	3.415	4.457	1.86	7.001		3.499	2.041	2.384	2.736	3.561	3.283	7.006		8.91906	16.802	23.4109
448		-1.221	9.045	2.223	6.209	7.593	13.205		-1.363	-12.812	-0.162	3.005	-0.246	1.545	-2.494		8.76442	15.9444	19.5219	21.9375	33.0861	14.4616		0.763379	2.89691	-16.0639	-3.99485	-4.09369	0.176875	-4.34027		1.391	0.822	3.641	4.602	1.939	7.048		3.323	2.283	2.25	2.934	3.229	3.179	7.458		8.91906	16.7621	23.3991
449		-1.217	9.057	2.263	6.234	7.602	13.21		-1.363	-12.834	-0.156	3.001	-0.256	1.55	-2.483		8.67956	15.9181	19.5073	21.9507	33.2481	14.4431		0.759772	2.92319	-16.0825	-3.99773	-4.11147	0.160202	-4.32324		1.481	1.128	3.743	4.679	1.418	6.95		3.31	2.377	2.367	2.993	3.387	2.986	7.648		8.99047	16.7263	23.3443
450		-1.212	9.069	2.266	6.259	7.61	13.214		-1.362	-12.856	-0.15	2.999	-0.266	1.558	-2.472		8.62174	15.8305	19.4843	21.948	33.3453	14.4453		0.757487	2.92801	-16.0808	-3.99808	-4.13031	0.148797	-4.29992		1.26	0.789	3.912	4.746	1.51	7.057		3.215	2.276	2.448	2.823	3.401	2.922	6.615		8.93542	16.6298	23.2939
451		-1.206	9.08	2.304	6.283	7.617	13.218		-1.359	-12.877	-0.141	2.997	-0.277	1.565	-2.462		8.60148	15.7631	19.4439	22.0816	33.2151	14.4469		0.772563	2.89559	-16.0804	-4.00832	-4.14048	0.138488	-4.27187		1.197	0.907	3.926	4.904	1.293	7.35		2.991	2.244	2.582	2.766	3.623	2.904	7.634		8.91906	16.5571	23.2532
452		-1.198	9.089	2.328	6.308	7.623	13.223		-1.355	-12.9	-0.132	2.997	-0.288	1.573	-2.453		8.93696	15.7218	19.4273	22.1735	33.3974	14.4904		0.797485	2.9109	-16.0898	-4.02497	-4.15852	0.135528	-4.23639		1.096	0.86	4.014	4.779	1.688	7.166		2.866	2.196	2.703	2.715	3.653	2.902	6.747		8.99047	16.5218	23.1977
453		-1.19	9.097	2.365	6.334	7.63	13.229		-1.351	-12.922	-0.121	2.997	-0.298	1.582	-2.443		8.90965	15.6493	19.4234	22.2149	33.4255	14.5613		0.829906	2.91694	-16.1137	-4.03886	-4.17523	0.138861	-4.21072		0.925	1.105	3.985	4.777	2.148	7.191		2.869	2.293	2.752	2.61	3.431	2.869	6.902		8.93542	16.4515	23.2264
454		-1.18	9.105	2.411	6.359	7.636	13.235		-1.346	-12.947	-0.108	2.996	-0.308	1.591	-2.432		8.82053	15.5765	19.4206	22.2191	33.4592	14.5431		0.854539	2.92097	-16.1255	-4.04938	-4.19003	0.148406	-4.19265		0.876	0.7	3.892	4.733	1.859	7.197		2.897	2.426	2.768	2.753	3.65	2.783	6.64		8.91906	16.3815	23.2222
455		-1.17	9.113	2.458	6.384	7.643	13.24		-1.341	-12.972	-0.094	2.996	-0.318	1.599	-2.42		8.99115	15.5612	19.4303	22.2422	33.4502	14.5529		0.895344	2.92624	-16.1452	-4.05494	-4.17294	0.153243	-4.18844		0.972	0.767	3.794	4.626	2.155	7.061		2.944	2.247	2.758	2.869	3.357	2.673	5.987		8.91906	16.3606	23.1853
456		-1.161	9.12	2.489	6.41	7.651	13.245		-1.338	-12.998	-0.08	2.995	-0.326	1.607	-2.408		8.93696	15.4913	19.4287	22.2616	33.4698	14.5744		0.911342	2.93497	-16.1681	-4.04993	-4.13134	0.151111	-4.19562		0.826	0.55	3.352	4.539	2.319	6.966		2.988	2.061	2.439	2.852	3.172	2.473	6.682		8.99047	16.2887	23.1438
457		-1.154	9.127	2.532	6.435	7.66	13.249		-1.335	-13.024	-0.066	2.994	-0.335	1.615	-2.396		8.90965	15.4583	19.4364	22.3118	33.4727	14.5917		0.943734	2.97123	-16.1806	-4.04031	-4.11742	0.143023	-4.19464		0.694	0.723	2.992	4.628	2.409	7.197		3.06	1.905	2.194	2.623	3.167	2.398	5.774		8.93542	16.2502	23.1165
458		-1.149	9.136	2.523	6.46	7.669	13.254		-1.335	-13.048	-0.053	2.992	-0.345	1.624	-2.385		8.82053	15.381	19.4454	22.3235	33.5143	14.6736		0.953128	3.01631	-16.1952	-4.0283	-4.12001	0.127563	-4.18353		0.59	0.863	2.902	4.632	1.994	7.057		3.204	1.85	2.072	2.515	2.81	2.413	6.166		8.91906	16.1794	23.0736
459		-1.145	9.144	2.51	6.484	7.678	13.259		-1.337	-13.071	-0.04	2.991	-0.357	1.632	-2.373		8.76442	15.2958	19.4597	22.3502	33.5104	14.7014		0.976778	3.01091	-16.205	-4.01013	-4.10126	0.116318	-4.17129		0.574	1.085	3.098	4.765	2.17	7.076		3.394	1.882	2.327	2.46	3.127	2.492	5.78		8.99047	16.0952	23.0002
460		-1.145	9.154	2.526	6.508	7.686	13.264		-1.341	-13.093	-0.028	2.991	-0.37	1.64	-2.362		8.67956	15.2295	19.4525	22.3762	33.5567	14.74		0.98901	3.00335	-16.2274	-3.99704	-4.06867	0.102732	-4.16304		0.501	1.01	3.472	4.74	1.877	7.103		3.478	1.858	2.645	2.374	3.116	2.814	5.888		8.93542	16.0307	22.9195
461		-1.147	9.164	2.517	6.531	7.695	13.269		-1.347	-13.115	-0.016	2.992	-0.384	1.647	-2.351		8.99115	15.1714	19.4401	22.4267	33.5537	14.7633		1.00069	2.95655	-16.2451	-4.00345	-4.07872	0.095589	-4.16286		0.429	1.11	3.621	4.795	2.036	6.602		3.625	1.717	2.811	2.483	3.37	2.904	6.502		8.91906	15.9634	22.8165
462		-1.15	9.174	2.541	6.552	7.704	13.274		-1.354	-13.136	-0.004	2.993	-0.398	1.654	-2.339		8.93696	15.1276	19.4578	22.5579	33.5513	14.7545		1.01703	2.92531	-16.2504	-4.00228	-4.10908	0.09235	-4.15963		0.404	0.712	3.675	4.801	2.096	6.829		3.667	1.807	2.763	2.561	3.662	2.763	5.702		8.91906	15.9153	22.8202
463		-1.154	9.185	2.578	6.571	7.712	13.278		-1.362	-13.158	0.007	2.995	-0.411	1.659	-2.325		8.90965	15.0561	19.4754	22.6113	33.4938	14.7516		1.00274	2.94381	-16.2797	-3.99448	-4.12888	0.098105	-4.13966		0.271	0.718	3.647	4.725	1.97	6.81		3.679	1.913	2.837	2.555	3.482	2.772	6.815		8.99047	15.8388	22.8471
464		-1.159	9.196	2.613	6.591	7.72	13.283		-1.371	-13.18	0.017	2.997	-0.423	1.663	-2.311		8.82053	14.9516	19.4326	22.6276	33.436	14.7537		0.988174	2.95451	-16.2892	-3.99541	-4.11773	0.111042	-4.09776		0.286	0.897	3.777	4.667	1.972	6.766		3.597	2.131	2.825	2.415	3.888	2.654	6.584		8.93542	15.7355	22.8731
465		-1.163	9.208	2.634	6.61	7.728	13.289		-1.381	-13.203	0.028	2.999	-0.436	1.666	-2.294		8.76442	14.8851	19.4392	22.709	33.4592	14.7515		0.973808	2.95077	-16.2976	-3.99135	-4.08731	0.126878	-4.04247		0.159	1.229	3.692	4.634	1.717	6.813		3.556	2.161	2.781	2.496	3.741	2.598	7.014		8.91906	15.6682	22.8807
466		-1.168	9.218	2.674	6.629	7.734	13.296		-1.391	-13.225	0.037	3	-0.447	1.667	-2.275		8.99115	14.8093	19.4629	22.7558	33.4734	14.8509		0.959885	2.94386	-16.3253	-3.98524	-4.11936	0.150241	-3.9765		0.118	1.055	3.344	4.649	2.078	6.655		3.703	1.957	2.696	2.519	3.832	2.82	7.348		8.93542	15.5953	22.9079
467		-1.173	9.228	2.678	6.649	7.74	13.305		-1.403	-13.247	0.046	3.002	-0.46	1.668	-2.255		8.93696	14.7186	19.4686	22.7978	33.5034	14.8491		0.958133	2.9442	-16.336	-3.97705	-4.14869	0.167408	-3.91416		0.209	1.283	3.058	4.619	1.854	6.255		3.765	1.94	2.375	2.602	3.737	2.823	6.261		8.91906	15.5006	22.9587
468		-1.179	9.238	2.681	6.668	7.744	13.316		-1.415	-13.269	0.054	3.003	-0.473	1.67	-2.235		8.90965	14.6685	19.4809	22.8402	33.5453	14.8827		0.950924	2.9435	-16.3559	-3.95981	-4.18123	0.17957	-3.8648		0.301	0.8	2.868	4.73	1.964	6.42		3.704	2.074	2.167	2.656	3.513	2.877	7.239		8.99047	15.4463	22.97
469		-1.186	9.246	2.681	6.688	7.747	13.328		-1.428	-13.292	0.062	3.004	-0.487	1.671	-2.214		8.82053	14.658	19.4831	22.8684	33.5743	14.8818		0.956752	2.93321	-16.3768	-3.94504	-4.22017	0.181919	-3.82631		0.552	0.886	3.131	4.699	2.104	6.455		3.521	2.112	2.171	2.623	3.581	3.097	6.446		8.93542	15.437	23.0298
470		-1.195	9.253	2.684	6.707	7.75	13.338		-1.441	-13.314	0.07	3.006	-0.502	1.673	-2.193		8.76442	14.5992	19.4799	22.9199	33.5962	14.819		0.955254	2.91466	-16.3927	-3.93107	-4.22595	0.182132	-3.81063		0.719	0.415	3.318	4.645	2.053	6.622		3.263	2.2	2.521	2.624	3.415	3.213	6.692		8.91906	15.3798	23.0378
471		-1.205	9.26	2.709	6.725	7.752	13.348		-1.452	-13.336	0.077	3.008	-0.517	1.675	-2.174		8.67956	14.5208	19.4802	22.9379	33.6548	14.845		0.973514	2.90492	-16.4011	-3.92483	-4.24279	0.179845	-3.7998		0.782	1.057	3.587	4.624	2.368	6.794		3.367	1.998	2.575	2.402	3.604	3.025	6.451		8.99047	15.3027	23.0169
472		-1.217	9.267	2.733	6.745	7.754	13.356		-1.462	-13.358	0.085	3.011	-0.532	1.677	-2.154		8.62174	14.4495	19.5034	22.8794	33.6622	14.887		0.998754	2.90367	-16.4099	-3.93172	-4.27993	0.171762	-3.78991		0.704	0.976	3.782	4.629	1.868	6.967		3.452	1.988	2.652	2.618	3.461	3.011	5.803		8.93542	15.2291	23.0711
473		-1.228	9.272	2.789	6.765	7.756	13.364		-1.47	-13.381	0.093	3.014	-0.547	1.68	-2.135		8.60148	14.3315	19.5484	22.9023	33.6794	14.937		1.06091	2.89815	-16.4158	-3.93793	-4.29998	0.16413	-3.77576		0.672	1.213	3.839	4.689	2.028	6.73		3.497	2.054	2.539	2.652	3.204	2.967	6.467		8.91906	15.106	23.0379
474		-1.239	9.277	2.832	6.785	7.759	13.371		-1.476	-13.403	0.099	3.017	-0.562	1.682	-2.116		8.93696	14.2517	19.5996	23.0023	33.6932	15.0274		1.11635	2.8808	-16.4317	-3.94237	-4.31885	0.149634	-3.76279		0.709	0.866	3.826	4.688	1.689	6.82		3.305	2.137	2.639	2.531	2.945	2.778	5.494		8.99047	15.0173	22.91
475		-1.25	9.282	2.838	6.804	7.762	13.378		-1.482	-13.425	0.105	3.021	-0.576	1.685	-2.097		8.90965	14.1814	19.6323	23.0136	33.7134	15.0422		1.1631	2.87116	-16.457	-3.94871	-4.32465	0.139974	-3.76174		0.648	0.93	3.793	4.497	2.064	6.661		3.36	2.132	2.551	2.282	2.771	2.868	6.278		8.93542	14.9473	22.9123
476		-1.259	9.286	2.814	6.823	7.766	13.387		-1.487	-13.447	0.11	3.025	-0.59	1.687	-2.079		8.82053	14.121	19.6798	23.0484	33.708	15.0582		1.18957	2.88681	-16.4795	-3.95426	-4.34016	0.132888	-3.76551		0.615	0.94	3.516	4.478	1.513	6.471		3.138	1.985	2.429	2.38	2.771	2.894	5.986		8.91906	14.891	22.9573
477		-1.269	9.291	2.82	6.842	7.769	13.396		-1.491	-13.47	0.114	3.03	-0.604	1.69	-2.063		8.99115	14.0482	19.7362	23.1229	33.732	15.0855		1.19875	2.90055	-16.513	-3.96145	-4.36381	0.126711	-3.76473		0.541	1.012	3.178	4.466	1.582	6.401		3.079	1.917	2.079	2.53	2.704	2.791	6.211		8.99047	14.823	22.9509
478		-1.279	9.297	2.789	6.859	7.773	13.407		-1.495	-13.493	0.117	3.035	-0.617	1.692	-2.047		8.93696	13.9753	19.7654	23.1209	33.781	15.1185		1.19647	2.89457	-16.5397	-3.97122	-4.4004	0.126092	-3.75826		0.265	0.749	2.868	4.494	1.228	6.573		3.016	2.067	1.858	2.511	2.596	2.802	6.285		8.93542	14.7495	22.9753
479		-1.289	9.306	2.758	6.877	7.777	13.418		-1.498	-13.516	0.119	3.04	-0.63	1.696	-2.033		8.90965	13.8747	19.7887	23.1112	33.8054	15.1851		1.20291	2.82289	-16.5556	-3.98079	-4.44329	0.12083	-3.74262		0.378	0.89	3.023	4.518	1.188	6.43		3.123	2.149	1.785	2.388	3.036	2.848	5.424		8.91906	14.6428	23.0087
480		-1.299	9.316	2.749	6.895	7.782	13.429		-1.5	-13.538	0.121	3.046	-0.641	1.7	-2.019		8.82053	13.7931	19.7945	23.134	33.8213	15.2413		1.20966	2.81104	-16.5623	-3.99341	-4.42556	0.114885	-3.7162		0.317	0.782	3.18	4.507	1.197	6.552		3.199	2.065	2.303	2.568	3.121	2.697	6.451		8.99047	14.556	23.0451
481		-1.309	9.326	2.78	6.913	7.787	13.44		-1.5	-13.56	0.121	3.053	-0.651	1.704	-2.005		8.76442	13.7131	19.7969	23.2004	33.8469	15.3011		1.22768	2.80296	-16.5716	-4.00908	-4.44059	0.10196	-3.6812		0.187	0.853	3.114	4.445	1.275	6.587		3.016	2.066	2.801	2.625	3.256	2.786	5.921		8.93542	14.4759	23.1168
482		-1.32	9.336	2.801	6.932	7.793	13.449		-1.498	-13.581	0.121	3.06	-0.661	1.708	-1.991		8.67956	13.6246	19.817	23.2864	33.8882	15.2979		1.23907	2.78686	-16.5755	-4.02334	-4.44864	0.091256	-3.63617		-0.01	0.851	3.29	4.371	0.925	6.375		2.917	2.003	2.682	2.287	3.142	2.837	5.93		8.91906	14.3856	23.1325
483		-1.33	9.344	2.817	6.951	7.798	13.456		-1.495	-13.601	0.12	3.067	-0.67	1.713	-1.978		8.62174	13.5515	19.8267	23.3026	33.9327	15.2929		1.25575	2.7582	-16.5731	-4.03629	-4.48279	0.078882	-3.58246		-0.136	1.055	3.5	4.444	1.26	6.133		2.739	1.941	2.542	2.325	2.849	2.531	5.443		8.9187	14.3124	23.1727
484		-1.339	9.35	2.866	6.97	7.804	13.462		-1.49	-13.62	0.119	3.074	-0.679	1.717	-1.966		8.60148	13.5105	19.849	23.3739	33.9713	15.2743		1.26597	2.7412	-16.5824	-4.04911	-4.49932	0.069199	-3.53013		-0.009	1.017	3.313	4.402	1.276	6.323		2.766	2.149	2.557	2.53	2.99	2.485	5.031		9.39679	14.2683	23.2285
485		-1.348	9.354	2.919	6.989	7.807	13.467		-1.482	-13.637	0.117	3.081	-0.689	1.722	-1.955		9.10108	13.4393	19.8823	23.4298	34.0036	15.2479		1.27116	2.73895	-16.6029	-4.05089	-4.52041	0.066282	-3.48753		0.083	0.873	3.437	4.472	1.031	6.153		2.846	2.017	2.577	2.49	2.722	2.405	5.749		9.41503	14.1908	23.2599
486		-1.356	9.356	2.947	7.008	7.81	13.47		-1.473	-13.653	0.116	3.087	-0.699	1.727	-1.945		9.10508	13.3895	19.9358	23.4674	34.047	15.2392		1.2761	2.74059	-16.628	-4.05492	-4.52601	0.070312	-3.44644		0.219	0.611	3.345	4.503	1.153	6.204		2.887	1.785	2.612	2.09	3.203	2.186	5.07		9.41474	14.1329	23.3013
487		-1.363	9.356	2.947	7.028	7.813	13.473		-1.462	-13.669	0.114	3.093	-0.71	1.732	-1.937		9.12677	13.2712	19.9773	23.4773	34.1027	15.2649		1.29356	2.69244	-16.6012	-4.05959	-4.55697	0.079164	-3.40763		0.358	0.618	2.887	4.409	1.218	6.052		2.935	1.765	2.217	2.102	3.318	2.313	5.824		9.42694	14.0095	23.3441
488		-1.371	9.356	2.941	7.049	7.816	13.474		-1.449	-13.684	0.111	3.099	-0.72	1.736	-1.929		9.16162	13.2043	20.0207	23.4956	34.1445	15.2647		1.31822	2.67614	-16.5899	-4.05132	-4.5751	0.086077	-3.37568		0.252	0.833	2.597	4.292	1.411	5.904		2.907	1.779	1.839	2.207	3.008	2.467	5.341		9.44668	13.9375	23.3765
489		-1.378	9.356	2.897	7.069	7.82	13.475		-1.436	-13.698	0.108	3.103	-0.73	1.739	-1.92		9.17605	13.1831	20.0629	23.5355	34.2379	15.2952		1.34638	2.6678	-16.6145	-4.04471	-4.59193	0.093366	-3.35253		0.328	1.159	2.58	4.377	1.28	5.862		2.844	1.768	1.547	2.05	2.877	2.33	5.714		9.44219	13.9176	23.353
490		-1.385	9.355	2.869	7.091	7.827	13.475		-1.423	-13.713	0.103	3.107	-0.74	1.741	-1.911		9.213	13.1561	20.1002	23.6777	34.247	15.2582		1.38346	2.66255	-16.6509	-4.03774	-4.5783	0.094564	-3.34097		0.401	0.929	2.876	4.408	1.317	5.799		2.597	1.679	1.629	2.045	2.478	2.455	6.103		9.45744	13.8876	23.345
491		-1.393	9.355	2.851	7.112	7.834	13.474		-1.412	-13.727	0.097	3.11	-0.748	1.743	-1.9		9.24357	13.0778	20.1449	23.6961	34.2779	15.2291		1.4139	2.6635	-16.6767	-4.02132	-4.56573	0.093407	-3.344		0.386	0.906	3.086	4.459	1.224	5.51		2.374	1.556	1.962	2.355	2.86	2.549	5.381		9.46505	13.8037	23.3614
492		-1.401	9.355	2.844	7.132	7.842	13.472		-1.402	-13.739	0.09	3.113	-0.757	1.743	-1.889		9.29336	12.9978	20.1666	23.6886	34.3144	15.2139		1.44747	2.69781	-16.6889	-4.01386	-4.56563	0.090754	-3.36045		0.484	0.706	3.419	4.436	1.648	5.393		2.269	1.741	2.289	2.266	2.98	2.452	6.403		9.49326	13.711	23.3359
493		-1.411	9.356	2.844	7.151	7.85	13.472		-1.393	-13.748	0.083	3.114	-0.764	1.743	-1.878		9.34133	12.9456	20.1823	23.761	34.3507	15.2019		1.46623	2.68054	-16.7175	-3.99997	-4.57982	0.084587	-3.37384		0.499	0.657	3.492	4.588	1.207	5.489		2.465	1.891	2.411	2.175	2.784	2.443	5.842		9.52333	13.6547	23.3784
494		-1.421	9.357	2.82	7.167	7.857	13.471		-1.385	-13.756	0.075	3.115	-0.77	1.744	-1.868		9.33291	12.8995	20.2018	23.7878	34.4041	15.2622		1.4799	2.66453	-16.7546	-3.98839	-4.59655	0.078293	-3.37357		0.586	0.385	3.487	4.768	1.618	5.099		2.291	1.748	2.413	2.327	2.91	2.361	6.413		9.50403	13.6028	23.5386
495		-1.432	9.359	2.792	7.18	7.863	13.47		-1.378	-13.761	0.068	3.115	-0.776	1.746	-1.858		9.33764	12.8177	20.2462	23.8522	34.4352	15.2513		1.48753	2.65251	-16.7759	-3.98749	-4.6186	0.068216	-3.36457		0.593	0.769	3.441	4.863	1.392	5.094		2.349	1.771	2.498	2.138	2.482	2.237	6.157		9.50606	13.5194	23.589
496		-1.443	9.363	2.782	7.191	7.869	13.468		-1.369	-13.762	0.061	3.116	-0.782	1.748	-1.85		9.30778	12.7785	20.3071	23.913	34.4524	15.2752		1.50391	2.65269	-16.7991	-3.99516	-4.64496	0.06486	-3.35198		0.597	0.757	3.444	5.11	1.478	5.139		2.137	1.874	2.547	2.279	2.601	2.392	6.068		9.4753	13.476	23.6336
497		-1.452	9.368	2.804	7.201	7.876	13.464		-1.36	-13.763	0.056	3.118	-0.787	1.751	-1.842		9.26985	12.6882	20.3687	23.9182	34.4569	15.2687		1.50648	2.60934	-16.8199	-4.00413	-4.67409	0.063503	-3.34206		0.429	0.953	3.19	5.105	1.637	5.071		2.184	1.933	2.305	2.252	2.737	2.507	5.904		9.44022	13.3848	23.6987
498		-1.459	9.373	2.817	7.21	7.883	13.459		-1.349	-13.761	0.05	3.12	-0.791	1.754	-1.834		9.24222	12.6372	20.4465	23.9042	34.4602	15.2042		1.50705	2.55477	-16.8345	-4.01299	-4.707	0.069019	-3.33098		0.458	0.788	2.761	4.976	1.546	5.679		2.009	1.887	1.994	2.162	2.785	2.573	4.703		9.4206	13.3286	23.7351
499		-1.463	9.379	2.866	7.22	7.891	13.451		-1.337	-13.759	0.044	3.123	-0.795	1.756	-1.826		9.20423	12.5813	20.4905	23.9441	34.4889	15.2527		1.5072	2.54768	-16.8537	-4.02649	-4.74454	0.076794	-3.31611		0.399	0.775	2.6	4.664	1.119	5.856		1.998	1.628	1.729	2.401	3.022	2.651	5.521		9.3928	13.2703	23.7615
500		-1.464	9.386	2.919	7.231	7.899	13.441		-1.323	-13.755	0.039	3.126	-0.799	1.759	-1.82		9.1712	12.5361	20.5313	23.9795	34.4683	15.2713		1.50686	2.54406	-16.8558	-4.03675	-4.77478	0.083118	-3.29634		0.174	1.071	2.913	4.56	1.135	5.856		2.284	1.797	1.78	2.232	2.521	2.792	5.078		9.3698	13.2223	23.7714
501		-1.463	9.392	2.963	7.243	7.907	13.43		-1.308	-13.749	0.033	3.128	-0.803	1.763	-1.814		9.16623	12.4755	20.5743	23.9909	34.4957	15.2706		1.50951	2.53596	-16.8599	-4.03801	-4.82774	0.090663	-3.26792		0.22	1.005	3.142	4.429	0.986	6.01		2.652	1.967	2.097	2.279	2.792	2.798	5.074		9.37612	13.1585	23.7593
502		-1.463	9.396	2.996	7.254	7.914	13.415		-1.293	-13.741	0.027	3.128	-0.807	1.767	-1.808		9.15152	12.3951	20.5779	23.9502	34.4902	15.3287		1.50165	2.51916	-16.8663	-4.04188	-4.8787	0.093928	-3.23857		0.21	0.751	3.338	4.273	0.985	6.011		3.078	1.745	2.356	2.335	2.655	2.721	4.749		9.3716	13.0723	23.7521
503		-1.462	9.401	3.037	7.264	7.92	13.4		-1.277	-13.73	0.02	3.127	-0.811	1.773	-1.804		9.16047	12.3192	20.6025	24.0254	34.5741	15.3642		1.50952	2.50211	-16.876	-4.0492	-4.94437	0.093906	-3.21575		0.259	0.453	3.404	4.244	0.596	5.923		3.156	1.661	2.479	1.993	2.664	2.7	4.117		9.394	12.9877	23.7049
504		-1.462	9.405	3.064	7.273	7.926	13.382		-1.26	-13.718	0.015	3.126	-0.816	1.78	-1.799		9.15574	12.2463	20.6884	24.2213	34.664	15.3528		1.51847	2.48731	-16.903	-4.05748	-5.01908	0.086162	-3.19242		0.097	0.764	3.385	4.2	0.659	6.147		3.363	1.865	2.36	2.256	3.004	2.601	5.076		9.40088	12.9084	23.6491
505		-1.464	9.408	3.089	7.28	7.932	13.363		-1.244	-13.704	0.01	3.124	-0.821	1.788	-1.794		9.14483	12.143	20.725	24.2988	34.6712	15.3817		1.52997	2.47131	-16.9288	-4.05885	-5.10011	0.076666	-3.17058		0.016	0.669	3.465	4.181	0.428	6.311		3.454	2.057	2.442	2.271	2.74	2.609	4.605		9.40213	12.7964	23.669
506		-1.468	9.412	3.098	7.287	7.939	13.341		-1.227	-13.688	0.005	3.122	-0.827	1.796	-1.789		9.09772	12.0632	20.7416	24.3	34.6659	15.3147		1.555	2.47	-16.9529	-4.06412	-5.19401	0.063772	-3.16074		-0.144	0.991	3.418	4.164	0.595	6.3		3.692	1.966	2.437	2.378	3.023	2.747	5.379		9.36663	12.7105	23.7146
507		-1.473	9.415	3.12	7.294	7.947	13.318		-1.209	-13.67	0.002	3.12	-0.832	1.804	-1.783		9.05679	11.9683	20.7856	24.3431	34.6678	15.3033		1.57448	2.48111	-16.962	-4.07366	-5.28642	0.048593	-3.15882		-0.279	0.814	3.024	4.104	0.499	6.472		3.54	1.936	2.26	2.555	2.942	2.695	5.042		9.33539	12.609	23.7596
508		-1.479	9.419	3.129	7.303	7.955	13.295		-1.189	-13.65	-0.002	3.119	-0.838	1.812	-1.776		9.01742	11.8853	20.8077	24.4287	34.6624	15.2707		1.60133	2.49863	-16.9598	-4.07754	-5.34195	0.03893	-3.15501		-0.32	1.071	2.67	4.145	0.523	6.577		3.248	1.911	1.737	2.46	2.928	2.647	5.292		9.30529	12.5217	23.8559
509		-1.486	9.423	3.142	7.312	7.965	13.273		-1.169	-13.627	-0.004	3.118	-0.842	1.818	-1.769		8.98444	11.7461	20.8178	24.5104	34.6638	15.2739		1.61722	2.51449	-16.9609	-4.0783	-5.35006	0.032543	-3.15455		-0.313	0.622	2.434	4.196	0.333	6.445		3.004	1.978	1.502	2.553	3.081	2.64	5.67		9.27844	12.3729	23.9426
510		-1.493	9.428	3.135	7.322	7.975	13.252		-1.147	-13.6	-0.007	3.117	-0.846	1.823	-1.76		8.95929	11.7012	20.8235	24.575	34.6496	15.3192		1.64253	2.52896	-16.9528	-4.08121	-5.39844	0.031276	-3.1468		-0.271	0.535	2.428	4.11	0.586	6.429		2.961	1.793	1.54	2.29	2.787	2.498	4.974		9.25729	12.3246	24.0115
511		-1.5	9.434	3.135	7.332	7.986	13.233		-1.124	-13.57	-0.01	3.116	-0.85	1.828	-1.752		8.92536	11.6553	20.8095	24.6445	34.6096	15.2702		1.65014	2.53844	-16.9506	-4.08287	-5.46308	0.027516	-3.13927		-0.204	0.25	2.625	4.056	0.33	6.185		3.048	1.523	1.702	2.277	3.112	2.42	5.937		9.22481	12.2749	24.0685
512		-1.506	9.441	3.12	7.34	7.996	13.215		-1.099	-13.537	-0.013	3.115	-0.853	1.832	-1.743		8.93001	11.5649	20.828	24.7411	34.5932	15.2158		1.66488	2.55515	-16.949	-4.08062	-5.52185	0.019907	-3.13629		-0.167	0.862	2.779	4.09	0.281	5.854		3.069	1.679	1.916	2.406	3.024	2.498	5.167		9.2296	12.1859	24.0858
513		-1.512	9.45	3.105	7.346	8.005	13.199		-1.074	-13.5	-0.015	3.114	-0.857	1.835	-1.736		8.90689	11.5042	20.8248	24.7962	34.6195	15.1812		1.67079	2.57482	-16.9608	-4.07612	-5.58741	0.010049	-3.1349		0.191	0.747	2.928	4.086	0.457	5.765		2.939	1.686	2.1	2.325	2.874	2.367	5.52		9.20408	12.1212	24.0822
514		-1.516	9.458	3.101	7.349	8.014	13.183		-1.049	-13.461	-0.018	3.113	-0.86	1.838	-1.73		8.86597	11.4659	20.8356	24.8689	34.5969	15.1349		1.67139	2.58213	-16.9691	-4.07703	-5.58133	-0.002588	-3.12966		0.391	0.938	2.981	4.101	0.961	5.935		2.782	1.639	2.179	2.214	2.989	2.378	5.047		9.15637	12.0825	24.0884
515		-1.519	9.465	3.086	7.353	8.022	13.169		-1.024	-13.419	-0.021	3.114	-0.863	1.842	-1.725		8.85339	11.4143	20.8464	24.9508	34.5662	15.1589		1.67879	2.58506	-16.9761	-4.06639	-5.63827	-0.015779	-3.111		0.6	0.734	3.167	4.12	0.925	5.757		2.869	1.524	2.247	2.531	2.909	2.414	5.265		9.13743	12.0231	24.1015
516		-1.521	9.47	3.083	7.355	8.029	13.155		-0.999	-13.376	-0.025	3.114	-0.865	1.846	-1.722		8.79086	11.4159	20.8876	24.9569	34.5723	15.1493		1.66961	2.57703	-17.0045	-4.05369	-5.70555	-0.033807	-3.08367		0.517	0.879	3.077	4.138	1.321	5.951		3.02	1.638	2.312	2.338	3.339	2.422	5.303		9.06996	12.0202	24.0764
517		-1.522	9.473	3.104	7.358	8.037	13.14		-0.975	-13.33	-0.031	3.116	-0.867	1.85	-1.721		8.75281	11.3795	20.9299	24.9497	34.5633	15.0843		1.65741	2.58009	-17.0141	-4.04136	-5.78339	-0.043272	-3.05611		0.746	0.717	3.034	4.08	1.507	5.949		3.108	1.824	2.253	2.376	3.466	2.371	4.313		9.02882	11.9786	24.0861
518		-1.524	9.474	3.107	7.361	8.044	13.125		-0.953	-13.282	-0.038	3.119	-0.868	1.855	-1.723		8.72885	11.3565	20.9911	25.0387	34.5686	15.0868		1.63189	2.59401	-17.0231	-4.01888	-5.84781	-0.052835	-3.03195		0.817	0.668	2.75	4.064	1.886	5.657		3.038	1.923	1.82	2.405	3.284	2.432	5.15		9.00056	11.957	24.084
519		-1.525	9.475	3.098	7.364	8.051	13.109		-0.93	-13.233	-0.045	3.123	-0.869	1.861	-1.726		8.73272	11.3366	21.0428	25.1306	34.629	14.9648		1.6066	2.59557	-17.0468	-3.99967	-5.85276	-0.055528	-3.01761		0.729	0.564	2.42	4.046	2.121	5.604		2.957	1.842	1.639	2.225	3.171	2.563	4.572		8.99986	11.9345	24.0693
520		-1.528	9.477	3.095	7.368	8.057	13.092		-0.908	-13.181	-0.053	3.127	-0.87	1.866	-1.73		8.71752	11.3233	21.083	25.1802	34.6706	14.9375		1.59165	2.57867	-17.0722	-3.98195	-5.91665	-0.055168	-3.01241		0.736	0.807	2.358	4.068	2.408	5.655		3.074	1.8	1.541	2.377	3.381	2.372	4.987		8.98173	11.9186	24.0612
521		-1.533	9.482	3.083	7.369	8.063	13.074		-0.887	-13.128	-0.062	3.13	-0.871	1.87	-1.736		8.68286	11.3052	21.1134	25.2188	34.6842	14.8749		1.56074	2.55647	-17.085	-3.96124	-5.99365	-0.054215	-3.01855		0.577	0.715	2.571	4.026	2.168	5.683		3.117	1.945	1.883	2.448	3.797	2.449	4.878		8.94785	11.8897	24.0312
522		-1.537	9.488	3.077	7.37	8.068	13.054		-0.868	-13.074	-0.071	3.132	-0.873	1.873	-1.742		8.70009	11.2859	21.1357	25.24	34.7228	14.8762		1.54273	2.54169	-17.1009	-3.94856	-6.08609	-0.052401	-3.03645		0.44	0.652	2.773	3.991	2.301	5.695		3.184	1.801	2.105	2.109	3.921	2.363	5.074		8.96659	11.8662	24.0643
523		-1.543	9.496	3.064	7.372	8.074	13.034		-0.85	-13.018	-0.08	3.133	-0.875	1.875	-1.747		8.67904	11.231	21.1403	25.2864	34.7291	14.8868		1.53045	2.54263	-17.1304	-3.93854	-6.11838	-0.054874	-3.06928		0.462	0.593	3.13	3.852	2.123	5.656		3.053	1.454	2.251	2.325	3.858	2.254	5.382		8.94689	11.8083	24.0854
524		-1.55	9.503	3.064	7.373	8.081	13.014		-0.835	-12.962	-0.089	3.134	-0.876	1.876	-1.752		8.65185	11.1664	21.145	25.353	34.7338	14.8889		1.55033	2.553	-17.152	-3.92839	-6.13734	-0.051958	-3.11348		0.534	0.882	3.15	3.813	1.945	5.788		2.851	1.479	2.246	2.298	4.553	2.436	4.575		8.91834	11.744	24.1437
525		-1.558	9.511	3.058	7.374	8.088	12.994		-0.822	-12.905	-0.098	3.134	-0.877	1.878	-1.757		8.6103	11.1247	21.1562	25.3901	34.7823	14.9237		1.57753	2.55917	-17.175	-3.9294	-6.14905	-0.047163	-3.15243		0.565	0.516	3.221	3.807	2.299	5.793		2.808	1.458	2.006	2.273	4.318	2.523	5.234		8.87893	11.7042	24.1239
526		-1.566	9.518	3.043	7.376	8.096	12.975		-0.812	-12.849	-0.106	3.134	-0.876	1.879	-1.76		8.56928	11.0347	21.1525	25.3902	34.8001	14.8757		1.6125	2.54106	-17.196	-3.92959	-6.20307	-0.042917	-3.18178		0.646	0.566	3.212	3.742	2.253	5.647		2.931	1.156	1.974	2.314	4.422	2.386	4.581		8.84354	11.6119	24.1347
527		-1.575	9.527	3.03	7.379	8.104	12.958		-0.805	-12.792	-0.112	3.134	-0.875	1.881	-1.762		8.53157	10.9836	21.1711	25.3902	34.7995	14.873		1.64104	2.53233	-17.266	-3.92895	-6.25686	-0.048096	-3.19966		0.747	0.21	3.114	3.614	2.257	5.594		2.979	1.304	1.875	2.039	4.161	2.568	4.729		8.81514	11.5578	24.1439
528		-1.586	9.536	3.006	7.382	8.111	12.943		-0.799	-12.734	-0.116	3.134	-0.874	1.883	-1.764		8.48197	10.9322	21.212	25.4191	34.7924	14.867		1.66487	2.53675	-17.2997	-3.94603	-6.29429	-0.056086	-3.20809		0.574	0.677	2.912	3.525	1.611	5.772		2.867	1.528	1.566	2.102	3.918	2.508	4.33		8.7748	11.504	24.1349
529		-1.596	9.546	3.005	7.385	8.117	12.929		-0.793	-12.675	-0.12	3.134	-0.873	1.884	-1.765		8.46599	10.8351	21.2638	25.4247	34.7981	14.8591		1.67939	2.50704	-17.3087	-3.9564	-6.31216	-0.064086	-3.20209		0.561	0.604	2.527	3.483	1.855	5.996		2.827	1.499	1.294	2.128	4.043	2.301	4.37		8.77217	11.4064	24.1169
530		-1.608	9.556	2.984	7.389	8.121	12.917		-0.786	-12.614	-0.122	3.134	-0.872	1.886	-1.766		8.39564	10.7832	21.3024	25.4308	34.8265	14.8943		1.6753	2.4743	-17.3176	-3.9677	-6.36287	-0.07374	-3.18302		0.535	0.949	2.383	3.419	1.414	5.849		2.664	1.526	1.251	2.043	3.562	2.312	4.391		8.71549	11.3563	24.0944
531		-1.62	9.567	2.999	7.393	8.125	12.905		-0.778	-12.55	-0.123	3.135	-0.873	1.888	-1.767		8.32278	10.7352	21.3131	25.4487	34.8729	14.9349		1.66226	2.44176	-17.321	-3.98669	-6.43124	-0.08024	-3.1502		0.476	0.839	2.529	3.428	1.45	5.851		2.816	1.693	1.715	2.22	4.021	2.494	3.643		8.65492	11.3102	24.0628
532		-1.631	9.578	3.033	7.398	8.128	12.893		-0.768	-12.485	-0.123	3.136	-0.874	1.892	-1.768		8.2644	10.6982	21.3405	25.5013	34.8458	14.957		1.63205	2.36948	-17.3242	-3.99427	-6.48217	-0.092276	-3.12074		0.33	0.767	2.697	3.331	1.276	5.742		2.904	1.624	1.89	2.253	4.032	2.475	4.588		8.6091	11.2717	24.0544
533		-1.642	9.589	3.071	7.404	8.131	12.881		-0.756	-12.418	-0.123	3.139	-0.875	1.898	-1.769		8.21426	10.6462	21.3789	25.5122	34.8773	14.9176		1.60836	2.35277	-17.3319	-4.00045	-6.49872	-0.105037	-3.11237		0.301	0.45	2.82	3.153	1.271	5.682		3.05	1.468	2.115	2.36	3.608	2.646	4.094		8.56607	11.2135	24.0365
534		-1.652	9.601	3.111	7.412	8.135	12.87		-0.744	-12.35	-0.122	3.143	-0.877	1.906	-1.77		8.22569	10.6087	21.4357	25.5949	34.8178	14.8911		1.60568	2.34978	-17.3447	-4.00059	-6.49368	-0.117852	-3.12443		0.267	0.45	3.053	3.102	1.371	5.596		3.202	1.542	2.282	2.241	3.774	2.593	4.59		8.57727	11.1726	24.0088
535		-1.662	9.613	3.176	7.42	8.138	12.859		-0.731	-12.28	-0.121	3.148	-0.878	1.915	-1.771		8.22461	10.5511	21.4765	25.6517	34.8148	14.9015		1.60603	2.34608	-17.3597	-3.98945	-6.5197	-0.124678	-3.14325		0.441	0.44	2.977	3.309	0.918	5.586		3.341	1.444	2.346	2.123	3.552	2.511	4.486		8.57056	11.1164	23.9905
536		-1.672	9.625	3.2	7.43	8.141	12.85		-0.718	-12.212	-0.12	3.152	-0.88	1.925	-1.772		8.24149	10.4646	21.5048	25.6979	34.7754	14.9105		1.62168	2.36561	-17.3868	-3.9699	-6.56258	-0.127589	-3.15869		0.355	0.712	2.968	3.409	0.893	5.723		3.317	1.301	2.378	2.289	3.779	2.417	4.879		8.57768	11.0342	23.9828
537		-1.683	9.636	3.228	7.441	8.142	12.842		-0.707	-12.144	-0.12	3.156	-0.882	1.934	-1.772		8.27463	10.3622	21.5159	25.7543	34.8336	14.939		1.64346	2.38374	-17.4156	-3.94084	-6.59718	-0.136509	-3.17595		0.275	0.633	2.827	3.663	0.79	5.862		3.27	1.576	2.297	2.058	3.887	2.197	5.238		8.60027	10.9349	23.9908
538		-1.694	9.646	3.265	7.451	8.141	12.836		-0.697	-12.076	-0.12	3.16	-0.883	1.942	-1.772		8.26252	10.3147	21.5136	25.8376	34.8317	14.9608		1.66887	2.36799	-17.4411	-3.92071	-6.61785	-0.144958	-3.19302		0.257	0.88	2.635	3.788	0.566	6.019		3.138	1.563	2.089	2.093	3.625	1.984	4.445		8.57726	10.8863	24.0622
539		-1.706	9.654	3.306	7.461	8.139	12.831		-0.687	-12.008	-0.119	3.163	-0.884	1.949	-1.771		8.26193	10.3111	21.5266	25.889	34.7088	14.9576		1.6826	2.35754	-17.4793	-3.90012	-6.62082	-0.157351	-3.20701		0.26	0.464	2.197	3.941	-0.041	5.785		3.119	1.614	1.541	2.411	3.672	2.243	5.178		8.56886	10.8814	24.1713
540		-1.719	9.66	3.321	7.47	8.137	12.826		-0.678	-11.941	-0.119	3.166	-0.884	1.953	-1.768		8.24027	10.2706	21.5403	25.9158	34.7505	14.8821		1.69037	2.34876	-17.4667	-3.88719	-6.63886	-0.170604	-3.22966		0.209	0.703	1.997	4.074	-0.102	5.714		3.141	1.798	1.489	2.263	3.4	2.415	4.492		8.54204	10.839	24.2529
541		-1.732	9.665	3.355	7.477	8.136	12.821		-0.669	-11.875	-0.117	3.17	-0.882	1.956	-1.764		8.22027	10.2452	21.5449	25.9726	34.7481	14.8812		1.68831	2.32577	-17.4681	-3.86991	-6.6401	-0.189175	-3.25394		0.105	0.543	1.99	4.146	-0.042	6.06		3	1.604	1.627	2.159	3.684	2.297	4.75		8.51951	10.8194	24.301
542		-1.744	9.669	3.407	7.485	8.135	12.817		-0.658	-11.811	-0.115	3.175	-0.881	1.956	-1.76		8.21951	10.2474	21.5501	25.9869	34.8179	14.8303		1.69977	2.29544	-17.491	-3.84882	-6.59683	-0.210114	-3.28069		0.351	0.707	2.376	4.275	0.214	5.995		2.944	1.413	1.954	2.166	3.739	2.235	4.466		8.51895	10.8288	24.3197
543		-1.756	9.672	3.404	7.494	8.135	12.813		-0.645	-11.748	-0.112	3.18	-0.879	1.955	-1.756		8.2168	10.2582	21.5529	25.9943	34.8389	14.7904		1.71568	2.27115	-17.4946	-3.82813	-6.53126	-0.224892	-3.31169		0.277	0.441	2.538	4.468	0.033	5.849		2.901	1.562	2.274	1.877	3.419	2.122	4.554		8.51631	10.8503	24.3769
544		-1.767	9.674	3.389	7.504	8.137	12.81		-0.63	-11.686	-0.11	3.186	-0.878	1.951	-1.752		8.21272	10.2527	21.5679	25.9534	34.9265	14.7973		1.7324	2.26009	-17.5192	-3.7934	-6.49664	-0.240259	-3.3549		0.159	0.81	2.65	4.519	-0.075	5.812		2.971	1.517	2.361	1.85	3.285	1.931	4.336		8.51756	10.8441	24.4324
545		-1.778	9.676	3.355	7.516	8.139	12.807		-0.614	-11.625	-0.107	3.193	-0.876	1.945	-1.75		8.20199	10.2706	21.5747	25.9044	34.9131	14.7625		1.75027	2.25466	-17.5424	-3.7728	-6.47654	-0.25313	-3.40741		0.028	0.749	2.887	4.425	-0.304	6.023		3.062	1.648	2.341	1.85	2.788	2.259	3.446		8.51311	10.8634	24.5304
546		-1.787	9.678	3.293	7.528	8.141	12.804		-0.596	-11.565	-0.105	3.2	-0.875	1.939	-1.75		8.19507	10.2471	21.6117	25.9501	34.9845	14.7723		1.74303	2.24526	-17.5514	-3.74909	-6.44069	-0.269776	-3.44736		0.231	0.742	2.943	4.279	-0.319	5.544		2.897	1.783	2.071	1.76	3.341	2.369	4.296		8.51113	10.8366	24.5676
547		-1.795	9.679	3.231	7.539	8.144	12.801		-0.578	-11.506	-0.104	3.207	-0.874	1.932	-1.751		8.1699	10.2297	21.6463	25.9536	35.0047	14.7503		1.73791	2.21976	-17.5875	-3.72243	-6.38222	-0.280135	-3.47791		0.089	0.798	2.986	4.263	-0.632	5.246		2.869	1.659	1.92	1.909	3.766	2.313	3.957		8.4907	10.8209	24.5677
548		-1.802	9.68	3.209	7.55	8.147	12.797		-0.559	-11.449	-0.102	3.213	-0.873	1.926	-1.755		8.14173	10.1678	21.7004	25.9266	35.0375	14.7595		1.73552	2.18346	-17.6326	-3.71107	-6.34085	-0.291504	-3.49953		0.119	0.807	3.004	4.145	-0.277	5.362		2.845	1.852	1.88	1.956	3.497	2.405	4.462		8.4695	10.7609	24.553
549		-1.806	9.681	3.215	7.559	8.148	12.791		-0.541	-11.394	-0.101	3.219	-0.872	1.922	-1.76		8.12584	10.1504	21.7716	25.9585	35.0423	14.718		1.74166	2.14799	-17.6726	-3.70172	-6.34571	-0.303815	-3.51441		0.361	0.723	2.661	4.26	-0.056	5.19		2.698	1.69	1.427	2.001	3.156	2.562	4.356		8.46302	10.7464	24.5781
550		-1.807	9.681	3.253	7.567	8.15	12.785		-0.522	-11.342	-0.099	3.226	-0.871	1.918	-1.767		8.11635	10.0809	21.8202	25.9756	35.1259	14.7212		1.75115	2.1188	-17.7134	-3.69385	-6.35433	-0.321485	-3.52466		0.263	0.444	2.346	4.228	0.231	5.011		2.601	1.388	1.344	2.15	2.89	2.451	4.421		8.46396	10.6738	24.6117
551		-1.806	9.679	3.333	7.574	8.151	12.778		-0.504	-11.293	-0.096	3.231	-0.869	1.915	-1.775		8.12099	10.0041	21.8762	26.0038	35.2057	14.7244		1.78371	2.09239	-17.7537	-3.67735	-6.33769	-0.340468	-3.53393		0.371	0.575	2.142	4.201	0.314	5.263		2.537	1.474	1.355	2.23	2.949	2.54	4.437		8.48078	10.5887	24.6341
552		-1.803	9.678	3.383	7.582	8.151	12.768		-0.487	-11.246	-0.093	3.237	-0.868	1.914	-1.782		8.10972	9.98942	21.9067	26.034	35.2956	14.75		1.83235	2.05745	-17.7788	-3.66363	-6.28701	-0.351367	-3.53753		0.243	0.442	2.478	4.256	0.583	5.575		2.464	1.481	1.756	1.889	2.964	2.47	3.602		8.47934	10.5696	24.6322
553		-1.8	9.676	3.423	7.591	8.152	12.756		-0.47	-11.202	-0.089	3.242	-0.866	1.913	-1.789		8.08364	9.96681	21.9298	26.1078	35.3318	14.7468		1.88978	2.02155	-17.7865	-3.64799	-6.22082	-0.362751	-3.53337		0.262	0.88	2.632	4.24	0.641	5.533		2.579	1.369	1.845	1.839	2.726	2.351	4.259		8.46081	10.5472	24.6324
554		-1.797	9.676	3.454	7.601	8.152	12.743		-0.455	-11.16	-0.085	3.245	-0.865	1.913	-1.794		8.05113	9.88863	21.9378	26.1166	35.4533	14.7118		1.95266	1.98812	-17.801	-3.62367	-6.22838	-0.372362	-3.52846		0.313	0.67	2.844	4.172	0.741	5.595		2.631	1.594	1.768	1.998	2.579	2.289	3.579		8.43496	10.4751	24.6648
555		-1.796	9.677	3.466	7.612	8.152	12.728		-0.441	-11.12	-0.081	3.247	-0.864	1.913	-1.796		8.02265	9.79346	21.9553	26.1622	35.5359	14.6364		1.9919	1.94271	-17.8363	-3.60699	-6.23041	-0.382122	-3.52261		0.275	1.014	2.81	4.05	0.236	5.537		2.696	1.486	1.904	1.978	2.75	2.384	4.191		8.41189	10.3839	24.6723
556		-1.797	9.68	3.439	7.625	8.151	12.711		-0.427	-11.08	-0.076	3.248	-0.862	1.913	-1.796		8.00165	9.73155	21.9803	26.2233	35.6207	14.6033		2.01794	1.9397	-17.8555	-3.59189	-6.23356	-0.39222	-3.52266		0.15	0.926	2.917	4.003	0.177	5.358		2.687	1.531	2.123	1.744	2.511	2.464	3.94		8.39286	10.3226	24.7275
557		-1.797	9.682	3.42	7.637	8.15	12.691		-0.413	-11.042	-0.071	3.247	-0.86	1.913	-1.792		7.98511	9.65627	21.9977	26.2491	35.7171	14.6148		2.01366	1.88848	-17.8867	-3.5687	-6.1747	-0.401684	-3.53651		0.392	0.965	2.855	4.022	0.114	5.336		2.585	1.764	2.282	1.937	2.908	2.514	4.045		8.37744	10.2492	24.7597
558		-1.796	9.684	3.423	7.65	8.147	12.671		-0.4	-11.005	-0.065	3.244	-0.858	1.914	-1.784		7.99205	9.57575	22.0297	26.2383	35.7651	14.6069		2.02207	1.85107	-17.9192	-3.55675	-6.11841	-0.414404	-3.56338		0.352	0.523	2.833	3.933	0.374	5.353		2.58	1.536	2.215	2.039	2.853	2.378	3.982		8.38442	10.1622	24.7695
559		-1.794	9.683	3.435	7.661	8.145	12.65		-0.387	-10.97	-0.06	3.24	-0.858	1.915	-1.773		8.00062	9.49935	22.0672	26.261	35.7895	14.6719		2.03646	1.83117	-17.9348	-3.53735	-6.12814	-0.429781	-3.60012		0.461	0.673	2.614	3.817	0.532	5.419		2.682	1.445	1.727	1.902	3.093	2.178	3.338		8.38875	10.0837	24.7725
560		-1.79	9.68	3.46	7.672	8.142	12.628		-0.376	-10.938	-0.054	3.234	-0.857	1.916	-1.76		8.02538	9.41574	22.1095	26.2763	35.8726	14.6789		2.0429	1.81662	-17.9535	-3.5129	-6.1267	-0.444745	-3.63544		0.584	0.735	2.208	3.734	0.453	5.591		2.706	1.431	1.38	1.759	2.814	2.118	4.147		8.4053	9.99531	24.7597
561		-1.784	9.674	3.507	7.684	8.139	12.607		-0.367	-10.908	-0.048	3.228	-0.858	1.917	-1.746		8.01001	9.33411	22.1653	26.2856	35.9071	14.6859		2.06892	1.80252	-17.9644	-3.49967	-6.10614	-0.456679	-3.6643		0.494	0.952	1.945	3.703	0.475	5.38		2.611	1.411	1.236	1.899	2.289	2.345	3.634		8.38127	9.91317	24.8001
562		-1.778	9.668	3.571	7.695	8.136	12.586		-0.358	-10.879	-0.041	3.222	-0.86	1.918	-1.731		8.01029	9.24928	22.1869	26.3161	35.9017	14.6912		2.09517	1.78725	-17.9674	-3.4757	-6.03673	-0.468211	-3.68479		0.521	0.998	2.149	3.692	0.103	5.363		2.455	1.628	1.512	1.895	2.508	2.357	4.213		8.36662	9.82765	24.8199
563		-1.77	9.66	3.605	7.707	8.133	12.565		-0.351	-10.852	-0.035	3.216	-0.863	1.919	-1.717		7.98426	9.20011	22.2295	26.3548	35.945	14.6418		2.12509	1.76128	-17.9736	-3.46007	-6.01672	-0.479228	-3.69664		0.566	0.925	2.276	3.667	0.427	5.759		2.622	1.624	1.697	1.694	2.525	2.268	3.947		8.31745	9.77381	24.7891
564		-1.762	9.654	3.652	7.718	8.129	12.543		-0.344	-10.826	-0.029	3.21	-0.867	1.919	-1.704		7.96104	9.15099	22.2597	26.3559	35.9755	14.6728		2.14621	1.78097	-17.9805	-3.45007	-6.01836	-0.491297	-3.68861		0.696	0.692	2.522	3.603	0.468	5.693		2.586	1.458	1.8	1.771	2.743	2.454	4.044		8.27333	9.72534	24.7362
565		-1.754	9.65	3.655	7.729	8.126	12.52		-0.337	-10.8	-0.025	3.205	-0.871	1.918	-1.691		7.95043	9.12362	22.2932	26.3848	35.9698	14.6844		2.17249	1.73753	-17.9933	-3.428	-6.0508	-0.505399	-3.67432		0.799	0.667	2.642	3.427	0.241	5.465		2.627	1.597	1.814	1.797	2.512	2.453	4.033		8.24705	9.69178	24.66
566		-1.745	9.647	3.677	7.739	8.123	12.496		-0.331	-10.775	-0.022	3.201	-0.875	1.917	-1.679		7.93815	9.12677	22.3341	26.4288	36.0074	14.7242		2.20766	1.72077	-18.0071	-3.41537	-6.07764	-0.512858	-3.66306		0.838	0.403	2.619	3.429	0.297	5.636		2.743	1.658	1.716	1.829	2.248	2.34	3.43		8.22051	9.69545	24.6676
567		-1.735	9.643	3.674	7.748	8.122	12.471		-0.326	-10.752	-0.022	3.196	-0.879	1.916	-1.667		7.95373	9.10356	22.3707	26.5433	36.0509	14.7461		2.24591	1.69199	-18.0277	-3.4055	-6.0765	-0.515796	-3.66596		0.963	0.495	2.634	3.541	0.011	5.506		2.757	1.458	1.766	1.742	2.358	2.438	4.246		8.22173	9.67022	24.6974
568		-1.724	9.64	3.695	7.756	8.123	12.444		-0.324	-10.73	-0.023	3.19	-0.883	1.916	-1.656		7.96718	9.07264	22.3993	26.5837	36.036	14.7543		2.29081	1.6605	-18.0458	-3.38311	-6.09382	-0.516746	-3.6824		0.879	0.584	2.573	3.463	-0.212	5.149		2.98	1.623	1.74	1.993	2.319	2.368	3.597		8.22718	9.63997	24.7768
569		-1.712	9.636	3.695	7.763	8.126	12.415		-0.324	-10.711	-0.025	3.185	-0.887	1.915	-1.645		7.95441	9.01443	22.4081	26.6372	36.0605	14.7032		2.33331	1.6317	-18.0517	-3.36755	-6.13779	-0.520574	-3.7059		0.947	0.735	2.547	3.496	-0.311	5.42		3.017	1.522	1.694	1.948	2.548	2.292	4.251		8.20738	9.57941	24.8236
570		-1.7	9.632	3.692	7.77	8.131	12.385		-0.326	-10.695	-0.027	3.179	-0.89	1.914	-1.635		7.9735	8.94438	22.4058	26.6606	36.0922	14.6436		2.38417	1.62782	-18.0605	-3.35459	-6.17977	-0.528872	-3.72908		0.973	0.594	2.123	3.45	-0.744	5.759		3.167	1.296	1.44	1.732	2.395	2.519	3.964		8.22402	9.50822	24.8752
571		-1.688	9.627	3.729	7.776	8.136	12.355		-0.33	-10.684	-0.03	3.172	-0.893	1.911	-1.626		7.95519	8.90817	22.4343	26.695	36.0679	14.6535		2.42225	1.6382	-18.0773	-3.32633	-6.21095	-0.53663	-3.75009		0.895	0.523	1.861	3.352	-0.563	5.636		3.185	1.504	1.257	1.965	2.364	2.502	4.004		8.20621	9.47327	24.9644
572		-1.677	9.621	3.748	7.783	8.141	12.326		-0.336	-10.676	-0.033	3.165	-0.896	1.904	-1.619		7.93487	8.85558	22.4406	26.7348	36.0935	14.2922		2.45083	1.64298	-18.0848	-3.29613	-6.21195	-0.542874	-3.76216		0.774	0.807	1.907	3.309	-0.274	5.679		3.088	1.555	1.423	2.037	2.726	2.276	3.81		8.18955	9.4216	25.0128
573		-1.668	9.614	3.772	7.789	8.146	12.296		-0.342	-10.671	-0.037	3.158	-0.9	1.895	-1.612		7.88003	8.8103	22.4505	26.6979	36.105	14.325		2.46198	1.6237	-18.0751	-3.26507	-6.24347	-0.538883	-3.76539		0.658	0.699	2.27	3.312	-0.475	5.687		3.149	1.416	1.605	1.856	2.457	2.372	3.377		8.14461	9.37565	25.0976
574		-1.658	9.606	3.791	7.795	8.149	12.267		-0.348	-10.669	-0.04	3.152	-0.904	1.882	-1.604		7.84113	8.77039	22.4292	26.6967	36.1349	14.281		2.4517	1.58895	-18.0625	-3.23948	-6.27841	-0.532776	-3.75879		0.542	0.754	2.344	3.351	-0.713	5.463		3.231	1.616	1.832	1.948	2.897	2.278	3.71		8.11808	9.33721	25.1219
575		-1.65	9.595	3.813	7.801	8.151	12.238		-0.354	-10.669	-0.044	3.146	-0.909	1.868	-1.596		7.80233	8.74359	22.4083	26.6906	36.1527	14.2346		2.43314	1.55556	-18.0799	-3.22855	-6.32496	-0.525816	-3.74458		0.532	0.231	2.607	3.462	-0.922	4.985		3.229	1.718	1.911	1.927	2.839	2.224	3.102		8.09129	9.30435	25.1772
576		-1.643	9.584	3.841	7.807	8.153	12.208		-0.359	-10.67	-0.048	3.14	-0.912	1.851	-1.588		7.78609	8.69208	22.3938	26.6586	36.2713	14.2074		2.39696	1.48677	-18.0869	-3.21314	-6.36048	-0.526047	-3.72412		0.463	0.877	2.842	3.569	-0.813	4.949		3.09	1.394	2	1.844	2.724	2.371	3.824		8.09161	9.25009	25.1928
577		-1.635	9.572	3.85	7.813	8.154	12.179		-0.364	-10.672	-0.051	3.134	-0.916	1.835	-1.579		7.73879	8.6537	22.4154	26.6956	36.2117	14.187		2.36228	1.4188	-18.0779	-3.21544	-6.35795	-0.527755	-3.70305		0.33	0.61	2.862	3.472	-0.992	5.053		2.931	1.483	1.999	2.099	2.831	2.423	3.713		8.0615	9.2055	25.2159
578		-1.627	9.559	3.856	7.82	8.157	12.151		-0.367	-10.675	-0.054	3.128	-0.918	1.82	-1.572		7.69047	8.60634	22.4533	26.7079	36.2596	14.2275		2.34125	1.39873	-18.0787	-3.21168	-6.36071	-0.534177	-3.69251		0.186	0.498	2.798	3.388	-0.963	4.996		2.908	1.571	1.992	2.176	2.727	2.275	3.931		8.02935	9.15587	25.2422
579		-1.62	9.547	3.856	7.826	8.16	12.123		-0.371	-10.678	-0.057	3.121	-0.921	1.805	-1.566		7.66256	8.52983	22.5008	26.6323	36.428	14.2189		2.33245	1.37767	-18.0586	-3.20412	-6.37855	-0.546025	-3.69432		0.006	0.685	2.722	3.499	-0.857	5.032		2.929	1.483	1.848	2.109	2.831	2.404	3.925		8.01692	9.07787	25.2301
580		-1.613	9.535	3.875	7.832	8.163	12.097		-0.376	-10.682	-0.06	3.112	-0.924	1.79	-1.562		7.61382	8.48651	22.5233	26.6559	36.4206	14.2898		2.34784	1.34225	-18.0833	-3.20036	-6.39809	-0.551323	-3.70219		-0.11	0.274	2.37	3.427	-0.985	5.28		2.76	1.495	1.419	2.02	2.445	2.428	3.4		7.97745	9.03077	25.2099
581		-1.606	9.525	3.875	7.838	8.167	12.071		-0.382	-10.687	-0.065	3.101	-0.927	1.777	-1.559		7.56785	8.42973	22.5558	26.6997	36.5331	14.3209		2.37831	1.31494	-18.0908	-3.1897	-6.41263	-0.550818	-3.71219		-0.204	0.78	2.123	3.426	-0.811	5.051		2.64	1.676	1.259	2.032	2.184	2.241	4.019		7.93448	8.96592	25.1989
582		-1.598	9.517	3.884	7.843	8.169	12.047		-0.39	-10.692	-0.071	3.089	-0.931	1.766	-1.556		7.54461	8.37423	22.5795	26.7291	36.512	14.3241		2.41669	1.30415	-18.0786	-3.18508	-6.43009	-0.541889	-3.72274		-0.54	0.386	1.925	3.464	-0.66	4.767		2.66	1.501	1.478	1.802	2.613	2.341	3.389		7.91035	8.90432	25.1728
583		-1.591	9.511	3.906	7.847	8.17	12.022		-0.401	-10.696	-0.078	3.074	-0.936	1.755	-1.553		7.51704	8.28878	22.6064	26.7847	36.5147	14.3416		2.44544	1.29619	-18.0754	-3.17869	-6.47296	-0.53419	-3.73034		-0.76	0.514	2.112	3.619	-0.86	4.842		2.73	1.57	1.727	1.986	2.514	2.312	4		7.87934	8.80991	25.2037
584		-1.583	9.507	3.921	7.849	8.169	11.998		-0.416	-10.699	-0.087	3.058	-0.941	1.746	-1.549		7.49386	8.20114	22.6199	26.8169	36.4719	14.3352		2.48406	1.28298	-18.0298	-3.17796	-6.51946	-0.526554	-3.73278		-0.621	0.64	2.399	3.74	-0.922	4.943		2.802	1.798	1.794	1.703	2.455	2.104	3.695		7.84847	8.72481	25.1912
585		-1.574	9.506	3.906	7.85	8.167	11.975		-0.434	-10.7	-0.096	3.042	-0.946	1.739	-1.545		7.47228	8.1384	22.6487	26.8668	36.545	14.4033		2.52402	1.35809	-17.986	-3.16997	-6.55156	-0.516113	-3.72565		-0.461	0.638	2.584	3.782	-0.579	4.591		2.809	1.512	1.809	1.701	2.849	2.265	3.719		7.81669	8.66715	25.2084
586		-1.565	9.506	3.89	7.85	8.164	11.951		-0.455	-10.699	-0.105	3.025	-0.952	1.733	-1.54		7.44866	8.11495	22.6696	26.8804	36.5168	14.4014		2.55084	1.33193	-17.9489	-3.16405	-6.57455	-0.50523	-3.71643		-0.425	0.701	2.601	3.687	-0.935	4.73		2.741	1.541	1.81	1.985	2.71	2.347	3.447		7.78305	8.65055	25.1536
587		-1.556	9.506	3.874	7.85	8.161	11.927		-0.48	-10.696	-0.113	3.009	-0.957	1.728	-1.536		7.42491	8.0913	22.6791	26.8696	36.5684	14.4697		2.58748	1.29712	-17.9171	-3.1509	-6.6269	-0.49433	-3.69915		-0.313	0.731	2.577	3.574	-0.767	4.95		2.808	1.626	1.822	1.891	3.098	2.281	3.088		7.74579	8.63425	25.1477
588		-1.546	9.507	3.841	7.85	8.159	11.903		-0.508	-10.692	-0.12	2.993	-0.963	1.724	-1.532		7.39996	8.08049	22.6794	26.887	36.578	14.4802		2.61675	1.28075	-17.8808	-3.12258	-6.70251	-0.487362	-3.67194		-0.125	0.883	2.605	3.559	-0.462	4.953		2.876	1.426	1.895	1.93	3.195	2.283	3.545		7.70529	8.62125	25.1315
589		-1.536	9.508	3.819	7.85	8.158	11.878		-0.538	-10.685	-0.126	2.977	-0.967	1.721	-1.53		7.36377	8.06098	22.6821	26.8225	36.6051	14.5227		2.6332	1.27711	-17.8406	-3.09318	-6.76994	-0.47537	-3.64507		0.056	0.81	2.526	3.464	-0.737	4.802		2.937	1.612	1.895	1.962	2.894	2.405	3.014		7.65613	8.60077	25.1656
590		-1.525	9.508	3.819	7.851	8.159	11.853		-0.57	-10.678	-0.13	2.96	-0.969	1.72	-1.529		7.3411	8.06124	22.7033	26.848	36.5661	14.5078		2.63769	1.27385	-17.8072	-3.0579	-6.80262	-0.460685	-3.62279		0.272	0.459	2.21	3.453	-0.494	5.438		2.87	1.8	1.297	1.765	2.598	2.31	3.7		7.6232	8.60231	25.1389
591		-1.514	9.509	3.807	7.853	8.162	11.827		-0.603	-10.669	-0.134	2.943	-0.97	1.72	-1.53		7.33513	8.05439	22.6993	26.8094	36.5134	14.5383		2.64601	1.26995	-17.7685	-3.02542	-6.84857	-0.440446	-3.60601		0.345	0.671	2.004	3.49	-0.126	5.461		2.774	1.75	1.061	1.821	2.27	2.234	3.381		7.60788	8.59926	25.0967
592		-1.501	9.508	3.785	7.855	8.166	11.801		-0.636	-10.661	-0.138	2.925	-0.97	1.721	-1.533		7.3222	8.00519	22.7021	26.7688	36.4964	14.5557		2.62436	1.26309	-17.7264	-2.97832	-6.91409	-0.421903	-3.5961		0.517	0.344	1.774	3.543	-0.102	5.039		2.612	1.789	0.939	1.955	2.402	2.261	3.636		7.5887	8.55165	25.0835
593		-1.489	9.506	3.745	7.858	8.17	11.776		-0.67	-10.652	-0.142	2.906	-0.969	1.722	-1.537		7.32225	7.92747	22.7041	26.6925	36.4438	14.5764		2.5879	1.25117	-17.6846	-2.93978	-6.99037	-0.407468	-3.59778		0.703	0.573	1.863	3.515	0.033	5.204		2.539	1.819	1.508	1.678	2.446	2.108	3.647		7.5853	8.47802	25.0494
594		-1.477	9.502	3.692	7.861	8.175	11.751		-0.703	-10.642	-0.145	2.888	-0.968	1.723	-1.544		7.34183	7.86695	22.722	26.7437	36.3949	14.6138		2.54572	1.24772	-17.6425	-2.90589	-7.01528	-0.392691	-3.60354		0.781	0.795	2.101	3.468	-0.208	4.822		2.622	1.639	1.875	1.88	2.306	2.043	3.801		7.60569	8.4131	25.0505
595		-1.466	9.498	3.649	7.862	8.181	11.727		-0.735	-10.632	-0.149	2.871	-0.967	1.723	-1.551		7.35857	7.80436	22.7243	26.7029	36.3814	14.6983		2.51398	1.25727	-17.5976	-2.87549	-7.02277	-0.378176	-3.61823		0.82	0.559	2.379	3.321	0.005	4.667		2.651	1.397	2.006	1.945	2.519	2.04	4.212		7.62522	8.35009	25.0509
596		-1.456	9.493	3.615	7.863	8.187	11.705		-0.767	-10.621	-0.151	2.855	-0.968	1.723	-1.559		7.32667	7.7023	22.7069	26.7254	36.3468	14.7384		2.49075	1.23279	-17.547	-2.84478	-7.0041	-0.356029	-3.63429		0.86	0.942	2.481	3.318	-0.048	4.635		2.65	1.469	2	1.907	2.302	1.929	3.354		7.59578	8.24585	25.0807
597		-1.448	9.489	3.569	7.861	8.195	11.683		-0.799	-10.608	-0.152	2.84	-0.97	1.722	-1.565		7.3203	7.68316	22.687	26.7802	36.334	14.7631		2.49775	1.25995	-17.488	-2.82136	-7.04744	-0.331195	-3.63968		0.977	0.635	2.529	3.409	0.786	4.399		2.582	1.458	1.877	2.018	2.419	1.757	3.793		7.59452	8.22296	25.0789
598		-1.441	9.486	3.587	7.86	8.204	11.664		-0.833	-10.595	-0.152	2.826	-0.973	1.721	-1.571		7.29623	7.6475	22.6775	26.8086	36.3207	14.792		2.50471	1.30352	-17.4244	-2.79674	-7.09872	-0.307115	-3.63281		0.97	0.63	2.625	3.544	1.052	4.35		2.69	1.315	1.755	1.693	2.702	1.83	3.281		7.58089	8.19076	25.0503
599		-1.434	9.486	3.593	7.857	8.214	11.648		-0.867	-10.579	-0.151	2.813	-0.977	1.719	-1.575		7.27606	7.62357	22.6803	26.8491	36.3207	14.8262		2.5212	1.31046	-17.3794	-2.78295	-7.09853	-0.286519	-3.61775		1.014	0.429	2.527	3.66	1.262	4.7		2.685	1.363	1.756	1.724	2.607	1.68	3.53		7.57677	8.16606	25.064
600		-1.429	9.486	3.572	7.854	8.222	11.634		-0.902	-10.562	-0.15	2.801	-0.982	1.717	-1.578		7.23346	7.60109	22.71	26.8729	36.2576	14.8461		2.53652	1.32018	-17.3264	-2.7672	-7.09521	-0.276595	-3.60423		0.843	0.536	2.355	3.729	1.436	4.605		2.634	1.639	1.518	1.702	2.915	1.599	3.255		7.55577	8.14905	25.1233
601		-1.425	9.488	3.556	7.851	8.23	11.622		-0.939	-10.544	-0.148	2.79	-0.988	1.716	-1.581		7.19486	7.56948	22.7197	26.9199	36.2537	14.8818		2.54088	1.32809	-17.2644	-2.73294	-7.11014	-0.269717	-3.59721		0.602	0.657	1.953	3.782	1.428	4.632		2.474	1.637	1.221	1.622	2.988	1.675	3.266		7.53896	8.12365	25.1231
602		-1.421	9.49	3.581	7.848	8.237	11.614		-0.977	-10.525	-0.147	2.78	-0.992	1.715	-1.585		7.14462	7.55379	22.7318	26.9455	36.3283	14.9101		2.55458	1.34035	-17.2008	-2.69388	-7.17103	-0.270327	-3.59433		0.41	0.785	1.815	3.786	1.28	4.821		2.467	1.591	0.935	1.887	2.813	1.648	3.104		7.51341	8.10916	25.154
603		-1.417	9.491	3.569	7.846	8.243	11.607		-1.015	-10.506	-0.146	2.772	-0.997	1.716	-1.589		7.11665	7.51028	22.7231	26.938	36.3564	14.9203		2.56521	1.35914	-17.1234	-2.64666	-7.24923	-0.271075	-3.59149		0.345	0.743	1.818	3.786	0.734	4.571		2.356	1.681	1.164	1.758	2.863	1.683	2.407		7.51338	8.07048	25.125
604		-1.413	9.491	3.578	7.843	8.249	11.602		-1.054	-10.486	-0.145	2.764	-1.002	1.719	-1.595		7.08639	7.501	22.7417	26.9621	36.3532	14.9058		2.58853	1.32196	-17.0423	-2.59908	-7.27667	-0.272173	-3.59212		0.358	1.025	2.073	3.799	0.73	4.376		2.337	1.738	1.242	1.77	2.362	1.73	3.098		7.50995	8.06006	25.1674
605		-1.41	9.492	3.615	7.84	8.256	11.598		-1.094	-10.464	-0.142	2.758	-1.006	1.722	-1.601		7.05886	7.46945	22.7456	26.977	36.4197	14.8561		2.60182	1.31867	-16.9594	-2.55442	-7.27703	-0.275558	-3.59995		0.305	0.794	2.388	3.844	0.969	4.614		2.239	1.524	1.272	1.98	2.907	1.835	2.69		7.50341	8.02938	25.1459
606		-1.408	9.493	3.646	7.838	8.263	11.594		-1.134	-10.441	-0.137	2.753	-1.012	1.726	-1.61		7.05753	7.42698	22.7767	27.0135	36.4438	14.8243		2.61124	1.31508	-16.8779	-2.50706	-7.28665	-0.284962	-3.60673		0.402	0.758	2.668	3.826	1.689	4.685		2.036	1.487	1.47	1.953	2.658	1.848	3.47		7.51878	7.98694	25.1517
607		-1.406	9.494	3.658	7.835	8.271	11.59		-1.173	-10.415	-0.13	2.748	-1.018	1.73	-1.619		7.0654	7.39353	22.7884	26.9933	36.4556	14.8083		2.61894	1.31903	-16.8001	-2.46078	-7.33572	-0.294589	-3.6039		0.377	0.516	2.611	3.717	2.155	4.624		1.889	1.706	1.665	1.721	2.609	2.318	3.414		7.54361	7.95103	25.0969
608		-1.404	9.495	3.68	7.832	8.279	11.587		-1.212	-10.386	-0.122	2.745	-1.025	1.736	-1.628		7.04639	7.34802	22.8137	26.995	36.547	14.8265		2.60255	1.32021	-16.7377	-2.42753	-7.38564	-0.300829	-3.58302		0.335	0.529	2.632	3.608	2.39	4.63		1.812	1.659	1.864	1.664	2.705	2.289	3.667		7.53749	7.90607	25.0717
609		-1.401	9.496	3.696	7.83	8.286	11.583		-1.251	-10.353	-0.113	2.741	-1.032	1.743	-1.636		7.04286	7.32694	22.8559	26.9748	36.5976	14.8555		2.57436	1.3282	-16.6576	-2.3943	-7.39239	-0.305557	-3.54993		0.49	0.722	2.591	3.46	2.308	4.803		1.896	1.536	1.791	1.785	2.378	2.125	3.699		7.54245	7.88143	25.0224
610		-1.399	9.496	3.695	7.826	8.293	11.579		-1.292	-10.316	-0.105	2.737	-1.04	1.752	-1.643		7.01839	7.27355	22.9198	26.9604	36.6265	14.9069		2.53216	1.33914	-16.5685	-2.3632	-7.40551	-0.301513	-3.51999		0.571	0.726	2.595	3.479	2.108	4.57		1.973	1.753	1.466	1.729	2.594	2.206	3.464		7.5184	7.82625	25.0912
611		-1.397	9.495	3.696	7.822	8.299	11.576		-1.334	-10.276	-0.097	2.733	-1.047	1.763	-1.649		7.03355	7.2095	22.9688	26.9975	36.7076	14.8173		2.50672	1.33877	-16.4494	-2.33768	-7.43114	-0.307569	-3.50302		0.573	0.597	2.277	3.519	1.814	4.273		1.917	1.801	1.443	1.622	2.49	2.131	3.6		7.52616	7.75415	25.1323
612		-1.394	9.495	3.698	7.817	8.304	11.574		-1.38	-10.232	-0.091	2.728	-1.053	1.776	-1.654		7.036	7.14041	23.0165	27.0253	36.7503	15.1598		2.49326	1.33817	-16.3436	-2.31793	-7.5012	-0.321693	-3.49674		0.472	0.873	1.98	3.664	1.638	4.441		1.928	1.711	1.003	1.55	2.54	2.065	2.844		7.51737	7.68091	25.1505
613		-1.391	9.495	3.717	7.812	8.308	11.571		-1.43	-10.185	-0.086	2.723	-1.059	1.792	-1.658		7.06785	7.08538	23.0424	27.085	36.7821	15.131		2.50564	1.35633	-16.2647	-2.29977	-7.53352	-0.343682	-3.4926		0.611	0.685	1.812	3.587	1.373	4.538		1.82	1.688	1.061	1.475	2.509	2.076	3.538		7.5351	7.62324	25.1505
614		-1.389	9.496	3.76	7.807	8.314	11.569		-1.484	-10.138	-0.081	2.718	-1.064	1.811	-1.664		7.08438	7.01673	23.0962	27.0626	36.8321	15.1404		2.52394	1.38289	-16.166	-2.2832	-7.56814	-0.368241	-3.48412		0.657	0.429	1.986	3.408	1.131	4.268		1.666	1.928	1.545	1.763	2.43	2.095	3.127		7.53663	7.5515	25.1756
615		-1.386	9.497	3.825	7.803	8.321	11.568		-1.543	-10.088	-0.076	2.713	-1.069	1.831	-1.669		7.08195	6.96053	23.126	27.0791	36.8623	15.2315		2.54151	1.4103	-16.0562	-2.25424	-7.58996	-0.393851	-3.47853		0.639	0.47	2.077	3.182	0.877	4.243		1.515	1.656	1.803	1.678	2.752	2.06	3.512		7.51848	7.49982	25.1683
616		-1.385	9.499	3.887	7.799	8.331	11.566		-1.607	-10.036	-0.071	2.708	-1.073	1.853	-1.675		7.10227	6.91622	23.1687	27.1128	36.8543	15.1857		2.56638	1.43885	-15.96	-2.22875	-7.61319	-0.422952	-3.48307		0.59	0.35	2.284	3.098	0.411	4.279		1.435	1.481	2.014	1.626	2.779	2.033	3.118		7.52159	7.45555	25.1942
617		-1.386	9.502	3.921	7.796	8.344	11.565		-1.676	-9.983	-0.066	2.705	-1.077	1.875	-1.681		7.13389	6.88091	23.1809	27.0448	36.9075	15.2046		2.51567	1.46616	-15.8618	-2.19768	-7.64759	-0.440362	-3.50037		0.611	0.752	2.386	3.164	0.31	4.066		1.344	1.633	1.986	1.704	2.71	2.111	2.986		7.53366	7.42312	25.214
618		-1.387	9.505	3.961	7.792	8.362	11.562		-1.748	-9.929	-0.061	2.702	-1.08	1.899	-1.687		7.1646	6.84691	23.2056	26.9989	36.9059	15.1353		2.70251	1.52629	-15.7562	-2.1623	-7.66746	-0.445889	-3.52336		0.652	0.645	2.425	3.173	0.182	3.869		1.376	1.503	2.014	1.776	3.113	1.875	2.883		7.54383	7.38768	25.2883
619		-1.388	9.509	3.964	7.789	8.385	11.56		-1.823	-9.876	-0.057	2.702	-1.082	1.922	-1.691		7.18244	6.83112	23.1991	27.0802	36.9218	15.1031		2.7918	1.53577	-15.6408	-2.13595	-7.68303	-0.438609	-3.54459		0.77	0.587	2.416	3.186	-0.149	4.276		1.342	1.361	1.94	1.827	2.844	2.003	2.657		7.54084	7.37228	25.351
620		-1.39	9.514	3.967	7.785	8.413	11.557		-1.901	-9.822	-0.052	2.704	-1.082	1.946	-1.696		7.21564	6.78288	23.2445	27.0875	37.0518	15.082		2.88476	1.60086	-15.5382	-2.10493	-7.70221	-0.42856	-3.55353		0.808	0.863	2.435	3.184	-0.655	4.494		1.216	1.4	1.54	1.819	3.34	2.082	3.344		7.55958	7.32406	25.4122
621		-1.391	9.516	3.98	7.782	8.445	11.554		-1.979	-9.768	-0.046	2.708	-1.082	1.97	-1.701		7.24645	6.7693	23.2862	27.0699	36.9893	15.0197		2.99619	1.62483	-15.4364	-2.07936	-7.72177	-0.421317	-3.55149		0.704	0.776	2.187	3.05	-0.967	4.623		1.107	1.603	1.197	1.624	3.684	2.102	2.895		7.58395	7.31752	25.5094
622		-1.394	9.516	4.014	7.779	8.482	11.551		-2.056	-9.716	-0.038	2.714	-1.081	1.995	-1.707		7.25123	6.70482	23.3505	27.1099	37.0211	15.0445		3.06705	1.64625	-15.3211	-2.04428	-7.74422	-0.419639	-3.54611		0.599	0.572	1.858	3.062	-1.429	5.079		0.908	1.423	1.023	1.512	3.694	2.259	3.594		7.58902	7.25621	25.5773
623		-1.397	9.514	4.023	7.777	8.523	11.55		-2.133	-9.664	-0.029	2.723	-1.078	2.02	-1.714		7.24806	6.68189	23.3957	27.0339	37.1002	15.0259		3.11395	1.66649	-15.209	-2.0107	-7.77064	-0.429504	-3.54455		0.375	0.595	1.699	3.176	-1.68	5.105		0.897	1.289	1.096	1.558	3.739	2.202	3.281		7.58959	7.23555	25.661
624		-1.401	9.509	4.051	7.775	8.567	11.551		-2.207	-9.613	-0.016	2.732	-1.075	2.045	-1.724		7.26972	6.66263	23.4328	27.05	37.1281	15.047		3.13203	1.68401	-15.1194	-1.98219	-7.78701	-0.44793	-3.54517		0.325	0.467	1.737	3.291	-1.688	4.995		0.779	1.534	1.498	1.396	3.215	2.056	3.548		7.61541	7.21334	25.7338
625		-1.405	9.502	4.07	7.774	8.613	11.553		-2.279	-9.563	-0.003	2.742	-1.071	2.07	-1.734		7.25712	6.64007	23.444	27.057	37.1658	15.0002		3.11276	1.61692	-15.0235	-1.96068	-7.81727	-0.471577	-3.55319		0.299	0.829	1.943	3.474	-1.987	4.877		0.777	1.473	1.839	1.278	3.114	2.094	3.385		7.60456	7.18253	25.8152
626		-1.409	9.494	4.094	7.772	8.661	11.556		-2.35	-9.515	0.011	2.752	-1.067	2.095	-1.744		7.25434	6.60565	23.4742	27.1168	37.1666	14.9743		3.1236	1.63057	-14.9313	-1.94221	-7.84613	-0.493204	-3.56987		0.306	0.657	2.252	3.478	-1.868	5.008		0.901	1.146	1.989	1.165	3.188	2.271	3.445		7.59909	7.14151	25.8966
627		-1.412	9.488	4.082	7.77	8.709	11.56		-2.418	-9.469	0.024	2.761	-1.063	2.117	-1.753		7.27275	6.56989	23.5057	27.1971	37.2148	14.9264		3.127	1.65559	-14.8336	-1.9295	-7.86603	-0.515346	-3.59447		0.248	0.831	2.396	3.478	-1.463	4.943		1.047	1.173	1.934	1.314	2.849	2.464	3.372		7.61108	7.09539	25.9788
628		-1.414	9.482	4.104	7.768	8.757	11.565		-2.485	-9.424	0.035	2.769	-1.058	2.138	-1.762		7.27559	6.52208	23.5745	27.2313	37.2129	14.9129		3.13847	1.66891	-14.7495	-1.92702	-7.87661	-0.53527	-3.62661		0.27	0.814	2.455	3.506	-1.439	5.051		1.303	1.313	1.901	1.456	2.993	2.469	2.65		7.60199	7.05118	26.0512
629		-1.415	9.478	4.088	7.765	8.805	11.569		-2.549	-9.38	0.044	2.777	-1.055	2.156	-1.77		7.30706	6.47316	23.6431	27.3158	37.2439	14.882		3.15344	1.67491	-14.6607	-1.92303	-7.89396	-0.550778	-3.65377		0.239	0.664	2.391	3.528	-1.284	5.445		1.279	1.116	1.98	1.42	2.567	2.495	3.174		7.61634	7.00393	26.0813
630		-1.418	9.475	4.079	7.763	8.852	11.572		-2.611	-9.337	0.052	2.786	-1.052	2.172	-1.776		7.32902	6.42451	23.7035	27.3376	37.283	14.8895		3.17646	1.67845	-14.5462	-1.92686	-7.91018	-0.562092	-3.66701		0.083	0.454	2.433	3.607	-0.954	5.674		1.326	0.907	1.756	1.314	2.231	2.358	2.551		7.61791	6.95869	26.1019
631		-1.421	9.472	4.086	7.76	8.9	11.576		-2.672	-9.295	0.061	2.794	-1.049	2.186	-1.78		7.33381	6.3908	23.7758	27.3954	37.363	14.8423		3.17041	1.68183	-14.441	-1.92895	-7.92614	-0.575361	-3.66754		-0.009	0.164	2.472	3.626	-0.246	5.555		1.384	1.121	1.228	1.34	2.502	2.497	2.989		7.60623	6.92985	26.1424
632		-1.425	9.467	4.088	7.758	8.95	11.578		-2.731	-9.254	0.071	2.803	-1.046	2.199	-1.782		7.32017	6.37608	23.8349	27.4131	37.3222	14.8132		3.16719	1.68032	-14.3392	-1.94052	-7.94168	-0.589681	-3.66132		0.026	0.365	2.256	3.499	-0.161	5.38		1.49	1.181	0.982	1.448	2.345	2.587	2.702		7.57903	6.91462	26.2536
633		-1.429	9.462	4.116	7.755	9.002	11.58		-2.789	-9.213	0.082	2.81	-1.042	2.211	-1.782		7.31174	6.37567	23.8883	27.4699	37.3894	14.7749		3.15528	1.71992	-14.2418	-1.9526	-7.96229	-0.599437	-3.65114		0.134	0.261	1.945	3.321	0.084	5.448		1.573	1.031	0.965	1.546	2.532	2.292	2.721		7.5598	6.91134	26.3375
634		-1.434	9.456	4.128	7.752	9.055	11.58		-2.846	-9.173	0.094	2.816	-1.037	2.222	-1.781		7.29069	6.41592	23.914	27.4441	37.3969	14.7364		3.14399	1.71907	-14.133	-1.95811	-8.01271	-0.608434	-3.6418		0.164	0.809	1.792	3.214	0.088	5.197		1.693	1.139	1.362	1.465	2.509	1.948	2.52		7.52801	6.95072	26.3859
635		-1.438	9.448	4.162	7.749	9.111	11.578		-2.9	-9.135	0.108	2.821	-1.032	2.231	-1.78		7.26301	6.4631	23.9492	27.4489	37.4041	14.6968		3.12246	1.71418	-14.0147	-1.96433	-8.06344	-0.621469	-3.634		0.099	0.727	2.088	3.255	-0.048	5.178		1.83	1.152	1.432	1.31	2.612	2.141	2.624		7.48615	6.99881	26.4094
636		-1.441	9.44	4.227	7.747	9.168	11.575		-2.953	-9.098	0.12	2.826	-1.026	2.238	-1.781		7.30102	6.48043	23.9927	27.4304	37.4356	14.6522		3.12186	1.7441	-13.9108	-1.97106	-8.11021	-0.642904	-3.63373		0.14	0.97	2.168	3.241	-0.14	5.393		2.123	0.869	1.588	1.243	2.864	2.204	2.968		7.50959	7.01854	26.4336
637		-1.444	9.432	4.277	7.746	9.225	11.571		-3.001	-9.064	0.132	2.831	-1.018	2.244	-1.784		7.33348	6.47959	24.0259	27.4163	37.406	14.6414		3.1198	1.74128	-13.8173	-1.98237	-8.15345	-0.671378	-3.64386		0.097	0.721	2.327	3.193	-0.299	5.369		2.37	0.807	1.702	1.288	2.475	2.005	2.574		7.52381	7.02324	26.4611
638		-1.446	9.423	4.348	7.746	9.283	11.565		-3.047	-9.033	0.143	2.835	-1.009	2.249	-1.789		7.35635	6.53027	24.0561	27.4379	37.4162	14.5944		3.12838	1.71354	-13.7255	-1.9909	-8.19953	-0.692768	-3.66361		0.191	0.599	2.41	3.068	-0.425	5.268		2.482	1.016	1.686	1.433	2.426	2.06	3.346		7.52189	7.07588	26.5098
639		-1.45	9.414	4.41	7.749	9.342	11.557		-3.091	-9.003	0.153	2.839	-1	2.254	-1.798		7.38797	6.56078	24.0743	27.4841	37.394	14.5444		3.1225	1.71262	-13.6333	-1.99149	-8.25445	-0.710698	-3.69041		0.319	0.455	2.45	3.007	-0.52	5.357		2.589	0.979	1.659	1.529	2.419	2.24	2.94		7.52163	7.11285	26.57
640		-1.453	9.406	4.475	7.751	9.403	11.548		-3.132	-8.973	0.163	2.843	-0.988	2.259	-1.81		7.44446	6.60065	24.09	27.5019	37.3682	14.4936		3.1057	1.71069	-13.5474	-1.99007	-8.27854	-0.724694	-3.71617		0.335	0.572	2.493	2.914	-0.046	5.565		2.569	0.924	1.525	1.302	2.414	2.13	3.224		7.54045	7.15455	26.6159
641		-1.457	9.398	4.481	7.754	9.465	11.537		-3.17	-8.944	0.173	2.845	-0.974	2.265	-1.823		7.51455	6.63156	24.1107	27.4966	37.3635	14.4882		3.09898	1.70498	-13.4609	-1.99451	-8.27575	-0.73227	-3.73573		0.489	0.967	2.469	3.068	0.144	5.558		2.506	1.114	1.279	1.263	2.744	2.102	2.974		7.57373	7.18742	26.6434
642		-1.461	9.391	4.521	7.756	9.53	11.525		-3.205	-8.915	0.184	2.846	-0.959	2.273	-1.837		7.53734	6.67996	24.1551	27.4781	37.302	14.4411		3.07503	1.69074	-13.3694	-2.00717	-8.26218	-0.727538	-3.7478		0.45	0.839	2.231	3.179	0.052	5.342		2.344	1.37	0.891	1.296	2.659	2.02	3.16		7.56211	7.23864	26.6734
643		-1.464	9.385	4.549	7.758	9.595	11.512		-3.237	-8.886	0.195	2.846	-0.943	2.281	-1.851		7.57156	6.71942	24.205	27.5061	37.2092	14.4757		3.05156	1.66937	-13.2697	-2.01667	-8.23447	-0.71884	-3.75279		0.433	0.838	1.874	3.138	0.385	5.516		2.487	1.298	0.915	1.498	2.496	1.855	3.186		7.56647	7.2793	26.6813
644		-1.466	9.38	4.561	7.759	9.661	11.498		-3.265	-8.859	0.206	2.843	-0.927	2.29	-1.864		7.56969	6.71873	24.2275	27.5174	37.1854	14.4749		3.02243	1.65306	-13.1762	-2.02506	-8.23556	-0.713679	-3.75371		0.47	0.684	1.794	3	0.66	5.462		2.394	1.304	1.285	1.616	2.643	1.872	2.939		7.5359	7.27549	26.6495
645		-1.467	9.373	4.574	7.76	9.726	11.485		-3.289	-8.834	0.217	2.84	-0.911	2.299	-1.877		7.60786	6.74152	24.2346	27.5275	37.1224	14.5228		3.00927	1.65025	-13.066	-2.02779	-8.22369	-0.705859	-3.74922		0.422	0.605	1.9	2.896	1.032	5.469		2.505	1.466	1.488	1.457	2.248	1.625	3.264		7.54732	7.29639	26.6322
646		-1.468	9.367	4.564	7.76	9.791	11.474		-3.311	-8.811	0.227	2.835	-0.896	2.309	-1.889		7.61946	6.81785	24.2285	27.5005	37.0491	14.5291		2.98285	1.64636	-12.958	-2.02151	-8.19937	-0.69352	-3.74928		0.254	0.442	2.071	2.858	1.058	5.314		2.522	1.42	1.633	1.504	2.693	1.518	2.5		7.53381	7.36986	26.636
647		-1.469	9.36	4.527	7.761	9.854	11.464		-3.329	-8.789	0.237	2.83	-0.88	2.318	-1.902		7.63524	6.88092	24.2318	27.5017	37.0026	14.5269		2.96509	1.63496	-12.8493	-2.01157	-8.16936	-0.681057	-3.75626		0.027	0.313	2.123	2.897	1.122	5.305		2.562	1.283	1.638	1.634	2.798	1.831	3.017		7.52388	7.43627	26.6252
648		-1.471	9.354	4.515	7.761	9.917	11.455		-3.345	-8.771	0.246	2.825	-0.865	2.327	-1.915		7.67702	6.94615	24.2335	27.512	36.9185	14.4946		2.94308	1.6206	-12.754	-1.99322	-8.13145	-0.676072	-3.78164		-0.205	0.764	2.2	2.94	1.014	5.346		2.675	1.322	1.629	1.728	2.755	1.866	2.81		7.54392	7.50088	26.6191
649		-1.474	9.349	4.521	7.759	9.979	11.446		-3.357	-8.754	0.254	2.82	-0.849	2.336	-1.929		7.68847	7.00836	24.2273	27.555	36.8435	14.5138		2.91672	1.60268	-12.6591	-1.97929	-8.11651	-0.669188	-3.82335		-0.291	0.779	2.301	2.941	1.25	5.623		2.691	1.404	1.592	1.717	2.616	1.636	3.088		7.5364	7.5645	26.6287
650		-1.478	9.344	4.515	7.758	10.042	11.437		-3.364	-8.738	0.262	2.814	-0.833	2.346	-1.943		7.72204	7.09791	24.2256	27.5738	36.7895	14.5283		2.89382	1.62725	-12.5633	-1.9587	-8.09206	-0.659509	-3.87407		-0.239	1.007	2.223	2.859	1.315	5.806		2.642	1.372	1.539	1.391	2.573	1.761	3.119		7.55893	7.65274	26.6395
651		-1.483	9.34	4.518	7.757	10.105	11.426		-3.366	-8.725	0.27	2.808	-0.816	2.355	-1.959		7.75706	7.18279	24.2122	27.5726	36.714	14.5994		2.86712	1.6197	-12.4991	-1.94319	-8.08548	-0.642929	-3.91538		-0.122	0.638	2.18	2.728	1.642	5.562		2.624	1.286	1.445	1.372	2.816	2.017	3.127		7.59296	7.73867	26.6406
652		-1.489	9.336	4.558	7.757	10.169	11.415		-3.363	-8.712	0.276	2.8	-0.8	2.364	-1.973		7.75638	7.26806	24.2191	27.5379	36.6694	14.6309		2.84871	1.61595	-12.4311	-1.92674	-8.0811	-0.610355	-3.94371		0.117	0.895	2.08	2.629	1.522	5.58		2.634	1.276	1.039	1.425	2.796	1.887	3.323		7.59466	7.82347	26.6201
653		-1.494	9.331	4.617	7.757	10.233	11.403		-3.354	-8.701	0.283	2.79	-0.783	2.372	-1.987		7.75513	7.33595	24.2218	27.5263	36.6253	14.6804		2.8312	1.60671	-12.3164	-1.91388	-8.07787	-0.569751	-3.96263		0.254	0.596	1.86	2.651	1.819	5.379		2.648	1.226	0.882	1.464	2.649	1.947	2.658		7.5925	7.89592	26.6392
654		-1.499	9.325	4.642	7.758	10.297	11.391		-3.338	-8.687	0.288	2.778	-0.766	2.379	-2.001		7.75111	7.38374	24.2224	27.5837	36.5677	14.7294		2.82532	1.59031	-12.2079	-1.89739	-8.08393	-0.530537	-3.98228		0.183	0.57	1.706	2.743	1.603	5.449		2.589	1.3	0.905	1.414	2.87	2.12	2.944		7.58396	7.94674	26.6385
655		-1.503	9.318	4.645	7.759	10.36	11.378		-3.318	-8.674	0.294	2.765	-0.748	2.385	-2.015		7.77965	7.41902	24.2093	27.552	36.5401	14.6487		2.81658	1.57131	-12.0996	-1.89164	-8.09087	-0.493138	-4.00568		0.013	0.47	1.765	2.815	1.6	5.3		2.5	1.503	1.321	1.254	2.74	2.081	2.423		7.60897	7.98175	26.6341
656		-1.505	9.312	4.676	7.759	10.422	11.366		-3.292	-8.662	0.3	2.751	-0.731	2.392	-2.028		7.79813	7.45927	24.2063	27.5865	36.5111	14.6892		2.80267	1.55162	-11.983	-1.89054	-8.09333	-0.447863	-4.02503		-0.068	0.728	2.029	2.843	1.362	5.301		2.455	1.468	1.396	1.358	2.664	1.908	2.534		7.62507	8.02201	26.5993
657		-1.506	9.305	4.701	7.758	10.482	11.354		-3.26	-8.65	0.306	2.737	-0.715	2.399	-2.042		7.78422	7.49218	24.2068	27.6598	36.4981	14.6913		2.86238	1.53419	-11.891	-1.89111	-8.10223	-0.410596	-4.03648		-0.217	0.798	2.303	2.935	1.551	5.345		2.481	1.331	1.427	1.582	3.212	1.753	2.403		7.60965	8.0491	26.5761
658		-1.505	9.298	4.703	7.756	10.538	11.344		-3.225	-8.638	0.314	2.722	-0.699	2.406	-2.055		7.77313	7.47377	24.2144	27.6666	36.486	14.79		2.67691	1.48235	-11.8106	-1.89216	-8.11891	-0.391374	-4.03505		-0.491	0.905	2.417	3.007	1.559	5.238		2.543	1.219	1.517	1.683	2.789	1.807	2.465		7.5978	8.03183	26.5282
659		-1.505	9.29	4.698	7.753	10.591	11.335		-3.186	-8.627	0.322	2.707	-0.685	2.414	-2.068		7.74102	7.42422	24.2219	27.6615	36.4369	14.8376		2.56943	1.48247	-11.7431	-1.8854	-8.13928	-0.374393	-4.03165		-0.552	0.896	2.411	2.992	1.248	5.235		2.539	1.227	1.558	1.582	2.887	1.898	2.384		7.5658	7.97785	26.4524
660		-1.505	9.281	4.701	7.749	10.64	11.325		-3.146	-8.616	0.329	2.692	-0.674	2.421	-2.079		7.72274	7.3876	24.2189	27.678	36.3353	14.8708		2.45239	1.43549	-11.6605	-1.87994	-8.14879	-0.365448	-4.03273		-0.801	0.824	2.42	2.997	1.539	5.192		2.351	1.175	1.549	1.554	2.785	1.977	1.939		7.54857	7.9448	26.3977
661		-1.505	9.271	4.679	7.745	10.685	11.317		-3.106	-8.605	0.337	2.676	-0.664	2.429	-2.088		7.70376	7.34934	24.235	27.675	36.3714	14.9417		2.32602	1.42816	-11.574	-1.86893	-8.14605	-0.363106	-4.03992		-0.76	0.955	2.404	2.959	1.17	5.118		2.356	1.234	1.419	1.653	2.653	1.96	2.543		7.5306	7.90363	26.3289
662		-1.505	9.261	4.636	7.742	10.727	11.306		-3.066	-8.593	0.342	2.661	-0.655	2.437	-2.095		7.71084	7.34266	24.2149	27.6404	36.3961	14.9505		2.22601	1.41413	-11.4898	-1.86436	-8.14395	-0.355781	-4.04861		-0.727	0.715	2.394	3.042	1.222	4.996		2.265	1.371	0.964	1.771	2.676	2.133	2.12		7.53627	7.89686	26.2951
663		-1.506	9.25	4.577	7.74	10.767	11.294		-3.029	-8.581	0.345	2.645	-0.647	2.447	-2.101		7.73147	7.31905	24.2197	27.6998	36.3559	15.0305		2.16365	1.39974	-11.3931	-1.85512	-8.12262	-0.342308	-4.04847		-0.694	0.558	2.152	3.138	1.137	5.032		2.21	1.443	0.743	1.881	2.305	2.253	2.746		7.554	7.87041	26.2745
664		-1.507	9.239	4.537	7.738	10.805	11.28		-2.993	-8.57	0.348	2.63	-0.639	2.457	-2.105		7.72261	7.31268	24.2177	27.6908	36.3867	15.0609		2.12033	1.42726	-11.2973	-1.8419	-8.11039	-0.321967	-4.04233		-0.77	0.449	1.858	3.295	1.059	4.963		2.302	1.341	0.748	1.685	2.406	2.127	2.724		7.53922	7.86084	26.2941
665		-1.509	9.228	4.53	7.737	10.842	11.266		-2.958	-8.559	0.349	2.617	-0.629	2.47	-2.109		7.76244	7.31464	24.2179	27.7187	36.2999	15.121		2.10244	1.40908	-11.209	-1.82209	-8.09353	-0.302234	-4.02741		-0.724	0.549	1.717	3.323	0.993	4.804		2.481	1.233	1.267	1.578	2.315	2.02	3.164		7.57197	7.86492	26.275
666		-1.511	9.216	4.509	7.737	10.878	11.252		-2.924	-8.549	0.35	2.604	-0.619	2.484	-2.114		7.78502	7.29972	24.185	27.6937	36.3591	15.1771		2.07451	1.39904	-11.1427	-1.80414	-8.07863	-0.285091	-4.01128		-0.722	0.556	1.965	3.341	1.018	4.582		2.449	1.175	1.609	1.443	2.127	2.149	3.209		7.5901	7.85457	26.2531
667		-1.515	9.203	4.522	7.736	10.912	11.239		-2.891	-8.54	0.353	2.591	-0.608	2.501	-2.119		7.76308	7.29858	24.1676	27.697	36.2909	15.2176		2.03664	1.39772	-11.0737	-1.78967	-8.06558	-0.281322	-4.00076		-0.644	0.739	2.174	3.369	0.973	4.498		2.483	1.158	1.813	1.516	2.124	2.133	3.342		7.56867	7.86139	26.2566
668		-1.52	9.189	4.524	7.736	10.946	11.227		-2.857	-8.531	0.356	2.577	-0.596	2.518	-2.124		7.76286	7.32695	24.1136	27.6816	36.2767	15.2734		1.99652	1.39841	-10.981	-1.77551	-8.05269	-0.277618	-3.99853		-0.524	0.748	2.275	3.32	1.093	4.421		2.46	1.19	1.816	1.483	1.93	1.912	3.294		7.5754	7.88964	26.2643
669		-1.528	9.174	4.536	7.737	10.976	11.218		-2.823	-8.523	0.36	2.563	-0.584	2.536	-2.129		7.71978	7.35716	24.0684	27.6757	36.2727	15.3049		1.94399	1.39059	-10.892	-1.75939	-8.04088	-0.278699	-4.00971		-0.379	0.733	2.275	3.336	0.757	4.362		2.488	1.408	1.778	1.294	1.978	2.044	2.785		7.54136	7.92128	26.258
670		-1.537	9.158	4.537	7.737	11.004	11.21		-2.789	-8.516	0.364	2.549	-0.572	2.555	-2.134		7.72251	7.36901	24.0376	27.646	36.2692	15.3733		1.88888	1.36846	-10.8238	-1.74352	-8.05798	-0.290792	-4.03201		-0.082	0.212	2.257	3.237	1.125	4.523		2.566	1.382	1.646	1.206	2.086	2.087	3.086		7.55218	7.92783	26.2278
671		-1.548	9.142	4.558	7.737	11.029	11.203		-2.755	-8.509	0.367	2.536	-0.56	2.573	-2.139		7.71533	7.40442	23.9992	27.6783	36.2212	15.4546		1.84925	1.33924	-10.7325	-1.73284	-8.0778	-0.301856	-4.06231		0.096	0.338	2.256	3.251	1.134	4.872		2.711	1.132	1.48	1.138	1.988	1.88	2.423		7.54712	7.96196	26.2459
672		-1.56	9.127	4.571	7.738	11.052	11.198		-2.722	-8.502	0.369	2.523	-0.549	2.59	-2.143		7.71307	7.40169	23.9606	27.7077	36.3002	15.5248		1.80034	1.32052	-10.6416	-1.72089	-8.08691	-0.30677	-4.09277		0.055	0.295	2.312	3.199	1.246	4.917		2.853	1.062	1.226	1.079	2.19	1.903	2.919		7.54175	7.95687	26.2079
673		-1.572	9.113	4.608	7.739	11.072	11.194		-2.688	-8.495	0.368	2.512	-0.54	2.607	-2.146		7.73887	7.38712	23.9481	27.7216	36.3202	15.623		1.75405	1.27509	-10.5436	-1.70962	-8.08963	-0.310599	-4.11745		-0.006	0.911	2.069	3.289	0.911	5.151		2.907	1.192	1.022	1.055	2.104	2	2.688		7.56157	7.94474	26.1856
674		-1.584	9.101	4.657	7.74	11.091	11.192		-2.656	-8.489	0.366	2.503	-0.531	2.623	-2.147		7.74039	7.35283	23.9376	27.707	36.3448	15.6917		1.70009	1.27948	-10.4698	-1.69915	-8.10778	-0.315776	-4.13347		-0.088	0.65	1.832	3.319	0.825	5.429		2.797	1.277	0.93	1.008	1.926	1.948	2.795		7.55527	7.91237	26.1696
675		-1.596	9.09	4.729	7.741	11.108	11.191		-2.626	-8.481	0.364	2.496	-0.522	2.64	-2.147		7.74309	7.32564	23.943	27.7292	36.3846	15.7818		1.67189	1.29822	-10.388	-1.68942	-8.14237	-0.310075	-4.14191		0.105	1.018	1.604	3.379	0.915	5.622		2.697	1.326	1.299	1.159	1.936	1.978	2.414		7.55574	7.88518	26.1657
676		-1.607	9.08	4.766	7.741	11.124	11.191		-2.596	-8.473	0.363	2.488	-0.514	2.658	-2.145		7.73083	7.29712	23.9254	27.7414	36.4027	15.8291		1.64184	1.27813	-10.2894	-1.67921	-8.15833	-0.300648	-4.14909		0.117	0.545	1.676	3.374	0.66	5.871		2.597	1.343	1.589	1.285	1.777	2.026	2.309		7.54743	7.85626	26.1312
677		-1.616	9.069	4.797	7.741	11.139	11.191		-2.569	-8.465	0.363	2.481	-0.507	2.677	-2.142		7.69485	7.2571	23.9451	27.729	36.4508	15.9157		1.63469	1.27277	-10.2168	-1.66854	-8.1706	-0.29404	-4.16185		0.158	0.671	1.857	3.406	0.844	5.776		2.725	1.305	1.68	1.416	1.931	1.808	2.254		7.52001	7.8101	26.1232
678		-1.625	9.059	4.824	7.74	11.155	11.191		-2.544	-8.456	0.364	2.472	-0.501	2.696	-2.139		7.68642	7.17876	23.9232	27.7367	36.4752	15.9921		1.61977	1.26814	-10.1528	-1.65723	-8.16455	-0.289503	-4.18048		0.188	0.318	1.993	3.421	0.542	5.627		2.729	1.315	1.561	1.48	1.846	1.523	1.88		7.52582	7.73079	26.0663
679		-1.633	9.047	4.818	7.737	11.171	11.191		-2.519	-8.447	0.366	2.464	-0.497	2.715	-2.134		7.64806	7.12235	23.9187	27.6719	36.5033	16.0994		1.62467	1.26348	-10.0727	-1.64877	-8.18646	-0.284846	-4.19602		0.293	0.484	2.066	3.381	0.899	5.797		2.808	1.392	1.661	1.466	1.856	1.587	2.54		7.50801	7.67058	26.058
680		-1.64	9.034	4.797	7.732	11.188	11.191		-2.495	-8.439	0.369	2.455	-0.494	2.731	-2.129		7.59384	7.03605	23.8811	27.7014	36.5286	16.2252		1.64099	1.26467	-9.99233	-1.64184	-8.23519	-0.271103	-4.20826		0.446	0.666	2.121	3.357	0.681	5.854		2.687	1.49	1.652	1.422	2.033	1.412	2.251		7.47921	7.58676	26.0554
681		-1.647	9.02	4.788	7.725	11.206	11.193		-2.471	-8.43	0.372	2.448	-0.492	2.746	-2.123		7.55134	6.95191	23.8486	27.6451	36.5727	16.2792		1.64513	1.26785	-9.9267	-1.6403	-8.25591	-0.258179	-4.21769		0.344	0.784	2.204	3.255	0.698	5.999		2.531	1.423	1.58	1.442	1.794	1.299	2.7		7.46187	7.49795	26.0531
682		-1.655	9.006	4.784	7.717	11.225	11.196		-2.446	-8.42	0.376	2.442	-0.491	2.758	-2.117		7.49847	6.87186	23.837	27.6639	36.6016	16.3839		1.64531	1.27552	-9.87445	-1.6417	-8.25104	-0.248624	-4.22603		0.422	0.986	2.204	3.076	0.562	5.644		2.351	1.304	1.167	1.44	1.73	1.558	2.526		7.43346	7.4135	26.014
683		-1.663	8.991	4.8	7.708	11.243	11.2		-2.422	-8.41	0.38	2.437	-0.49	2.768	-2.111		7.45798	6.80666	23.8044	27.7173	36.6443	16.3913		1.65787	1.2845	-9.78642	-1.65471	-8.24424	-0.245879	-4.23826		0.238	0.55	2.122	3.035	0.85	5.887		2.201	1.112	0.851	1.486	1.717	1.705	2.427		7.41711	7.34406	26.0113
684		-1.671	8.976	4.806	7.697	11.261	11.205		-2.399	-8.398	0.384	2.434	-0.489	2.777	-2.104		7.44822	6.7668	23.8035	27.6962	36.664	16.4581		1.65915	1.28902	-9.69752	-1.66559	-8.26117	-0.243042	-4.24983		0.201	0.736	1.89	2.989	0.679	6.12		2.17	1.267	0.694	1.599	1.604	1.734	2.243		7.43252	7.30268	25.9724
685		-1.68	8.961	4.797	7.685	11.277	11.211		-2.377	-8.385	0.387	2.432	-0.487	2.787	-2.097		7.41794	6.69505	23.7849	27.7475	36.5972	16.5394		1.66206	1.28527	-9.65619	-1.68615	-8.30864	-0.240812	-4.26006		0.118	0.562	1.64	2.976	0.803	6.081		2.067	1.161	0.714	1.613	2.201	1.844	2.331		7.42581	7.23105	26.0066
686		-1.69	8.945	4.815	7.673	11.293	11.216		-2.357	-8.372	0.39	2.431	-0.485	2.796	-2.089		7.42174	6.59857	23.7586	27.7666	36.6356	16.5923		1.68367	1.2861	-9.60019	-1.70721	-8.3093	-0.249044	-4.26632		0.156	0.864	1.617	2.962	0.898	5.862		1.966	1.23	1.068	1.771	2.18	1.781	2.623		7.45253	7.13379	25.9942
687		-1.701	8.928	4.796	7.66	11.309	11.222		-2.338	-8.357	0.394	2.43	-0.482	2.806	-2.081		7.38521	6.49692	23.7376	27.8075	36.6335	16.6967		1.67779	1.28961	-9.55592	-1.72918	-8.31181	-0.250862	-4.27134		0.177	0.365	1.984	3.022	1.043	5.754		1.872	1.258	1.261	1.773	2.052	1.668	2.104		7.4383	7.03585	26.0318
688		-1.712	8.91	4.778	7.649	11.323	11.226		-2.322	-8.342	0.397	2.431	-0.479	2.817	-2.072		7.33163	6.37956	23.7196	27.8463	36.6845	16.7372		1.6802	1.29959	-9.50583	-1.75119	-8.33426	-0.247481	-4.27471		0.148	0.678	2.174	2.981	0.828	5.54		1.81	1.208	1.354	1.741	2.109	1.786	2.693		7.40304	6.91931	25.9742
689		-1.724	8.892	4.797	7.64	11.335	11.231		-2.308	-8.327	0.4	2.433	-0.476	2.828	-2.062		7.2986	6.26364	23.7061	27.8388	36.7145	16.745		1.67336	1.3575	-9.45419	-1.76574	-8.38928	-0.246758	-4.28184		0.066	0.64	2.302	2.966	1.021	5.453		1.674	1.092	1.298	1.704	1.954	1.826	2.214		7.38868	6.80308	25.9641
690		-1.738	8.873	4.784	7.632	11.348	11.235		-2.298	-8.311	0.405	2.436	-0.473	2.838	-2.053		7.22572	6.16132	23.6976	27.8455	36.7661	16.777		1.66557	1.31819	-9.39932	-1.78362	-8.45221	-0.246766	-4.28729		-0.05	0.806	2.392	2.891	0.818	5.34		1.67	1.042	1.26	1.614	2.411	1.842	2.547		7.33129	6.70264	25.9115
691		-1.753	8.857	4.787	7.625	11.359	11.24		-2.29	-8.295	0.409	2.44	-0.471	2.848	-2.043		7.14892	6.07507	23.706	27.8458	36.8128	16.7797		1.64721	1.31222	-9.33917	-1.78808	-8.45755	-0.244317	-4.29783		-0.116	0.641	2.322	2.86	0.86	5.188		1.632	1.226	1.259	1.631	2.603	1.978	2.456		7.26338	6.61508	25.8188
692		-1.77	8.843	4.809	7.618	11.371	11.246		-2.286	-8.279	0.415	2.445	-0.47	2.857	-2.032		7.11841	6.00424	23.6983	27.8899	36.8372	16.8106		1.63733	1.30478	-9.26608	-1.79198	-8.45329	-0.246366	-4.31229		-0.056	0.721	2.366	2.854	0.564	5.185		1.74	1.378	1.18	1.62	2.656	1.983	2.688		7.23826	6.54647	25.8208
693		-1.789	8.831	4.803	7.61	11.384	11.253		-2.284	-8.263	0.42	2.45	-0.47	2.865	-2.022		7.07987	5.92385	23.6923	27.888	36.8489	16.4884		1.61613	1.29594	-9.19563	-1.79548	-8.50888	-0.252118	-4.32958		-0.075	0.646	2.314	2.807	0.652	4.858		1.844	1.369	0.956	1.706	2.907	1.924	2.856		7.20655	6.46245	25.7583
694		-1.811	8.821	4.784	7.601	11.396	11.262		-2.284	-8.249	0.426	2.454	-0.47	2.872	-2.013		7.0877	5.83165	23.6622	27.8719	36.8959	16.4282		1.60324	1.29	-9.1456	-1.80019	-8.57026	-0.257522	-4.347		0.003	0.558	2.134	2.83	0.713	4.831		1.846	1.181	0.844	1.622	2.778	1.886	2.642		7.22377	6.37063	25.7552
695		-1.835	8.812	4.747	7.59	11.409	11.272		-2.286	-8.237	0.43	2.458	-0.47	2.879	-2.003		7.08469	5.7423	23.6488	27.8989	36.9449	16.5752		1.57665	1.28356	-9.06462	-1.79426	-8.58334	-0.265364	-4.35645		0.063	0.448	1.931	2.853	0.843	4.635		1.713	1.184	0.829	1.641	2.57	1.989	3.106		7.22755	6.27873	25.7031
696		-1.862	8.8	4.71	7.579	11.419	11.282		-2.289	-8.225	0.434	2.461	-0.472	2.885	-1.994		7.07724	5.66995	23.5986	27.889	36.9531	16.4744		1.54814	1.27928	-8.98465	-1.78506	-8.59869	-0.27333	-4.35862		0.189	0.404	1.699	2.863	0.861	4.624		1.723	1.224	1.248	1.546	2.966	1.739	2.53		7.22503	6.20659	25.673
697		-1.89	8.789	4.707	7.567	11.428	11.292		-2.294	-8.215	0.436	2.463	-0.474	2.892	-1.987		7.07742	5.60055	23.5723	27.889	36.9438	16.4817		1.51225	1.27549	-8.90445	-1.77056	-8.64877	-0.28193	-4.3552		0.227	0.452	1.809	2.943	1.11	4.697		1.68	1.308	1.48	1.596	2.746	1.659	2.794		7.22987	6.13874	25.63
698		-1.918	8.776	4.694	7.555	11.436	11.3		-2.3	-8.206	0.438	2.464	-0.476	2.898	-1.983		7.07779	5.58724	23.5203	27.9328	36.9674	16.479		1.47885	1.26793	-8.84729	-1.76035	-8.71253	-0.281735	-4.3553		0.189	0.828	1.879	2.954	1.084	4.638		1.858	1.449	1.47	1.558	3.19	1.756	2.27		7.23283	6.12713	25.6465
699		-1.946	8.76	4.741	7.543	11.444	11.308		-2.307	-8.197	0.44	2.463	-0.477	2.905	-1.982		7.0681	5.58051	23.5034	27.9876	36.9947	16.4941		1.46157	1.262	-8.78698	-1.75416	-8.74822	-0.282266	-4.35502		0.334	0.765	2.05	2.98	1.094	4.728		2.146	1.34	1.304	1.58	3.095	1.584	2.367		7.22264	6.12641	25.6254
700		-1.973	8.745	4.766	7.532	11.451	11.315		-2.313	-8.187	0.442	2.462	-0.477	2.911	-1.985		7.07117	5.58718	23.5063	28.0205	37.0443	16.5668		1.45222	1.24965	-8.73706	-1.75062	-8.76055	-0.282532	-4.35366		0.327	0.879	2.137	3.075	1.231	4.837		2.304	1.228	1.428	1.651	2.68	1.543	2.166		7.22015	6.13274	25.6109
701		-1.997	8.73	4.775	7.521	11.459	11.322		-2.32	-8.177	0.444	2.461	-0.477	2.915	-1.991		7.06146	5.55872	23.4929	28.0345	37.0203	16.5961		1.44007	1.22984	-8.69733	-1.75236	-8.79289	-0.271329	-4.35627		0.277	0.562	2.122	3.006	1.315	4.565		2.419	0.795	1.42	1.728	2.45	1.913	2.269		7.20021	6.1071	25.6288
702		-2.021	8.717	4.768	7.51	11.468	11.329		-2.326	-8.167	0.446	2.46	-0.476	2.918	-2.001		7.06706	5.53951	23.453	28.0945	37.0364	16.6649		1.43755	1.20692	-8.64733	-1.75911	-8.86929	-0.264157	-4.363		0.261	0.685	2.133	2.984	1.315	4.121		2.476	0.703	1.236	1.798	2.17	1.922	2.192		7.19496	6.08613	25.6527
703		-2.043	8.705	4.784	7.498	11.476	11.337		-2.331	-8.156	0.449	2.46	-0.475	2.917	-2.012		7.06635	5.52123	23.4564	28.1123	37.0826	16.6513		1.43039	1.18375	-8.57466	-1.7691	-8.95169	-0.262681	-4.37731		0.316	0.269	2.089	2.968	0.862	4.089		2.469	0.693	0.901	1.923	2.257	1.873	1.719		7.1813	6.07447	25.641
704		-2.061	8.693	4.756	7.485	11.485	11.346		-2.335	-8.145	0.451	2.459	-0.475	2.913	-2.025		7.07825	5.48569	23.4648	28.1363	37.0566	16.6707		1.43237	1.11786	-8.49785	-1.77906	-8.98726	-0.259504	-4.39344		0.152	0.487	1.956	2.933	1.226	4.077		2.541	0.658	0.781	1.889	2.385	1.944	2.111		7.18088	6.03959	25.6164
705		-2.078	8.682	4.747	7.47	11.493	11.353		-2.338	-8.134	0.454	2.459	-0.475	2.906	-2.039		7.05147	5.44973	23.4867	28.1158	37.131	16.6507		1.42901	1.10087	-8.41643	-1.78432	-9.01974	-0.255422	-4.41136		0.157	0.485	1.636	2.948	0.71	4.051		2.674	0.616	0.791	1.764	2.182	1.768	1.622		7.14623	6.0028	25.5546
706		-2.092	8.67	4.781	7.455	11.501	11.36		-2.341	-8.121	0.455	2.459	-0.476	2.896	-2.054		7.03363	5.43129	23.5169	28.1024	37.0962	16.676		1.43576	1.0864	-8.31441	-1.78349	-9.05976	-0.249488	-4.42171		0.138	0.683	1.534	2.93	0.9	4.487		2.581	0.812	1.053	1.925	2.351	1.577	1.994		7.1236	5.97939	25.4668
707		-2.103	8.659	4.8	7.438	11.509	11.366		-2.343	-8.108	0.456	2.458	-0.477	2.884	-2.069		7.01717	5.40518	23.518	28.0742	37.1429	16.7248		1.43616	1.07632	-8.21415	-1.77647	-9.11624	-0.227948	-4.42266		0.148	0.821	1.57	2.905	0.837	4.965		2.571	0.881	1.362	1.932	2.387	1.54	1.846		7.10245	5.94807	25.3842
708		-2.112	8.648	4.824	7.42	11.518	11.372		-2.345	-8.094	0.456	2.458	-0.479	2.871	-2.086		6.98998	5.3645	23.52	28.0656	37.1763	16.7538		1.4377	1.07709	-8.13895	-1.76858	-9.16539	-0.202089	-4.42067		0.239	0.744	1.955	2.871	0.86	5.292		2.61	0.988	1.644	1.936	2.572	1.365	2.072		7.07183	5.90918	25.346
709		-2.118	8.639	4.855	7.403	11.529	11.375		-2.348	-8.079	0.457	2.457	-0.483	2.858	-2.103		6.98836	5.31439	23.4882	28.0619	37.171	16.8333		1.4452	1.07989	-8.06936	-1.76507	-9.18615	-0.18481	-4.41834		0.394	0.684	2.088	2.828	0.987	5.509		2.696	1.015	1.641	1.938	2.633	1.474	2.312		7.06865	5.8573	25.3353
710		-2.123	8.633	4.905	7.384	11.542	11.379		-2.351	-8.063	0.457	2.457	-0.488	2.845	-2.119		6.98037	5.25973	23.4756	28.0522	37.1837	16.8333		1.46422	1.0853	-7.99554	-1.76068	-9.20455	-0.162649	-4.41667		0.39	0.277	2.258	2.851	1.2	5.437		2.771	1.115	1.67	1.748	2.343	1.745	2.488		7.06195	5.80714	25.4083
711		-2.127	8.629	4.911	7.365	11.556	11.381		-2.356	-8.046	0.459	2.456	-0.494	2.832	-2.136		6.99003	5.18589	23.4834	28.0415	37.2173	16.7266		1.47274	1.08931	-7.93795	-1.75672	-9.23889	-0.140939	-4.41483		0.376	0.132	2.231	2.774	1.2	5.899		2.864	1.038	1.749	1.699	2.733	1.659	2.785		7.07373	5.73343	25.4883
712		-2.129	8.626	4.927	7.346	11.571	11.384		-2.362	-8.029	0.461	2.457	-0.501	2.82	-2.154		7.01672	5.14436	23.51	28.0334	37.2042	16.8007		1.49218	1.08115	-7.89181	-1.75189	-9.28524	-0.132253	-4.41447		0.249	0.528	2.321	2.803	1.253	5.445		2.887	0.982	1.564	1.722	2.92	1.846	2.187		7.10394	5.69371	25.4168
713		-2.131	8.625	4.942	7.328	11.586	11.387		-2.369	-8.014	0.463	2.457	-0.508	2.808	-2.172		6.98359	5.11927	23.5097	28.0356	37.2377	16.6714		1.52327	1.06235	-7.83952	-1.73594	-9.30798	-0.126235	-4.41233		0.263	0.451	2.282	2.794	1.136	4.617		2.789	1.11	1.228	1.74	3	1.818	2.63		7.07538	5.667	25.4934
714		-2.133	8.624	4.914	7.31	11.602	11.392		-2.377	-7.999	0.466	2.457	-0.516	2.797	-2.193		6.98208	5.09008	23.5064	28.0741	37.195	16.5572		1.55959	1.02994	-7.77483	-1.72655	-9.33064	-0.120022	-4.40693		0.298	0.785	2.187	2.903	0.915	4.707		2.706	1.201	0.893	1.585	3.191	1.521	2.281		7.07848	5.63578	25.5157
715		-2.136	8.622	4.905	7.292	11.616	11.398		-2.385	-7.986	0.469	2.457	-0.523	2.786	-2.216		6.95791	5.06142	23.495	28.0507	37.2113	16.7394		1.5815	0.987142	-7.71304	-1.71128	-9.34545	-0.120457	-4.39876		0.272	0.667	1.955	2.858	0.791	4.62		2.651	1.22	0.789	1.55	2.89	1.786	2.511		7.05756	5.6075	25.6107
716		-2.138	8.621	4.914	7.276	11.629	11.405		-2.393	-7.973	0.471	2.456	-0.53	2.775	-2.241		6.93353	5.06128	23.4747	28.1042	37.2051	16.6471		1.60021	0.948123	-7.65937	-1.69844	-9.39544	-0.122119	-4.38663		0.318	0.939	1.672	2.735	0.813	4.657		2.464	1.076	1.176	1.447	2.793	1.704	2.312		7.03421	5.60772	25.7044
717		-2.139	8.619	4.911	7.26	11.639	11.415		-2.402	-7.962	0.473	2.455	-0.537	2.763	-2.267		6.90729	5.05633	23.451	28.1067	37.2133	16.6226		1.60269	0.912231	-7.58069	-1.67576	-9.44094	-0.110661	-4.36695		0.236	0.521	1.696	2.601	0.712	4.343		2.252	1.134	1.43	1.605	2.719	1.656	2.297		7.00643	5.60849	25.7476
718		-2.139	8.617	4.92	7.246	11.649	11.425		-2.41	-7.951	0.474	2.455	-0.544	2.751	-2.295		6.86074	5.06356	23.4459	28.122	37.2141	16.6177		1.57999	0.881181	-7.51786	-1.66033	-9.46739	-0.105026	-4.34341		0.205	0.759	1.997	2.522	0.398	4.549		2.248	1.142	1.752	1.751	2.666	1.965	2.196		6.95474	5.61601	25.7352
719		-2.139	8.615	4.976	7.23	11.657	11.436		-2.418	-7.939	0.475	2.456	-0.55	2.739	-2.324		6.84362	5.06618	23.4379	28.1421	37.1901	16.5659		1.5438	0.852876	-7.45777	-1.64513	-9.49278	-0.105702	-4.32087		0.124	0.414	2.051	2.526	0.435	4.574		2.332	1.125	1.676	1.841	2.588	1.939	1.953		6.93029	5.61743	25.6838
720		-2.137	8.612	5.001	7.215	11.662	11.446		-2.426	-7.927	0.476	2.458	-0.557	2.727	-2.354		6.85116	5.09883	23.4468	28.1291	37.2141	16.5727		1.50401	0.825386	-7.3993	-1.62772	-9.50931	-0.105518	-4.30461		0.04	0.79	2.315	2.548	-0.204	4.306		2.534	1.241	1.629	1.738	2.168	1.886	2.219		6.9303	5.64566	25.6657
721		-2.134	8.61	5.044	7.199	11.668	11.454		-2.434	-7.915	0.477	2.461	-0.563	2.715	-2.385		6.83996	5.10351	23.4638	28.1815	37.2154	16.5978		1.46343	0.807841	-7.34782	-1.60578	-9.54941	-0.109127	-4.29616		-0.019	0.719	2.449	2.622	0.226	4.404		2.495	1.32	1.644	1.584	2.322	1.918	1.567		6.91304	5.64326	25.6567
722		-2.128	8.608	5.1	7.182	11.672	11.461		-2.443	-7.904	0.478	2.465	-0.569	2.705	-2.418		6.84344	5.09683	23.4513	28.1763	37.1992	16.5742		1.44099	0.796689	-7.28289	-1.57983	-9.58797	-0.12071	-4.29725		-0.034	0.944	2.287	2.626	0.604	4.463		2.458	1.299	1.59	1.542	2.81	1.507	2.076		6.9086	5.63683	25.6802
723		-2.121	8.608	5.143	7.165	11.675	11.466		-2.453	-7.895	0.478	2.469	-0.575	2.694	-2.452		6.83685	5.09272	23.4598	28.1239	37.2419	16.6679		1.40851	0.793924	-7.24766	-1.54467	-9.62374	-0.128635	-4.30422		-0.173	0.906	2.381	2.711	0.984	4.428		2.223	1.149	1.302	1.508	2.46	1.508	2.033		6.88793	5.63023	25.6789
724		-2.113	8.609	5.18	7.149	11.68	11.47		-2.464	-7.885	0.478	2.473	-0.582	2.684	-2.487		6.8362	5.07633	23.4472	28.1469	37.2644	16.6374		1.38789	0.795136	-7.22716	-1.50844	-9.65319	-0.134028	-4.31479		-0.161	0.593	2.302	2.765	1.141	4.136		2.204	1.109	0.858	1.591	2.507	1.642	2.38		6.86769	5.61486	25.6827
725		-2.106	8.612	5.217	7.134	11.687	11.473		-2.477	-7.876	0.477	2.476	-0.589	2.672	-2.525		6.8249	5.05493	23.453	28.1218	37.422	16.6342		1.35976	0.802135	-7.16477	-1.47133	-9.68041	-0.142562	-4.3228		-0.094	0.686	2.109	2.73	1.672	4.075		2.002	1.186	0.719	1.64	2.351	1.502	2.373		6.83335	5.59254	25.7034
726		-2.097	8.617	5.254	7.119	11.694	11.476		-2.489	-7.867	0.478	2.476	-0.597	2.661	-2.565		6.82534	5.03579	23.4514	28.1705	37.4447	16.6397		1.32382	0.805514	-7.10046	-1.44014	-9.75011	-0.140337	-4.32875		-0.07	0.556	1.835	2.649	1.589	4.042		1.793	1.113	0.727	1.589	2.183	1.713	2.325		6.81343	5.57265	25.7351
727		-2.089	8.624	5.319	7.104	11.704	11.48		-2.501	-7.856	0.479	2.474	-0.605	2.648	-2.606		6.85359	5.02023	23.4404	28.109	37.5177	16.6156		1.31356	0.802706	-7.03035	-1.40546	-9.7904	-0.139838	-4.33486		-0.055	0.46	1.605	2.652	1.727	4.126		1.742	1.157	1.052	1.289	2.477	1.739	2.173		6.82212	5.55355	25.7607
728		-2.08	8.631	5.378	7.088	11.716	11.485		-2.513	-7.845	0.481	2.468	-0.614	2.634	-2.647		6.89529	5.01705	23.4209	28.1186	37.5563	16.7025		1.29607	0.7932	-6.962	-1.36948	-9.79883	-0.137296	-4.33989		-0.018	0.677	1.688	2.808	1.573	4.032		1.782	1.147	1.286	1.326	2.419	1.542	1.903		6.85049	5.54661	25.7866
729		-2.071	8.639	5.4	7.071	11.729	11.491		-2.525	-7.834	0.484	2.458	-0.623	2.618	-2.69		6.91365	5.00604	23.3984	28.0991	37.62	16.7787		1.30204	0.727974	-6.90317	-1.33301	-9.81047	-0.129386	-4.34079		0.1	0.709	1.826	2.914	1.211	3.644		1.803	1.073	1.471	1.452	2.749	1.592	1.985		6.85846	5.53917	25.7854
730		-2.062	8.647	5.412	7.053	11.743	11.498		-2.536	-7.822	0.488	2.446	-0.633	2.602	-2.732		6.94677	5.00664	23.3788	28.1154	37.6256	16.8461		1.30775	0.709073	-6.85166	-1.30147	-9.83218	-0.13182	-4.34014		0.107	0.835	2.008	2.928	1.291	3.559		1.773	0.942	1.422	1.61	2.687	1.567	1.446		6.88275	5.54327	25.7363
731		-2.052	8.653	5.384	7.033	11.758	11.507		-2.548	-7.811	0.492	2.433	-0.643	2.586	-2.775		6.96582	4.98589	23.3542	28.1308	37.6625	16.9305		1.33104	0.696413	-6.8011	-1.28181	-9.84728	-0.132428	-4.33571		0.078	0.596	2.085	2.862	0.956	3.368		1.812	1.047	1.446	1.69	2.568	1.373	2.084		6.89137	5.52961	25.7026
732		-2.041	8.658	5.344	7.011	11.775	11.515		-2.56	-7.8	0.497	2.42	-0.653	2.568	-2.816		6.94745	4.95798	23.3526	28.1371	37.7085	16.9056		1.33166	0.688555	-6.74527	-1.27357	-9.84978	-0.13574	-4.32904		0.03	0.762	2.111	2.754	1.225	3.75		1.802	1.225	1.517	1.647	2.983	1.453	1.795		6.86216	5.50493	25.758
733		-2.029	8.661	5.294	6.989	11.793	11.522		-2.572	-7.789	0.503	2.408	-0.662	2.549	-2.854		6.95214	4.96262	23.3592	28.1668	37.7642	17.3104		1.35303	0.683692	-6.69894	-1.26936	-9.84862	-0.144526	-4.32481		-0.012	0.698	2.034	2.662	1.042	3.624		1.791	1.315	1.092	1.381	2.606	1.509	2.116		6.85661	5.51027	25.7124
734		-2.016	8.663	5.266	6.967	11.811	11.528		-2.584	-7.778	0.51	2.398	-0.671	2.527	-2.89		6.90296	4.98905	23.3812	28.1677	37.8305	17.4315		1.36665	0.678095	-6.64259	-1.26426	-9.83344	-0.150276	-4.32824		0.13	0.504	2.039	2.59	1.206	3.66		1.946	1.113	0.768	1.475	2.643	1.425	1.962		6.79607	5.53344	25.6727
735		-2	8.663	5.267	6.945	11.83	11.532		-2.596	-7.767	0.518	2.389	-0.68	2.504	-2.922		6.88631	5.02149	23.3988	28.2038	37.8582	17.4156		1.39757	0.665891	-6.6155	-1.2607	-9.85132	-0.163397	-4.33759		0.148	0.606	1.944	2.584	1.04	3.875		1.857	1.024	0.569	1.621	2.586	1.388	2.056		6.77108	5.56112	25.5954
736		-1.983	8.663	5.248	6.923	11.85	11.536		-2.608	-7.755	0.526	2.383	-0.689	2.477	-2.949		6.81251	5.0344	23.4493	28.1774	37.9242	17.6411		1.42326	0.647754	-6.57856	-1.26071	-9.83226	-0.168362	-4.35046		0.135	0.498	1.696	2.615	1.061	3.782		1.8	1.025	0.624	1.734	2.449	1.494	2.109		6.68955	5.5728	25.5024
737		-1.964	8.663	5.245	6.903	11.872	11.539		-2.621	-7.743	0.535	2.378	-0.699	2.446	-2.972		6.74356	5.00957	23.4806	28.1812	38.0134	17.6978		1.44933	0.62747	-6.55621	-1.2586	-9.79716	-0.173551	-4.3608		0.128	0.892	1.585	2.624	0.93	3.66		1.905	1.092	1.038	1.634	2.937	1.478	2.135		6.61176	5.5501	25.4411
738		-1.946	8.662	5.239	6.883	11.894	11.543		-2.634	-7.729	0.543	2.376	-0.709	2.41	-2.991		6.65671	4.97592	23.497	28.2183	38.0771	17.7148		1.46787	0.611411	-6.49682	-1.25342	-9.763	-0.179101	-4.36551		-0.023	0.686	1.618	2.555	1.367	3.384		2.035	1.079	1.358	1.678	2.842	1.496	2.434		6.51568	5.51719	25.4208
739		-1.928	8.663	5.239	6.865	11.916	11.547		-2.649	-7.715	0.551	2.375	-0.718	2.372	-3.006		6.60481	4.9734	23.4924	28.1749	38.1564	17.7242		1.47989	0.596096	-6.44014	-1.24869	-9.76628	-0.186312	-4.3665		-0.032	0.766	1.927	2.47	1.28	3.583		2.015	1.122	1.585	1.613	2.731	1.595	1.941		6.45483	5.51504	25.4328
740		-1.911	8.664	5.224	6.847	11.938	11.552		-2.664	-7.701	0.558	2.375	-0.726	2.332	-3.018		6.53056	4.96599	23.4501	28.1291	38.2005	17.6362		1.47355	0.638286	-6.38727	-1.24349	-9.7511	-0.196055	-4.37125		0.053	0.6	2.171	2.336	1.187	3.91		2.152	1.214	1.309	1.606	2.79	1.472	2.235		6.37265	5.50434	25.4208
741		-1.896	8.665	5.22	6.831	11.96	11.559		-2.681	-7.686	0.566	2.376	-0.734	2.29	-3.026		6.5194	4.98345	23.4111	28.1383	38.2996	17.613		1.44171	0.64275	-6.33464	-1.23453	-9.73075	-0.208394	-4.3792		0.055	0.44	2.397	2.29	0.826	3.804		2.223	1.254	1.379	1.718	2.471	1.425	1.713		6.35368	5.51813	25.3867
742		-1.882	8.664	5.223	6.815	11.981	11.566		-2.699	-7.671	0.573	2.376	-0.742	2.25	-3.031		6.48984	5.00144	23.4299	28.1268	38.3787	17.6344		1.39951	0.64595	-6.27556	-1.21638	-9.69642	-0.223298	-4.38607		-0.16	0.598	2.377	2.397	0.438	3.531		2.118	1.206	1.341	1.634	2.912	1.424	1.923		6.31459	5.53682	25.3644
743		-1.868	8.662	5.248	6.799	12.002	11.576		-2.717	-7.655	0.58	2.377	-0.749	2.211	-3.033		6.46872	5.0332	23.3981	28.1519	38.4737	17.6568		1.35492	0.64077	-6.24022	-1.19387	-9.66944	-0.234307	-4.38445		-0.398	0.256	2.413	2.545	0.297	3.633		1.974	1.224	1.282	1.53	3.051	1.287	1.813		6.28679	5.56857	25.3807
744		-1.856	8.659	5.251	6.783	12.024	11.586		-2.735	-7.639	0.587	2.378	-0.757	2.175	-3.031		6.4212	5.02969	23.3905	28.1515	38.565	17.6826		1.30459	0.626486	-6.19224	-1.1738	-9.68528	-0.244585	-4.38162		-0.755	0.592	2.367	2.666	-0.28	3.581		1.958	1.265	0.882	1.451	3.039	1.388	1.91		6.23517	5.57032	25.4233
745		-1.846	8.656	5.263	6.767	12.046	11.597		-2.754	-7.623	0.595	2.379	-0.766	2.142	-3.024		6.3488	5.03053	23.3799	28.1793	38.5945	17.7151		1.27202	0.604961	-6.13677	-1.16202	-9.68092	-0.259397	-4.37756		-0.731	0.387	2.224	2.772	-0.378	3.392		1.911	1.253	0.725	1.575	3.161	1.527	1.819		6.15854	5.57503	25.4375
746		-1.837	8.654	5.291	6.751	12.067	11.608		-2.773	-7.607	0.603	2.38	-0.775	2.111	-3.015		6.28235	5.00624	23.3692	28.2168	38.7179	17.7201		1.24706	0.578147	-6.07932	-1.15147	-9.6904	-0.277395	-4.37639		-0.589	0.777	1.999	2.832	-0.616	3.32		2.064	1.262	0.766	1.62	2.627	1.626	1.441		6.0904	5.55555	25.5084
747		-1.832	8.652	5.316	6.735	12.089	11.617		-2.792	-7.592	0.61	2.381	-0.784	2.083	-3.001		6.20999	4.99372	23.3646	28.2266	38.8059	17.6905		1.2454	0.546567	-6.0215	-1.1482	-9.69504	-0.297407	-4.37625		-0.537	0.742	1.684	2.854	-0.525	3.168		2.249	1.185	1.008	1.61	2.649	1.657	1.757		6.01559	5.54166	25.5454
748		-1.829	8.65	5.316	6.72	12.111	11.626		-2.812	-7.579	0.618	2.383	-0.793	2.056	-2.984		6.13662	4.97046	23.3545	28.2427	38.8638	17.6733		1.24785	0.515594	-5.94692	-1.14675	-9.70267	-0.322357	-4.37439		-0.282	0.7	1.649	2.852	-0.556	3.041		2.374	1.328	1.301	1.596	2.755	1.244	1.358		5.94029	5.51532	25.5501
749		-1.829	8.647	5.347	6.705	12.131	11.633		-2.833	-7.568	0.626	2.385	-0.801	2.03	-2.966		6.08836	4.94504	23.3499	28.2255	38.9289	17.5745		1.25082	0.498376	-5.88263	-1.14457	-9.7097	-0.337549	-4.36412		-0.036	0.875	1.89	2.766	-0.819	3.121		2.487	1.36	1.626	1.546	2.832	1.21	2.029		5.88555	5.48598	25.5384
750		-1.831	8.643	5.344	6.691	12.15	11.64		-2.853	-7.56	0.634	2.387	-0.809	2.005	-2.947		6.03083	4.92915	23.3244	28.2606	38.9795	17.6062		1.2439	0.487891	-5.84206	-1.14032	-9.72061	-0.346079	-4.34896		-0.081	0.6	2.131	2.699	-0.795	2.999		2.547	1.398	1.682	1.598	2.971	1.296	2.116		5.81988	5.46827	25.4943
751		-1.836	8.638	5.365	6.678	12.169	11.645		-2.874	-7.554	0.642	2.389	-0.816	1.98	-2.929		5.9981	4.8977	23.3075	28.2048	39.0111	17.6783		1.24464	0.476861	-5.78166	-1.13761	-9.73304	-0.359431	-4.33717		-0.139	0.539	2.234	2.667	-0.815	2.956		2.546	1.372	1.586	1.672	2.474	1.103	2.285		5.77961	5.43724	25.4419
752		-1.842	8.632	5.421	6.664	12.187	11.649		-2.894	-7.549	0.649	2.39	-0.821	1.957	-2.912		5.94547	4.90794	23.2688	28.1885	39.0588	17.6073		1.23471	0.523701	-5.7104	-1.14203	-9.72214	-0.355821	-4.33516		-0.163	0.384	2.395	2.679	-0.753	3.063		2.496	1.387	1.476	1.817	2.346	1.483	2.217		5.72291	5.45173	25.4156
753		-1.848	8.626	5.464	6.65	12.206	11.651		-2.914	-7.544	0.656	2.391	-0.826	1.935	-2.897		5.92697	4.88075	23.2695	28.1587	39.0114	17.728		1.22156	0.528464	-5.64646	-1.15652	-9.71578	-0.353649	-4.34458		-0.142	0.654	2.352	2.676	-0.977	2.822		2.727	1.368	1.359	1.755	2.462	1.637	2.376		5.70452	5.42758	25.3882
754		-1.855	8.621	5.524	6.634	12.226	11.651		-2.933	-7.539	0.663	2.392	-0.832	1.914	-2.882		5.85398	4.87029	23.2744	28.1076	39.1169	17.7891		1.20622	0.53525	-5.5764	-1.16277	-9.68698	-0.351869	-4.36647		-0.019	0.598	2.37	2.617	-1.053	3.008		2.829	1.456	0.85	1.53	2.274	1.571	2.491		5.63489	5.41734	25.4017
755		-1.863	8.616	5.542	6.617	12.248	11.65		-2.95	-7.534	0.668	2.392	-0.837	1.895	-2.867		5.84739	4.88522	23.2828	28.1379	39.1463	17.5662		1.20351	0.545079	-5.48508	-1.16829	-9.65288	-0.347736	-4.39869		0.025	0.482	2.335	2.49	-0.793	3.112		2.791	1.416	0.589	1.384	2.223	1.888	2.025		5.63349	5.43002	25.4471
756		-1.872	8.611	5.573	6.598	12.273	11.648		-2.966	-7.528	0.672	2.394	-0.842	1.876	-2.85		5.49815	4.90025	23.3174	28.1055	39.1652	17.7031		1.20054	0.557292	-5.39751	-1.16571	-9.61293	-0.346614	-4.42836		-0.043	0.881	2.188	2.399	-1.118	2.864		2.653	1.591	0.5	1.366	1.823	1.579	2.406		5.28574	5.4424	25.5086
757		-1.882	8.606	5.57	6.579	12.3	11.644		-2.981	-7.521	0.676	2.395	-0.847	1.859	-2.832		5.32014	4.91591	23.3393	28.1069	39.2234	17.7156		1.18071	0.576506	-5.30613	-1.16984	-9.5883	-0.35017	-4.45458		-0.086	0.66	1.858	2.455	-1.498	3.034		2.565	1.532	0.784	1.395	1.642	1.602	1.982		5.10358	5.45984	25.5525
758		-1.895	8.602	5.576	6.559	12.329	11.64		-2.995	-7.514	0.678	2.397	-0.852	1.844	-2.812		5.20612	4.90695	23.3641	28.1287	39.2199	17.7446		1.17128	0.651866	-5.19815	-1.16968	-9.56108	-0.357841	-4.47503		-0.169	0.772	1.644	2.433	-1.94	3.105		2.5	1.414	1.121	1.419	1.618	1.574	1.99		4.9941	5.45275	25.5491
759		-1.908	8.598	5.57	6.541	12.358	11.637		-3.008	-7.507	0.68	2.399	-0.857	1.83	-2.79		5.10021	4.88327	23.3611	28.0743	39.2591	17.8147		1.15027	0.66797	-5.11782	-1.17356	-9.51894	-0.359649	-4.48965		-0.12	0.436	1.665	2.48	-2.559	2.806		2.633	1.412	1.317	1.315	1.144	1.53	1.759		4.8965	5.43356	25.5256
760		-1.922	8.596	5.585	6.525	12.387	11.634		-3.021	-7.501	0.681	2.4	-0.861	1.818	-2.767		4.97625	4.85178	23.3689	28.0819	39.2614	17.7383		1.13366	0.681286	-5.03793	-1.1792	-9.49722	-0.368621	-4.49702		-0.289	0.604	1.889	2.509	-2.829	2.98		2.71	1.471	1.435	1.029	1.114	1.749	1.754		4.78166	5.39945	25.4874
761		-1.938	8.594	5.588	6.512	12.415	11.632		-3.034	-7.494	0.682	2.401	-0.864	1.808	-2.743		4.91905	4.81723	23.3663	28.0761	39.269	17.6731		1.11992	0.684689	-4.95029	-1.18662	-9.48166	-0.378807	-4.49691		-0.391	0.746	2.062	2.498	-2.704	3.05		2.747	1.451	1.298	0.954	0.981	1.704	1.628		4.73467	5.36609	25.4891
762		-1.955	8.593	5.57	6.501	12.441	11.632		-3.047	-7.487	0.683	2.401	-0.866	1.8	-2.718		4.88161	4.77564	23.3763	28.0818	39.3543	17.6733		1.10317	0.678945	-4.87404	-1.1908	-9.46653	-0.378001	-4.49274		-0.409	0.862	2.15	2.666	-2.412	2.958		2.625	1.361	1.393	0.96	1.132	1.753	1.281		4.70787	5.32041	25.4389
763		-1.973	8.591	5.576	6.491	12.467	11.631		-3.06	-7.48	0.684	2.401	-0.867	1.792	-2.692		4.8552	4.72331	23.37	28.0887	39.3236	17.6636		1.09813	0.67084	-4.79857	-1.20237	-9.44701	-0.378324	-4.48465		-0.354	1.033	2.129	2.765	-2.166	3.522		2.565	1.43	1.376	1.012	1.261	1.638	1.59		4.69847	5.27229	25.4301
764		-1.991	8.589	5.588	6.483	12.491	11.63		-3.071	-7.473	0.686	2.401	-0.868	1.785	-2.665		4.83471	4.67923	23.3651	28.0789	39.4021	17.7085		1.10604	0.668597	-4.68267	-1.2156	-9.43137	-0.371244	-4.48247		-0.364	0.858	2.169	2.766	-2.233	3.698		2.573	1.402	1.177	0.995	1.383	1.366	1.138		4.69846	5.23731	25.4066
765		-2.009	8.585	5.573	6.475	12.513	11.629		-3.08	-7.466	0.689	2.401	-0.869	1.778	-2.637		4.8362	4.68392	23.3602	28.0455	39.3117	17.7404		1.10505	0.66615	-4.57967	-1.22847	-9.41815	-0.360553	-4.48413		-0.257	0.795	2.138	2.906	-2.263	3.565		2.783	1.29	0.789	0.966	1.422	1.496	1.719		4.72711	5.25356	25.4153
766		-2.026	8.579	5.613	6.468	12.534	11.628		-3.087	-7.46	0.691	2.402	-0.869	1.771	-2.607		4.80212	4.65888	23.3578	28.0058	39.3338	17.7638		1.10863	0.676564	-4.49024	-1.23788	-9.38819	-0.349219	-4.4847		-0.188	0.354	2.079	3.037	-2.089	3.771		2.812	1.183	0.57	0.794	1.761	1.316	1.816		4.71928	5.24202	25.4206
767		-2.043	8.572	5.666	6.461	12.553	11.625		-3.093	-7.456	0.694	2.405	-0.87	1.765	-2.576		4.75654	4.63748	23.3754	28.0164	39.322	17.7551		1.08249	0.694772	-4.38741	-1.24906	-9.37868	-0.340125	-4.47659		-0.066	0.349	1.778	3.028	-1.717	3.773		2.789	1.423	0.672	0.783	1.643	1.321	2.109		4.69806	5.22396	25.4334
768		-2.058	8.563	5.678	6.455	12.572	11.622		-3.097	-7.453	0.695	2.409	-0.871	1.759	-2.543		4.71718	4.59851	23.3722	27.9915	39.3122	17.6865		1.07936	0.707231	-4.29434	-1.25716	-9.37803	-0.34263	-4.46156		-0.187	0.402	1.555	3.027	-1.448	4.06		2.743	1.31	0.774	0.672	2.024	1.693	2.065		4.67416	5.19046	25.4815
769		-2.072	8.555	5.684	6.448	12.588	11.618		-3.098	-7.452	0.696	2.417	-0.872	1.755	-2.507		4.69905	4.60175	23.382	27.9955	39.2807	17.6397		1.07835	0.716725	-4.22068	-1.26617	-9.37341	-0.34987	-4.44746		-0.252	0.503	1.491	3.072	-0.936	4.269		2.638	1.32	0.865	0.587	2.034	1.437	2.054		4.66231	5.19164	25.4904
770		-2.086	8.545	5.7	6.443	12.604	11.613		-3.096	-7.452	0.697	2.426	-0.874	1.751	-2.471		4.69215	4.60735	23.3625	27.9856	39.2545	17.6184		1.09602	0.718167	-4.14983	-1.28186	-9.35649	-0.355147	-4.43597		-0.329	0.905	1.819	3.113	-0.5	4.256		2.549	1.364	1.111	0.603	2.058	1.504	1.936		4.65548	5.20256	25.5486
771		-2.099	8.536	5.662	6.439	12.618	11.607		-3.092	-7.453	0.697	2.437	-0.876	1.748	-2.434		4.65477	4.62621	23.3702	27.9506	39.2266	17.6013		1.11229	0.709319	-4.08645	-1.29795	-9.36676	-0.356887	-4.42884		-0.143	0.798	1.962	3.07	0.05	4.487		2.525	1.437	1.413	0.753	2.091	1.414	1.476		4.61721	5.22486	25.5937
772		-2.112	8.527	5.654	6.435	12.631	11.6		-3.085	-7.454	0.696	2.45	-0.878	1.747	-2.4		4.6681	4.64954	23.3625	27.9182	39.1904	17.5958		1.14458	0.697326	-4.02896	-1.30898	-9.35621	-0.359631	-4.42421		0.005	0.944	2.14	3.059	-0.183	4.27		2.272	1.257	1.452	0.903	2.245	1.173	2.037		4.62841	5.25348	25.637
773		-2.125	8.518	5.644	6.433	12.643	11.593		-3.075	-7.456	0.696	2.463	-0.88	1.749	-2.369		4.66806	4.69122	23.3471	27.9114	39.1619	17.4914		1.15929	0.693611	-3.97849	-1.31103	-9.31888	-0.355617	-4.41351		0.141	0.7	2.249	3.002	0.035	4.083		2.213	1.28	1.508	1.037	2.383	1.329	1.682		4.62667	5.2989	25.6482
774		-2.136	8.509	5.635	6.432	12.654	11.585		-3.064	-7.458	0.695	2.477	-0.88	1.754	-2.34		4.68917	4.7221	23.353	27.8887	39.1231	17.3553		1.17475	0.700605	-3.88232	-1.3161	-9.2855	-0.352695	-4.39311		0.15	0.536	2.237	2.987	0.242	3.94		2.102	1.25	1.35	1.07	2.615	1.2	2.016		4.64746	5.33298	25.6181
775		-2.147	8.5	5.641	6.433	12.666	11.577		-3.052	-7.46	0.693	2.49	-0.879	1.761	-2.316		4.67204	4.73846	23.3551	27.8676	39.1044	17.2225		1.16683	0.718903	-3.79058	-1.32062	-9.26581	-0.342271	-4.37334		0.421	0.349	2.274	3.003	0.167	3.972		2.17	1.27	0.957	1.115	2.286	1.556	1.616		4.62993	5.35562	25.5558
776		-2.158	8.492	5.66	6.436	12.679	11.569		-3.037	-7.463	0.692	2.503	-0.876	1.772	-2.295		4.72181	4.76753	23.3549	27.8716	39.0822	17.1715		1.15476	0.735241	-3.73262	-1.32757	-9.28984	-0.33766	-4.36498		-0.26	0.618	2.223	2.922	0.242	3.995		1.887	1.24	0.874	1.195	2.36	1.616	1.685		4.67985	5.38725	25.4821
777		-2.168	8.483	5.669	6.438	12.691	11.562		-3.02	-7.468	0.69	2.514	-0.872	1.787	-2.276		4.74394	4.80908	23.3452	27.8198	39.0416	17.0775		1.12386	0.750779	-3.66714	-1.33551	-9.29269	-0.334376	-4.36999		0.04	0.733	2.052	2.949	0.133	3.892		1.635	1.208	0.863	1.323	2.231	1.639	1.693		4.70182	5.43223	25.4656
778		-2.178	8.475	5.641	6.442	12.703	11.554		-3	-7.474	0.688	2.523	-0.868	1.807	-2.259		4.79036	4.80919	23.3539	27.791	38.9993	17.0936		1.09076	0.758742	-3.61475	-1.34305	-9.28083	-0.326181	-4.38925		0.408	0.874	1.835	3.051	0.435	3.831		1.419	1.218	1.19	1.472	2.4	1.617	1.867		4.74841	5.43297	25.4556
779		-2.189	8.466	5.656	6.445	12.715	11.544		-2.978	-7.483	0.687	2.529	-0.865	1.83	-2.243		4.84147	4.75711	23.3495	27.7892	38.9847	17.0637		1.04222	0.758754	-3.55596	-1.34375	-9.28917	-0.323955	-4.41267		0.426	0.764	1.628	3.033	0.498	3.976		1.287	1.091	1.43	1.54	2.078	1.131	2.072		4.79808	5.38234	25.4943
780		-2.2	8.456	5.629	6.447	12.727	11.535		-2.954	-7.493	0.685	2.533	-0.861	1.857	-2.229		4.8952	4.66107	23.3577	27.7699	38.9196	17.1293		1.01362	0.709473	-3.5014	-1.33672	-9.33941	-0.321852	-4.4327		0.452	0.472	1.717	2.94	0.292	3.453		1.19	1.043	1.552	1.527	1.698	1.365	1.685		4.84603	5.28811	25.4933
781		-2.211	8.447	5.61	6.449	12.737	11.523		-2.928	-7.504	0.683	2.536	-0.859	1.885	-2.216		4.9331	4.58526	23.3791	27.7374	38.828	17.1554		0.988921	0.706611	-3.44671	-1.33633	-9.35811	-0.321586	-4.44428		0.478	0.576	1.93	2.955	0.091	3.329		1.156	0.916	1.601	1.362	1.722	1.1	2.069		4.8798	5.21646	25.508
782		-2.223	8.438	5.564	6.451	12.747	11.51		-2.9	-7.517	0.681	2.537	-0.857	1.914	-2.205		4.96555	4.5149	23.371	27.6618	38.7733	17.1074		0.989417	0.706292	-3.39997	-1.34315	-9.38119	-0.326047	-4.45135		0.431	0.454	2.091	2.99	0.023	3.335		1.487	1.004	1.469	1.412	1.642	1.315	2.001		4.91224	5.15365	25.5459
783		-2.236	8.43	5.539	6.453	12.756	11.496		-2.872	-7.531	0.679	2.537	-0.854	1.944	-2.195		5.00939	4.43406	23.3953	27.6201	38.6623	17.088		0.985298	0.709628	-3.35606	-1.35963	-9.40529	-0.331896	-4.45735		0.294	0.74	2.067	3.028	0.054	3.268		1.76	0.96	1.425	1.524	1.586	1.453	2.25		4.95951	5.08067	25.5184
784		-2.248	8.423	5.539	6.456	12.765	11.482		-2.843	-7.547	0.677	2.537	-0.851	1.974	-2.188		5.05185	4.4036	23.3872	27.5721	38.5758	17.0543		1.00293	0.717442	-3.31493	-1.36906	-9.38122	-0.339553	-4.46218		0.313	0.888	2.136	3.084	-0.019	3.429		2.067	0.908	1.395	1.576	2.092	1.415	2.057		5.00846	5.064	25.5448
785		-2.259	8.416	5.557	6.46	12.773	11.467		-2.813	-7.565	0.675	2.536	-0.848	2.004	-2.183		5.0949	4.362	23.3648	27.549	38.5465	17.1048		1.01669	0.723814	-3.27575	-1.37543	-9.37367	-0.342318	-4.46542		0.362	1.122	2.071	3.064	-0.039	3.271		2.176	0.899	1.062	1.516	1.959	1.36	1.883		5.05657	5.03764	25.5284
786		-2.27	8.409	5.545	6.465	12.781	11.454		-2.783	-7.585	0.675	2.535	-0.845	2.034	-2.181		5.12026	4.28234	23.3463	27.5084	38.4498	17.0813		1.03274	0.730167	-3.2467	-1.38219	-9.36062	-0.342946	-4.47016		0.436	0.897	2.116	3.116	-0.008	3.106		1.968	0.916	0.818	1.428	2.044	1.178	1.739		5.08221	4.97114	25.5058
787		-2.28	8.403	5.576	6.471	12.79	11.442		-2.752	-7.606	0.674	2.534	-0.841	2.063	-2.182		5.19007	4.21631	23.3381	27.5208	38.3604	17.1577		1.04967	0.736468	-3.20814	-1.39412	-9.35195	-0.336313	-4.48151		0.274	1.008	2.027	3.135	0.348	2.893		1.844	0.874	0.685	1.328	2.357	1.472	1.195		5.15016	4.9152	25.459
788		-2.29	8.398	5.601	6.477	12.798	11.431		-2.72	-7.627	0.675	2.534	-0.838	2.09	-2.185		5.25893	4.1455	23.3473	27.4972	38.2991	17.2066		1.0706	0.738495	-3.1593	-1.40131	-9.32883	-0.325639	-4.49541		0.244	0.712	1.734	3.216	0.379	2.798		1.802	0.834	0.992	1.464	2.065	1.268	1.63		5.21397	4.85228	25.4127
789		-2.299	8.393	5.585	6.484	12.808	11.421		-2.687	-7.646	0.676	2.534	-0.834	2.116	-2.189		5.33984	4.08402	23.37	27.5205	38.269	17.2856		1.09556	0.735656	-3.13884	-1.40816	-9.32069	-0.323816	-4.51237		0.087	0.962	1.67	3.243	0.756	3.198		1.939	0.702	1.251	1.694	2.201	1.765	1.393		5.29192	4.80079	25.383
790		-2.31	8.39	5.566	6.491	12.818	11.412		-2.653	-7.663	0.676	2.535	-0.831	2.142	-2.195		5.39093	4.06735	23.374	27.4974	38.2425	17.2718		1.11908	0.73062	-3.09018	-1.41678	-9.31542	-0.332367	-4.52892		-0.042	0.663	1.677	3.273	0.812	3.424		1.911	0.731	1.231	1.77	2.383	1.748	1.535		5.34091	4.79213	25.3354
791		-2.321	8.388	5.576	6.499	12.828	11.403		-2.619	-7.679	0.675	2.537	-0.828	2.167	-2.2		5.46805	4.08025	23.3609	27.5287	38.2029	17.3384		1.1199	0.7343	-3.05977	-1.42742	-9.31071	-0.335357	-4.5372		-0.223	0.592	1.981	3.308	0.532	3.637		2.027	0.791	1.331	1.855	2.239	1.619	1.3		5.416	4.82026	25.3311
792		-2.332	8.387	5.573	6.509	12.837	11.394		-2.586	-7.693	0.672	2.54	-0.826	2.193	-2.205		5.52261	4.04602	23.333	27.5352	38.2721	17.3622		1.12792	0.690562	-3.03204	-1.43082	-9.31385	-0.347737	-4.5349		-0.163	0.597	2.027	3.278	0.467	4.26		2.164	0.852	1.369	1.837	2.42	1.638	1.291		5.46685	4.79539	25.2704
793		-2.342	8.386	5.582	6.52	12.844	11.387		-2.554	-7.708	0.668	2.545	-0.825	2.219	-2.21		5.59983	4.05018	23.2979	27.5443	38.2758	17.4369		1.12267	0.689524	-2.98765	-1.42634	-9.31008	-0.363753	-4.525		-0.222	0.618	2.08	3.402	0.338	3.971		2.18	0.855	1.434	1.775	2.456	1.425	1.426		5.53788	4.807	25.3084
794		-2.351	8.385	5.626	6.535	12.85	11.381		-2.523	-7.723	0.664	2.55	-0.825	2.246	-2.217		5.69173	4.03909	23.2767	27.5748	38.1402	17.5293		1.10962	0.692537	-2.94726	-1.42696	-9.3325	-0.380373	-4.51332		-0.084	0.839	2.049	3.444	0.041	4.202		2.218	0.891	1.43	1.679	2.64	1.282	1.252		5.621	4.80773	25.3249
795		-2.36	8.383	5.669	6.551	12.855	11.377		-2.494	-7.74	0.661	2.556	-0.824	2.274	-2.225		5.75801	4.01611	23.2528	27.5225	38.0715	17.5809		1.07916	0.694356	-2.91527	-1.42854	-9.34689	-0.399596	-4.4987		0.009	0.834	2.008	3.449	0.307	4.022		2.136	0.822	1.241	1.633	2.708	1.232	1.973		5.67456	4.7875	25.3405
796		-2.367	8.381	5.691	6.568	12.857	11.376		-2.467	-7.758	0.658	2.563	-0.822	2.302	-2.235		6.17007	3.95884	23.2493	27.4732	38.0561	17.5463		1.03987	0.685945	-2.87175	-1.43642	-9.35979	-0.411544	-4.48748		-0.01	1.056	2.065	3.42	0.382	3.915		2.085	0.76	0.989	1.736	2.569	1.486	1.823		6.07347	4.73826	25.3758
797		-2.375	8.378	5.74	6.587	12.856	11.376		-2.44	-7.779	0.657	2.569	-0.82	2.331	-2.247		6.47683	3.85602	23.2455	27.4599	38.0124	17.5816		1.02755	0.664988	-2.8182	-1.43875	-9.34809	-0.425566	-4.4835		-0.091	0.668	1.953	3.429	0.078	4.042		2.102	0.718	0.828	1.742	2.643	1.361	2.14		6.37148	4.63392	25.3714
798		-2.383	8.376	5.758	6.606	12.855	11.377		-2.414	-7.802	0.657	2.575	-0.817	2.359	-2.26		6.71483	3.81351	23.2541	27.3886	38.0298	17.5875		1.03307	0.5785	-2.76644	-1.4535	-9.34305	-0.435368	-4.48329		-0.136	0.701	1.75	3.464	0.368	4.051		2.156	0.82	0.962	1.492	2.564	1.377	1.843		6.5922	4.59459	25.3952
799		-2.392	8.375	5.74	6.625	12.853	11.378		-2.388	-7.827	0.657	2.579	-0.815	2.386	-2.273		6.91528	3.7915	23.2665	27.4345	38.0419	17.6124		1.04368	0.544454	-2.68552	-1.46332	-9.33905	-0.446497	-4.48421		-0.323	0.5	1.508	3.394	0.301	3.889		2.337	0.815	1.182	1.245	2.593	1.505	1.865		6.77103	4.582	25.4043
800		-2.401	8.373	5.703	6.644	12.851	11.379		-2.363	-7.855	0.657	2.582	-0.813	2.412	-2.287		7.10109	3.75215	23.2555	27.4438	38.0682	17.7195		1.04852	0.508287	-2.60629	-1.47829	-9.32158	-0.458703	-4.48864		-0.517	0.561	1.448	3.369	0.581	4.177		2.416	0.673	1.346	1.246	2.699	1.054	1.94		6.93427	4.55638	25.4195
801		-2.409	8.372	5.666	6.663	12.851	11.379		-2.338	-7.883	0.657	2.582	-0.813	2.436	-2.301		7.2036	3.7458	23.247	27.4206	38.0944	17.8001		1.06638	0.475784	-2.52809	-1.49343	-9.29141	-0.461289	-4.49746		-0.475	1.037	1.719	3.371	0.82	4.012		2.312	0.739	1.328	1.308	2.118	1.157	1.93		7.01424	4.56415	25.3849
802		-2.416	8.371	5.622	6.68	12.852	11.378		-2.312	-7.914	0.656	2.581	-0.814	2.457	-2.317		7.26214	3.7406	23.2014	27.4238	38.0149	17.7822		1.07861	0.45223	-2.42412	-1.52302	-9.28024	-0.46556	-4.50317		-0.331	0.925	1.843	3.367	0.497	3.762		2.2	0.742	1.289	1.359	2.723	1.113	2.032		7.04818	4.57283	25.2901
803		-2.421	8.369	5.57	6.697	12.854	11.377		-2.286	-7.945	0.656	2.578	-0.817	2.476	-2.333		7.35032	3.73463	23.1988	27.4177	38.0189	17.7902		1.07363	0.426565	-2.32459	-1.5472	-9.28782	-0.464656	-4.50583		-0.121	1.531	2.01	3.311	0.277	3.679		2.251	0.716	1.322	1.416	2.743	1.045	1.46		7.10945	4.56697	25.2463
804		-2.423	8.366	5.545	6.714	12.856	11.375		-2.261	-7.977	0.655	2.575	-0.82	2.493	-2.349		7.46915	3.73926	23.1872	27.4221	37.9482	17.8094		1.06082	0.39519	-2.23824	-1.57623	-9.30411	-0.470409	-4.49858		-0.091	1.395	2.064	3.337	0.381	3.408		2.247	0.755	1.121	1.39	2.187	1.499	1.841		7.20353	4.57141	25.1744
805		-2.423	8.363	5.567	6.73	12.859	11.373		-2.237	-8.008	0.655	2.571	-0.823	2.509	-2.365		7.56972	3.72596	23.211	27.4627	37.9611	17.7429		1.06036	0.3604	-2.12869	-1.60456	-9.2871	-0.482076	-4.49079		-0.081	1.41	2.074	3.397	0.38	3.533		1.981	0.679	0.898	1.438	2.257	1.514	1.606		7.27539	4.56125	25.1366
806		-2.421	8.361	5.591	6.747	12.861	11.371		-2.215	-8.039	0.654	2.567	-0.824	2.522	-2.383		7.71135	3.74665	23.2398	27.4549	37.909	17.7658		1.04955	0.314176	-2.01879	-1.63487	-9.29546	-0.499641	-4.48726		-0.187	0.95	2.068	3.397	0.534	3.294		1.86	0.606	0.509	1.591	2.123	1.407	1.762		7.38774	4.58252	25.1443
807		-2.419	8.36	5.616	6.764	12.864	11.369		-2.196	-8.068	0.652	2.564	-0.825	2.535	-2.401		7.84634	3.75518	23.251	27.4709	37.9121	17.8441		1.05328	0.263504	-1.9064	-1.66543	-9.30751	-0.518099	-4.49407		-0.245	0.632	2.024	3.38	0.178	3.069		1.754	0.545	0.346	1.659	2.232	1.487	1.697		7.4924	4.60048	25.1711
808		-2.415	8.36	5.654	6.782	12.868	11.369		-2.179	-8.098	0.651	2.56	-0.824	2.548	-2.42		7.97472	3.73953	23.274	27.4502	37.9022	17.9024		1.06587	0.222074	-1.76559	-1.69921	-9.33142	-0.526053	-4.51168		-0.409	0.953	1.907	3.278	0.191	3.07		1.738	0.646	0.307	1.443	2.422	1.588	1.705		7.59027	4.59061	25.2215
809		-2.411	8.359	5.709	6.803	12.872	11.37		-2.164	-8.126	0.651	2.556	-0.822	2.56	-2.44		8.0955	3.68367	23.2784	27.4524	37.875	17.9817		1.0867	0.183636	-1.63648	-1.72837	-9.3441	-0.535065	-4.53372		-0.286	0.867	1.804	3.173	-0.158	3.07		1.607	0.589	0.681	1.449	2.194	1.415	1.721		7.6808	4.53994	25.2631
810		-2.405	8.36	5.712	6.825	12.877	11.372		-2.151	-8.154	0.65	2.55	-0.82	2.572	-2.461		8.20285	3.59091	23.3012	27.415	37.8982	18.0001		1.10592	0.153153	-1.50789	-1.7436	-9.32829	-0.536104	-4.55804		-0.296	1.267	1.688	3.102	-0.35	2.635		1.557	0.534	1.072	1.529	2.296	1.226	1.309		7.75999	4.44665	25.2799
811		-2.399	8.36	5.721	6.85	12.884	11.375		-2.139	-8.182	0.65	2.543	-0.817	2.585	-2.483		8.34008	3.51258	23.3028	27.4283	37.8926	18.0245		1.10596	0.133067	-1.37517	-1.75953	-9.32401	-0.54266	-4.58211		-0.244	1.49	1.686	3.097	0.04	2.887		1.692	0.395	1.089	1.521	2.268	1.306	1.753		7.87113	4.36441	25.2641
812		-2.39	8.36	5.728	6.876	12.891	11.379		-2.129	-8.21	0.649	2.536	-0.814	2.598	-2.505		8.46441	3.46524	23.2823	27.4158	37.869	18.0813		1.10832	0.119067	-1.27035	-1.77366	-9.36565	-0.552116	-4.60728		-0.221	1.105	1.831	2.999	0.231	3.02		1.997	0.583	1.056	1.263	2.069	1.374	1.511		7.96959	4.31264	25.2267
813		-2.381	8.362	5.762	6.902	12.898	11.383		-2.122	-8.238	0.648	2.527	-0.812	2.61	-2.526		8.62977	3.37078	23.2871	27.3955	37.8767	18.2587		1.10235	0.10225	-1.17078	-1.78351	-9.42198	-0.566411	-4.63751		-0.145	1.193	2.034	2.925	0.247	3.026		2.428	0.47	1.095	1.229	2.049	1.166	1.657		8.10823	4.2231	25.1816
814		-2.37	8.364	5.808	6.929	12.904	11.388		-2.117	-8.267	0.647	2.518	-0.811	2.622	-2.548		8.7956	3.33101	23.2757	27.4222	37.8772	18.3361		1.08176	0.076348	-1.12606	-1.79247	-9.47368	-0.586458	-4.67201		-0.126	0.741	2.106	2.888	0.63	3.159		2.529	0.606	1.138	1.335	1.738	1.047	1.477		8.24727	4.18707	25.141
815		-2.358	8.367	5.845	6.953	12.909	11.392		-2.112	-8.296	0.645	2.51	-0.812	2.635	-2.571		8.92338	3.29796	23.2887	27.4115	37.8464	18.5073		1.06522	0.047821	-1.0713	-1.80787	-9.48744	-0.602847	-4.70394		-0.316	0.577	2.12	2.867	0.595	3.234		2.442	0.606	1.155	1.343	1.491	0.897	1.42		8.34914	4.16312	25.1721
816		-2.345	8.372	5.898	6.978	12.912	11.395		-2.111	-8.325	0.644	2.502	-0.814	2.647	-2.594		8.99808	3.23206	23.3036	27.4397	37.7945	18.5121		1.05847	0.018194	-0.993164	-1.82041	-9.48921	-0.621342	-4.71967		-0.474	0.744	2.118	2.893	0.622	3.055		2.338	0.717	0.711	1.078	1.65	1.076	1.315		8.40088	4.10124	25.1905
817		-2.331	8.377	5.947	7.002	12.912	11.397		-2.111	-8.352	0.644	2.495	-0.817	2.658	-2.618		9.06003	3.20361	23.3116	27.5128	37.7685	18.619		1.07213	-0.012393	-0.919609	-1.84076	-9.51009	-0.630828	-4.71821		-0.405	0.586	2.079	2.962	0.598	2.694		2.386	0.698	0.462	1.219	1.669	1.5	0.912		8.44507	4.07272	25.2068
818		-2.316	8.384	5.972	7.025	12.912	11.399		-2.113	-8.377	0.645	2.49	-0.821	2.67	-2.644		9.11025	3.19851	23.312	27.5111	37.7769	18.6323		1.09249	-0.044666	-0.854523	-1.86919	-9.54449	-0.645869	-4.70352		-0.509	1.182	2.012	2.942	0.45	2.876		2.322	0.729	0.338	1.475	1.868	1.668	1.274		8.4823	4.07296	25.2169
819		-2.301	8.392	5.957	7.049	12.91	11.4		-2.116	-8.401	0.646	2.488	-0.824	2.682	-2.67		9.1813	3.2343	23.3203	27.5531	37.7555	18.669		1.11549	-0.072611	-0.801361	-1.912	-9.55026	-0.659394	-4.68121		-0.555	1.239	1.735	2.948	0.982	2.887		2.298	0.867	0.683	1.514	1.59	1.627	0.892		8.54724	4.10575	25.1985
820		-2.285	8.4	5.972	7.073	12.907	11.4		-2.121	-8.424	0.648	2.487	-0.828	2.693	-2.698		9.2661	3.33132	23.3102	27.5982	37.72	18.7217		1.11238	-0.10138	-0.752335	-1.96201	-9.52181	-0.666579	-4.65564		-0.394	0.991	1.57	3.016	1.424	2.821		2.225	0.968	0.812	1.432	1.744	1.508	1.238		8.63053	4.20855	25.2108
821		-2.268	8.409	5.963	7.098	12.903	11.399		-2.128	-8.445	0.65	2.487	-0.83	2.704	-2.726		9.36691	3.42677	23.3033	27.6228	37.7198	18.7689		1.09865	-0.130739	-0.705925	-2.01171	-9.51682	-0.675935	-4.63716		-0.501	1.206	1.527	2.947	1.321	2.863		2.025	1.011	1.065	1.486	1.863	1.344	1.264		8.72402	4.30902	25.2284
822		-2.252	8.418	5.913	7.123	12.9	11.398		-2.136	-8.466	0.651	2.486	-0.832	2.716	-2.755		9.45252	3.50834	23.2783	27.6482	37.722	18.798		1.08125	-0.159559	-0.66259	-2.06032	-9.49776	-0.677574	-4.63191		-0.698	0.747	1.778	2.802	1.635	3.034		2.118	0.972	1.115	1.343	1.498	1.128	1.566		8.79813	4.3894	25.2607
823		-2.236	8.425	5.925	7.148	12.895	11.396		-2.145	-8.486	0.65	2.484	-0.834	2.727	-2.784		9.57445	3.57458	23.241	27.6626	37.6971	18.855		1.08356	-0.191907	-0.615616	-2.10628	-9.47867	-0.673572	-4.6361		-0.746	0.636	2.002	2.607	1.72	2.513		2.239	0.898	1.079	1.069	1.79	1.302	1.705		8.90438	4.45686	25.3009
824		-2.222	8.43	5.916	7.173	12.892	11.394		-2.154	-8.504	0.649	2.481	-0.834	2.737	-2.811		9.70708	3.63147	23.2279	27.6904	37.7104	18.8682		1.07133	-0.229456	-0.571449	-2.14849	-9.50683	-0.665267	-4.64783		-0.789	1.003	2.083	2.507	1.504	2.297		2.303	0.92	1.116	1.057	1.907	1.52	1.944		9.01504	4.50884	25.342
825		-2.21	8.434	5.879	7.199	12.889	11.39		-2.162	-8.52	0.647	2.477	-0.834	2.748	-2.837		9.87617	3.6847	23.2164	27.6787	37.7045	18.7935		1.06924	-0.266688	-0.536591	-2.17942	-9.53292	-0.656194	-4.66733		-0.877	1.003	2.101	2.429	1.555	2.22		2.406	0.94	0.976	1.116	1.817	1.383	2.229		9.16603	4.55601	25.4055
826		-2.2	8.436	5.889	7.226	12.888	11.386		-2.169	-8.534	0.643	2.472	-0.834	2.758	-2.861		9.98811	3.76316	23.2197	27.6646	37.7248	18.6707		1.05814	-0.306459	-0.494606	-2.20943	-9.53809	-0.645427	-4.68932		-0.788	1.269	2.028	2.432	1.182	2.013		2.382	1.042	0.791	1.064	2.205	1.41	1.904		9.26195	4.62835	25.4273
827		-2.191	8.436	5.886	7.252	12.888	11.381		-2.175	-8.547	0.639	2.467	-0.832	2.769	-2.883		10.0982	3.82056	23.2304	27.6569	37.7224	18.6408		1.04256	-0.346541	-0.458687	-2.22267	-9.52105	-0.62302	-4.70615		-0.886	1.343	1.983	2.413	1.317	2.004		2.252	1.028	0.616	1.205	2.289	1.236	2.16		9.36124	4.68044	25.4125
828		-2.183	8.436	5.857	7.279	12.889	11.376		-2.181	-8.56	0.635	2.463	-0.831	2.78	-2.903		10.2295	3.87924	23.2349	27.6346	37.7642	18.6764		1.03501	-0.385572	-0.444679	-2.23526	-9.53677	-0.61424	-4.72283		-1.004	0.971	1.93	2.551	1.382	2.092		2.111	0.95	0.419	1.404	2.399	1.031	1.822		9.48777	4.73134	25.3567
829		-2.174	8.435	5.833	7.305	12.89	11.371		-2.187	-8.572	0.631	2.459	-0.829	2.791	-2.923		10.3483	3.86791	23.2432	27.5814	37.7643	18.6098		1.01748	-0.417476	-0.407555	-2.23421	-9.57036	-0.606129	-4.74065		-1.073	0.985	1.673	2.579	1.373	2.209		1.98	0.825	0.711	1.277	2.485	1.217	1.82		9.60507	4.71071	25.3281
830		-2.163	8.433	5.833	7.33	12.89	11.367		-2.193	-8.584	0.627	2.454	-0.827	2.801	-2.942		10.4618	3.88274	23.259	27.5974	37.7727	18.6292		1.0074	-0.435885	-0.373451	-2.23629	-9.56093	-0.595857	-4.76018		-1.131	0.768	1.369	2.511	1.461	1.92		1.992	0.836	1.001	1.411	2.79	1.353	1.602		9.71503	4.71654	25.2907
831		-2.151	8.43	5.796	7.354	12.89	11.363		-2.198	-8.595	0.624	2.449	-0.826	2.811	-2.961		10.5148	3.84368	23.2595	27.5828	37.7786	18.6074		1.02606	-0.450278	-0.351913	-2.23447	-9.53286	-0.585924	-4.78296		-1.207	0.399	1.252	2.487	1.246	2.038		2.067	0.704	1.203	1.531	3.005	1.265	1.603		9.76255	4.66362	25.2953
832		-2.137	8.426	5.796	7.375	12.891	11.359		-2.203	-8.606	0.623	2.443	-0.823	2.818	-2.978		10.5679	3.7941	23.2827	27.589	37.6983	18.5551		1.05245	-0.461294	-0.329552	-2.23396	-9.53753	-0.574804	-4.80142		-1.321	0.747	1.436	2.456	1.464	2.19		2.098	0.659	1.301	1.387	3.101	1.421	1.585		9.80763	4.60638	25.2807
833		-2.123	8.421	5.802	7.395	12.893	11.355		-2.207	-8.614	0.622	2.435	-0.82	2.823	-2.994		10.566	3.78679	23.2888	27.6376	37.7505	18.4469		1.0951	-0.472289	-0.330215	-2.23541	-9.55983	-0.558123	-4.82029		-1.315	0.733	1.746	2.524	1.769	1.799		2.125	0.68	1.157	1.228	3.096	1.381	1.074		9.79257	4.59269	25.2532
834		-2.108	8.414	5.82	7.412	12.895	11.349		-2.209	-8.621	0.622	2.426	-0.817	2.826	-3.007		10.5916	3.79907	23.2994	27.6488	37.8788	18.3929		1.13745	-0.490959	-0.325722	-2.24193	-9.55523	-0.535034	-4.83495		-1.118	1.114	1.9	2.637	1.774	1.745		2.055	0.687	1.155	1.269	2.899	1.134	1.406		9.80338	4.60037	25.2691
835		-2.093	8.407	5.848	7.428	12.898	11.343		-2.211	-8.626	0.622	2.417	-0.813	2.827	-3.019		10.5769	3.81129	23.3016	27.6981	37.8907	18.3662		1.17044	-0.516698	-0.322899	-2.25238	-9.55685	-0.513067	-4.85002		-1.035	1.162	2.035	2.705	1.755	2.151		1.969	0.772	1.089	1.311	2.354	1.26	1.065		9.77559	4.61894	25.2152
836		-2.078	8.401	5.873	7.443	12.904	11.334		-2.212	-8.627	0.62	2.408	-0.809	2.826	-3.029		10.6049	3.81826	23.2828	27.7133	37.9229	18.3825		1.20123	-0.545167	-0.331581	-2.26613	-9.56207	-0.497358	-4.86453		-0.823	0.9	2.026	2.823	1.427	2.008		1.918	0.798	0.874	1.297	2.593	1.292	1.3		9.79443	4.62404	25.2009
837		-2.064	8.395	5.867	7.457	12.911	11.323		-2.214	-8.624	0.616	2.399	-0.805	2.824	-3.037		10.6223	3.88155	23.2684	27.7076	37.8875	18.3422		1.22279	-0.573591	-0.36142	-2.28544	-9.58648	-0.48969	-4.87605		-0.646	1.043	2.001	2.808	1.399	1.933		2.007	0.795	0.801	1.354	2.982	1.21	1.349		9.80504	4.68721	25.2035
838		-2.05	8.388	5.848	7.47	12.919	11.311		-2.216	-8.618	0.611	2.39	-0.801	2.823	-3.045		10.6728	3.93443	23.2248	27.725	37.8717	18.293		1.23575	-0.58723	-0.379799	-2.2901	-9.61857	-0.482544	-4.887		-0.589	0.748	2.032	2.722	0.971	2.056		2.26	0.847	0.596	1.585	3.008	1.474	1.445		9.85118	4.74211	25.1946
839		-2.036	8.38	5.836	7.483	12.927	11.298		-2.219	-8.608	0.604	2.382	-0.796	2.822	-3.052		10.695	3.97888	23.231	27.6306	37.8414	18.2023		1.26537	-0.58991	-0.413895	-2.29694	-9.63042	-0.474583	-4.89653		-0.499	0.391	1.939	2.647	0.678	2.281		2.495	0.923	0.717	1.615	3.075	1.449	1.559		9.8712	4.77979	25.2143
840		-2.023	8.371	5.777	7.493	12.936	11.284		-2.222	-8.595	0.598	2.375	-0.792	2.822	-3.058		10.6899	4.00771	23.2509	27.5091	37.9014	18.1223		1.30471	-0.579937	-0.437317	-2.29918	-9.64312	-0.464194	-4.90481		-0.713	0.952	1.709	2.611	0.738	2.351		2.595	0.921	1.059	1.463	3.079	1.219	1.24		9.86447	4.80017	25.216
841		-2.011	8.361	5.758	7.503	12.945	11.271		-2.226	-8.58	0.592	2.37	-0.789	2.824	-3.062		10.655	4.07106	23.2649	27.4959	37.9344	18.0569		1.33271	-0.568475	-0.460243	-2.30241	-9.66408	-0.457223	-4.9097		-0.769	1.018	1.548	2.668	0.934	2.47		2.655	0.891	1.214	1.449	2.759	1.252	1.592		9.82591	4.86315	25.1828
842		-2.002	8.35	5.74	7.513	12.953	11.258		-2.231	-8.563	0.587	2.367	-0.785	2.829	-3.065		10.6185	4.14673	23.3023	27.4196	37.8263	18.0937		1.38003	-0.573541	-0.5177	-2.29454	-9.69236	-0.457798	-4.9161		-0.868	1.263	1.464	2.633	0.903	2.94		2.641	0.931	1.32	1.486	2.814	1.208	1.273		9.79042	4.93859	25.1883
843		-1.995	8.339	5.755	7.522	12.96	11.244		-2.237	-8.546	0.584	2.366	-0.781	2.838	-3.065		10.5466	4.2021	23.2943	27.3462	37.9164	18.0611		1.41092	-0.588761	-0.56144	-2.29033	-9.7019	-0.458231	-4.92995		-0.845	1.35	1.771	2.605	0.792	2.982		2.558	0.969	1.343	1.543	2.786	1.078	1.382		9.71981	4.99661	25.155
844		-1.991	8.328	5.746	7.531	12.966	11.229		-2.242	-8.528	0.58	2.366	-0.777	2.85	-3.064		10.4637	4.2179	23.3021	27.3478	37.8587	18.0453		1.71169	-0.61247	-0.606407	-2.27808	-9.69955	-0.459326	-4.94982		-0.89	1.118	1.9	2.626	0.531	2.935		2.368	0.887	1.269	1.384	3.016	1.264	1.184		9.63938	5.00877	25.1284
845		-1.99	8.316	5.79	7.54	12.97	11.214		-2.247	-8.511	0.577	2.366	-0.774	2.865	-3.061		10.4233	4.22288	23.2828	27.3381	37.926	18.0598		1.96645	-0.635339	-0.666489	-2.27112	-9.72026	-0.454954	-4.97485		-0.797	1.094	1.971	2.694	0.485	3.149		2.402	0.81	1.373	1.481	2.625	1.446	1.16		9.60441	5.00814	25.0671
846		-1.993	8.303	5.792	7.548	12.974	11.197		-2.251	-8.496	0.574	2.367	-0.772	2.883	-3.058		10.3852	4.1909	23.2603	27.3197	37.9485	18.0199		2.1788	-0.653089	-0.712662	-2.25923	-9.74233	-0.446876	-5.00494		-0.76	0.788	2.061	2.723	0.175	3.12		2.476	0.867	1.059	1.57	2.165	1.338	1.071		9.56832	4.9724	25.0033
847		-1.997	8.29	5.811	7.555	12.978	11.18		-2.253	-8.481	0.569	2.366	-0.769	2.903	-3.053		10.3632	4.18804	23.2656	27.312	37.9352	17.9227		2.43468	-0.657621	-0.769493	-2.24756	-9.7355	-0.435084	-5.03429		-0.593	0.279	1.979	2.722	0.12	3.307		2.451	0.814	0.829	1.616	2.21	1.348	0.745		9.54875	4.958	24.9856
848		-2.004	8.275	5.83	7.561	12.981	11.163		-2.253	-8.467	0.565	2.366	-0.767	2.922	-3.049		10.3044	4.20565	23.2564	27.3189	37.9259	17.8724		2.63672	-0.660801	-0.828476	-2.23553	-9.73844	-0.419251	-5.05813		-0.463	0.615	1.958	2.65	-0.155	3.702		2.43	0.624	0.72	1.463	2.146	1.239	1.288		9.49479	4.96608	24.9491
849		-2.013	8.26	5.87	7.564	12.984	11.147		-2.252	-8.452	0.559	2.365	-0.765	2.941	-3.045		10.2473	4.21475	23.2673	27.3137	37.971	17.7878		2.77958	-0.657526	-0.863922	-2.23199	-9.735	-0.3985	-5.07332		-0.388	0.492	1.886	2.737	-0.384	4.123		2.349	0.64	0.673	1.427	1.989	0.992	1.204		9.44612	4.96945	24.9843
850		-2.023	8.245	5.882	7.566	12.987	11.133		-2.251	-8.435	0.553	2.366	-0.764	2.958	-3.041		10.1804	4.26051	23.2668	27.3727	37.9408	17.767		2.88775	-0.657424	-0.909821	-2.23407	-9.74945	-0.378195	-5.07927		-0.481	0.811	1.6	2.895	-0.185	4.139		2.261	0.711	1.008	1.652	2.173	1.083	1.633		9.3887	5.00733	25.0546
851		-2.036	8.23	5.907	7.566	12.989	11.12		-2.249	-8.417	0.549	2.366	-0.762	2.975	-3.038		10.1188	4.304	23.2447	27.377	37.976	17.7167		2.9667	-0.663622	-0.95797	-2.23603	-9.74001	-0.360151	-5.08299		-0.474	0.958	1.478	2.912	0.031	4.105		2.226	0.693	1.161	1.672	2.231	1.085	1.675		9.33747	5.04886	25.0667
852		-2.051	8.214	5.929	7.566	12.992	11.107		-2.247	-8.399	0.544	2.368	-0.76	2.99	-3.036		10.092	4.30443	23.2348	27.3972	37.9961	17.7387		3.01947	-0.682225	-0.99588	-2.23001	-9.71197	-0.337255	-5.08706		-0.552	0.845	1.412	2.88	-0.057	4.332		2.302	0.712	1.247	1.579	2.346	1.103	1.891		9.32147	5.04666	25.1492
853		-2.068	8.198	5.938	7.566	12.996	11.095		-2.243	-8.379	0.541	2.369	-0.758	3.004	-3.033		10.0052	4.328	23.1952	27.3923	38.0093	17.6393		3.08821	-0.705738	-1.03739	-2.23376	-9.68956	-0.315711	-5.08681		-0.766	0.963	1.656	2.799	0.203	4.506		2.445	0.653	1.06	1.594	2.349	1.215	1.919		9.24452	5.06942	25.1489
854		-2.088	8.182	5.92	7.567	13	11.084		-2.237	-8.36	0.538	2.37	-0.754	3.017	-3.031		9.93568	4.30701	23.1756	27.3803	38.0213	17.6786		3.17582	-0.727161	-1.05798	-2.23182	-9.68356	-0.293698	-5.08513		-0.713	0.868	1.89	2.773	0.372	4.489		2.502	0.769	0.946	1.547	2.118	1.098	1.586		9.18362	5.04818	25.1336
855		-2.108	8.165	5.917	7.569	13.008	11.072		-2.229	-8.34	0.535	2.371	-0.75	3.031	-3.027		9.89898	4.30959	23.1374	27.3968	38.0136	17.6582		3.28752	-0.752267	-1.06717	-2.23469	-9.67862	-0.275537	-5.07957		-0.761	0.701	1.974	2.771	0.396	4.53		2.516	0.842	1.033	1.685	2.38	1.045	1.921		9.14865	5.04329	25.1375
856		-2.129	8.147	5.87	7.571	13.018	11.061		-2.219	-8.321	0.532	2.37	-0.744	3.043	-3.023		9.89517	4.34655	23.1025	27.3585	38.0629	17.6216		3.38897	-0.77293	-1.06408	-2.23559	-9.68603	-0.260837	-5.07789		-0.682	0.555	2.066	2.834	0.555	4.73		2.545	0.73	1.038	1.674	1.871	1.093	1.591		9.14041	5.07628	25.0937
857		-2.15	8.129	5.817	7.575	13.032	11.052		-2.208	-8.303	0.527	2.369	-0.736	3.055	-3.017		9.89557	4.36449	23.1086	27.3421	38.1045	17.6553		3.48789	-0.792171	-1.02787	-2.23507	-9.68218	-0.251969	-5.0845		-0.703	0.74	2.075	3.006	0.549	4.485		2.53	0.744	0.646	1.498	1.869	1.042	1.672		9.13292	5.09304	25.0967
858		-2.17	8.11	5.78	7.578	13.049	11.044		-2.196	-8.285	0.522	2.366	-0.729	3.067	-3.01		9.89541	4.37159	23.116	27.3335	38.0923	17.6179		3.56746	-0.806649	-0.992928	-2.22413	-9.68823	-0.244075	-5.09595		-0.554	1.04	2.034	3.202	0.499	4.43		2.596	0.779	0.502	1.422	1.941	1.035	1.468		9.1213	5.09306	25.0843
859		-2.19	8.092	5.718	7.582	13.068	11.037		-2.183	-8.269	0.516	2.362	-0.721	3.077	-3		9.86368	4.39043	23.1686	27.2946	38.0859	17.5927		3.63864	-0.825644	-0.951836	-2.2066	-9.6946	-0.234319	-5.11234		-0.544	0.841	1.987	3.339	0.494	4.019		2.673	0.855	0.522	1.379	1.695	1.237	1.405		9.07524	5.10476	25.0813
860		-2.209	8.074	5.657	7.586	13.089	11.032		-2.168	-8.252	0.51	2.358	-0.715	3.086	-2.989		9.81684	4.38092	23.2338	27.2634	38.154	17.5409		3.6945	-0.85183	-0.89817	-2.18538	-9.70399	-0.227267	-5.12906		-0.584	1.099	1.768	3.363	0.462	3.814		2.59	0.777	0.835	1.316	1.71	1.336	1.326		9.01294	5.08562	25.0785
861		-2.227	8.058	5.595	7.589	13.11	11.029		-2.151	-8.236	0.505	2.355	-0.709	3.096	-2.976		9.75805	4.368	23.2682	27.2156	38.1691	17.4788		3.76128	-0.88524	-0.858719	-2.16979	-9.71043	-0.220286	-5.1388		-0.502	1.2	1.494	3.396	0.288	4.072		2.453	0.722	0.894	1.33	1.528	1.437	1.056		8.94405	5.06321	25.0639
862		-2.243	8.042	5.538	7.592	13.132	11.026		-2.133	-8.22	0.502	2.353	-0.704	3.105	-2.963		9.70589	4.37534	23.3203	27.23	38.1412	17.4639		3.78536	-0.919365	-0.82592	-2.1597	-9.72498	-0.214146	-5.13498		-0.68	0.713	1.316	3.37	0.473	4.055		2.518	0.854	1.125	1.27	1.673	1.425	1.372		8.88178	5.06572	25.0404
863		-2.257	8.028	5.465	7.594	13.152	11.023		-2.113	-8.204	0.501	2.353	-0.7	3.115	-2.95		9.64286	4.37543	23.3466	27.2355	38.205	17.4589		3.78522	-0.947325	-0.80014	-2.15188	-9.72916	-0.21024	-5.12691		-0.644	0.536	1.365	3.234	0.646	3.822		2.424	0.952	1.161	1.214	2.109	1.262	1.162		8.80586	5.05279	25.0028
864		-2.269	8.016	5.428	7.595	13.17	11.021		-2.093	-8.189	0.503	2.354	-0.696	3.124	-2.939		9.53631	4.36112	23.3648	27.228	38.1993	17.4874		3.77106	-0.967476	-0.777832	-2.14777	-9.73867	-0.209185	-5.11762		-0.594	0.656	1.647	3.257	0.681	3.783		2.192	0.957	1.185	1.296	1.909	1.08	1.502		8.68531	5.03115	24.995
865		-2.277	8.003	5.403	7.595	13.186	11.019		-2.074	-8.176	0.505	2.356	-0.692	3.133	-2.931		9.42351	4.33273	23.3765	27.2441	38.239	17.5918		3.7554	-0.977255	-0.749619	-2.15476	-9.72036	-0.209633	-5.10644		-0.615	1.057	1.765	3.307	0.717	3.863		1.985	0.839	1.176	1.398	2.036	0.972	1.467		8.55679	5.001	24.9816
866		-2.283	7.992	5.425	7.593	13.199	11.016		-2.056	-8.164	0.508	2.36	-0.69	3.142	-2.924		9.33785	4.35143	23.3742	27.2741	38.234	17.7639		3.72802	-0.973957	-0.720169	-2.15955	-9.72106	-0.209135	-5.094		-0.805	0.857	1.78	3.314	1.096	3.873		1.807	0.927	1.141	1.454	1.794	0.96	1.698		8.46036	5.01542	24.9716
867		-2.287	7.98	5.446	7.591	13.209	11.013		-2.041	-8.153	0.511	2.365	-0.689	3.15	-2.919		9.23235	4.3483	23.3748	27.2453	38.2487	17.7559		3.69614	-0.963717	-0.68911	-2.18023	-9.74384	-0.226314	-5.08462		-0.672	0.73	2.005	3.264	1.4	3.602		1.749	0.909	0.854	1.22	2.172	1.013	1.832		8.33917	5.01223	24.9967
868		-2.29	7.966	5.48	7.589	13.217	11.01		-2.027	-8.143	0.513	2.37	-0.688	3.157	-2.914		9.09009	4.35919	23.3647	27.2822	38.2665	17.6576		3.65427	-0.949911	-0.63678	-2.20386	-9.76507	-0.232681	-5.07808		-0.771	0.802	1.862	3.188	1.081	3.622		1.741	0.92	0.456	1.052	2.252	1.021	1.593		8.17738	5.02668	25.0434
869		-2.291	7.951	5.498	7.586	13.224	11.006		-2.017	-8.133	0.515	2.376	-0.688	3.164	-2.909		8.87771	4.43931	23.3693	27.2989	38.3002	17.7008		3.63385	-0.947216	-0.581062	-2.26224	-9.73677	-0.235483	-5.07311		-0.715	0.713	1.943	3.03	1.264	3.802		1.829	0.897	0.356	1.08	1.683	1.128	2.076		7.94925	5.11083	25.1107
870		-2.293	7.934	5.514	7.583	13.229	11.002		-2.008	-8.124	0.516	2.384	-0.688	3.172	-2.905		8.64846	4.47592	23.3713	27.3163	38.3103	17.6749		3.61443	-0.958271	-0.533409	-2.31196	-9.74529	-0.24141	-5.07089		-0.756	0.568	1.82	2.942	1.406	3.773		1.974	1.043	0.623	1.137	1.708	1.061	1.663		7.70742	5.14677	25.1685
871		-2.295	7.916	5.527	7.579	13.234	10.998		-2	-8.114	0.518	2.392	-0.688	3.18	-2.9		8.44264	4.50614	23.3935	27.3022	38.3339	17.6564		3.58391	-0.976827	-0.485878	-2.36315	-9.77391	-0.250678	-5.07121		-0.767	0.302	1.511	2.867	1.529	3.408		2.096	1.019	0.876	1.142	1.923	0.937	1.635		7.49313	5.17479	25.2213
872		-2.299	7.899	5.542	7.575	13.24	10.995		-1.992	-8.104	0.519	2.4	-0.687	3.19	-2.895		8.23942	4.54945	23.4168	27.3016	38.3475	17.6687		3.54925	-0.999455	-0.451523	-2.39135	-9.78311	-0.266283	-5.07812		-0.845	0.656	1.418	2.765	1.279	3.405		2.151	1.05	1.135	1.067	1.961	0.864	1.277		7.2898	5.21182	25.2458
873		-2.305	7.881	5.548	7.57	13.246	10.992		-1.985	-8.096	0.521	2.408	-0.688	3.201	-2.891		8.04162	4.53225	23.431	27.2943	38.3499	17.6755		3.50606	-1.01872	-0.414604	-2.42319	-9.76291	-0.283174	-5.08541		-0.876	0.914	1.463	2.731	1.224	3.352		2.044	0.931	1.173	0.895	2.329	0.801	1.158		7.10099	5.18421	25.2975
874		-2.313	7.864	5.585	7.566	13.253	10.99		-1.977	-8.088	0.522	2.415	-0.689	3.214	-2.886		7.83971	4.49819	23.4373	27.2741	38.3139	17.6634		3.45613	-1.03623	-0.386383	-2.45898	-9.77016	-0.303752	-5.09638		-0.923	0.777	1.872	2.744	1.162	3.212		2.232	0.961	1.191	0.825	2.253	0.867	1.056		6.91277	5.13817	25.3454
875		-2.324	7.846	5.653	7.56	13.259	10.987		-1.967	-8.082	0.524	2.42	-0.692	3.229	-2.881		7.6723	4.45257	23.4186	27.2737	38.3809	17.5971		3.41506	-1.04664	-0.366562	-2.51172	-9.78951	-0.320573	-5.11153		-1.079	0.954	1.82	2.678	1.102	3.046		2.408	0.96	1.218	1.018	2.287	1.017	0.567		6.76068	5.08406	25.3603
876		-2.337	7.827	5.69	7.555	13.265	10.984		-1.954	-8.078	0.527	2.425	-0.695	3.244	-2.875		7.49224	4.44825	23.4187	27.3175	38.3447	17.5469		3.36742	-1.05399	-0.333633	-2.55865	-9.82033	-0.333469	-5.12614		-1.08	0.917	1.92	2.773	0.97	3.009		2.412	0.83	1.05	1.091	2.687	1.051	0.893		6.59461	5.07636	25.3968
877		-2.35	7.809	5.749	7.55	13.269	10.981		-1.939	-8.076	0.53	2.431	-0.699	3.259	-2.869		7.32429	4.44363	23.4074	27.3766	38.3878	17.5304		3.31409	-1.05484	-0.297279	-2.58795	-9.83069	-0.341524	-5.13494		-1.066	0.8	1.93	2.853	0.77	3.068		2.557	0.844	0.805	1.165	2.805	1.13	0.683		6.43891	5.06913	25.3927
878		-2.365	7.79	5.792	7.546	13.273	10.978		-1.922	-8.077	0.534	2.436	-0.704	3.273	-2.863		7.13944	4.39507	23.4042	27.3972	38.4185	17.4863		3.26147	-1.05681	-0.269485	-2.60334	-9.84723	-0.346429	-5.13622		-1.107	0.496	1.899	2.927	0.667	3.123		2.57	0.909	0.5	1.119	3.158	1.148	0.965		6.26398	5.01443	25.3823
879		-2.381	7.77	5.777	7.542	13.275	10.975		-1.901	-8.081	0.539	2.441	-0.709	3.287	-2.857		6.9573	4.35428	23.3917	27.5078	38.4765	17.5342		3.19304	-1.07451	-0.236206	-2.61064	-9.8894	-0.351208	-5.13483		-1.036	0.209	2.003	2.906	0.675	3.154		2.503	0.89	0.378	1.001	2.79	1.113	0.97		6.09174	4.97076	25.3921
880		-2.397	7.75	5.839	7.54	13.278	10.973		-1.878	-8.087	0.544	2.448	-0.714	3.299	-2.853		6.69099	4.32696	23.3745	27.6187	38.4171	17.5601		3.13518	-1.10574	-0.224464	-2.61696	-9.94474	-0.354195	-5.13265		-1.143	0.46	1.951	2.904	0.225	2.947		2.373	0.919	0.508	1.002	2.568	1.08	1.127		5.83535	4.94075	25.3957
881		-2.414	7.729	5.861	7.54	13.28	10.972		-1.851	-8.095	0.55	2.454	-0.719	3.309	-2.85		6.40392	4.27251	23.3743	27.6683	38.3474	17.5773		3.06534	-1.14202	-0.212357	-2.62544	-9.99344	-0.358974	-5.13032		-1.195	0.824	1.839	2.762	0.355	2.529		2.131	0.945	0.833	0.843	2.92	1.168	1.254		5.5486	4.87089	25.4524
882		-2.43	7.709	5.898	7.54	13.283	10.972		-1.822	-8.104	0.555	2.461	-0.723	3.317	-2.848		6.21105	4.22055	23.3661	27.6755	38.5156	17.5226		2.99328	-1.17171	-0.199074	-2.63032	-10.009	-0.359457	-5.12926		-1.272	0.768	1.717	2.588	0.112	2.617		2.202	1.02	1.047	1.022	3.049	1.133	0.988		5.36167	4.80388	25.5182
883		-2.448	7.688	5.91	7.542	13.287	10.972		-1.789	-8.113	0.56	2.468	-0.727	3.323	-2.848		6.02672	4.20479	23.3795	27.7018	38.4397	17.4419		2.92321	-1.19353	-0.196426	-2.63351	-10.0092	-0.3641	-5.12533		-1.457	0.869	1.493	2.598	-0.106	2.692		2.326	1.015	1.15	1.055	2.945	1.041	1.416		5.18851	4.78014	25.5814
884		-2.466	7.668	5.932	7.543	13.292	10.972		-1.753	-8.122	0.565	2.475	-0.731	3.327	-2.848		5.87785	4.22864	23.3985	27.6768	38.4843	17.4105		2.58579	-1.20949	-0.196564	-2.63374	-10.0047	-0.371189	-5.12494		-1.625	1.129	1.545	2.675	-0.234	2.851		2.233	1.013	0.907	1.191	2.663	1.115	1.228		5.05336	4.79946	25.6005
885		-2.485	7.648	5.923	7.544	13.297	10.973		-1.714	-8.13	0.57	2.481	-0.736	3.329	-2.85		5.7	4.26189	23.4029	27.678	38.4716	17.4039		2.28338	-1.22116	-0.20166	-2.63354	-9.9986	-0.380523	-5.12739		-1.369	0.8	1.694	2.622	0.004	3.041		2.166	0.951	0.983	1.248	2.414	0.967	1.297		4.89027	4.82423	25.5698
886		-2.505	7.629	5.882	7.545	13.303	10.974		-1.671	-8.137	0.576	2.487	-0.74	3.329	-2.852		5.52597	4.30839	23.4252	27.7332	38.4695	17.3673		2.02944	-1.23037	-0.199051	-2.62849	-9.96528	-0.393782	-5.12813		-1.248	0.665	1.858	2.544	0.048	3.074		1.964	1.008	1.103	1.386	2.846	0.853	1.238		4.72999	4.86349	25.5756
887		-2.524	7.61	5.861	7.546	13.309	10.974		-1.625	-8.142	0.582	2.494	-0.745	3.328	-2.855		5.34859	4.32543	23.4339	27.8011	38.4954	17.4032		1.74206	-1.24292	-0.191582	-2.62607	-9.93061	-0.402548	-5.12477		-1.407	0.461	1.869	2.436	0.08	3.172		2.099	0.928	1.049	1.482	2.543	0.911	1.381		4.56511	4.88237	25.5237
888		-2.543	7.592	5.827	7.547	13.315	10.974		-1.575	-8.148	0.588	2.501	-0.749	3.326	-2.858		5.1893	4.34858	23.4548	27.8197	38.5135	17.382		1.48344	-1.26319	-0.195747	-2.62422	-9.89022	-0.409622	-5.11693		-1.137	0.774	1.859	2.347	0.253	3.217		1.979	1.012	0.679	1.393	2.651	0.867	1.486		4.4132	4.90805	25.4713
889		-2.559	7.574	5.808	7.548	13.32	10.972		-1.521	-8.153	0.593	2.507	-0.755	3.326	-2.862		5.0021	4.37621	23.4807	27.8839	38.4736	17.3489		1.27419	-1.28864	-0.192848	-2.6283	-9.8519	-0.411304	-5.10804		-0.918	0.711	1.927	2.31	0.236	3.657		2.019	1.017	0.532	1.411	2.877	0.948	1.091		4.22815	4.93304	25.3833
890		-2.572	7.556	5.796	7.55	13.326	10.968		-1.462	-8.159	0.599	2.513	-0.76	3.326	-2.866		4.8422	4.38348	23.4954	27.9022	38.512	17.312		1.09109	-1.31721	-0.185677	-2.63537	-9.83064	-0.403996	-5.10088		-0.959	0.67	1.881	2.463	-0.452	3.928		2.169	1.07	0.567	1.377	2.737	1.079	1.491		4.07172	4.93689	25.2928
891		-2.581	7.538	5.759	7.552	13.331	10.963		-1.398	-8.165	0.604	2.518	-0.765	3.327	-2.871		4.70269	4.36499	23.5415	27.9127	38.4787	17.2876		0.964406	-1.34509	-0.177177	-2.63966	-9.81039	-0.391052	-5.09567		-0.682	0.83	1.779	2.676	-0.745	4.246		2.268	1.012	0.902	1.423	2.759	1.03	1.092		3.93162	4.91845	25.24
892		-2.587	7.521	5.736	7.552	13.335	10.956		-1.33	-8.172	0.608	2.522	-0.77	3.328	-2.875		4.54518	4.35749	23.5831	27.9321	38.4749	17.239		0.861905	-1.3675	-0.161125	-2.6466	-9.79194	-0.376792	-5.09099		-0.381	0.584	1.602	2.74	-0.843	4.425		2.376	0.968	0.955	1.467	2.543	0.991	1.271		3.77166	4.91285	25.1985
893		-2.59	7.503	5.712	7.552	13.336	10.949		-1.258	-8.179	0.611	2.525	-0.777	3.329	-2.88		4.45229	4.34488	23.6096	27.9405	38.4757	17.2214		0.771705	-1.38582	-0.139854	-2.64694	-9.76763	-0.367882	-5.09721		-0.247	0.259	1.404	2.677	-0.776	4.6		2.381	0.877	1.168	1.359	2.351	1.07	1.224		3.6846	4.89155	25.1806
894		-2.591	7.486	5.662	7.55	13.335	10.942		-1.184	-8.186	0.613	2.528	-0.784	3.33	-2.886		4.30941	4.35489	23.6281	27.9707	38.4378	17.245		0.673778	-1.4021	-0.123688	-2.64821	-9.73779	-0.359743	-5.11043		-0.209	0.454	1.361	2.573	-0.568	4.65		2.451	0.995	1.278	1.33	2.385	1.104	1.465		3.55088	4.89396	25.1811
895		-2.592	7.469	5.644	7.546	13.331	10.935		-1.111	-8.192	0.614	2.53	-0.792	3.331	-2.891		4.15825	4.36181	23.6475	27.9736	38.4403	17.1879		0.581748	-1.40884	-0.125328	-2.63593	-9.72948	-0.353876	-5.13242		-0.13	0.293	1.533	2.552	-0.451	4.561		2.497	0.942	1.3	1.189	2.13	1.166	1.627		3.41204	4.89882	25.1827
896		-2.594	7.452	5.644	7.542	13.324	10.928		-1.035	-8.198	0.614	2.532	-0.802	3.332	-2.897		3.97146	4.34675	23.6656	27.9829	38.4127	17.1961		0.503303	-1.41216	-0.142143	-2.62595	-9.70609	-0.346475	-5.16068		-0.244	0.544	1.768	2.465	0.117	4.559		2.388	1.022	1.295	1.224	2.272	1.355	1.354		3.23884	4.88061	25.2076
897		-2.598	7.435	5.659	7.535	13.313	10.921		-0.956	-8.203	0.616	2.535	-0.813	3.334	-2.902		3.78478	4.35377	23.641	27.9648	38.2798	17.116		0.418246	-1.41626	-0.1632	-2.60725	-9.68927	-0.332108	-5.18926		-0.175	0.744	1.913	2.481	0.669	4.549		2.204	0.919	1.263	1.09	2.337	1.304	1.549		3.0672	4.88121	25.2368
898		-2.605	7.417	5.666	7.528	13.301	10.913		-0.874	-8.207	0.618	2.538	-0.825	3.336	-2.908		3.58687	4.37864	23.6342	27.9678	38.2964	17.1134		0.32521	-1.41785	-0.184937	-2.58877	-9.66488	-0.310876	-5.21629		-0.228	0.815	2.066	2.479	0.382	4.347		2.049	0.912	0.906	1.219	2.22	1.287	1.181		2.88687	4.90485	25.2957
899		-2.614	7.399	5.656	7.52	13.288	10.906		-0.791	-8.211	0.621	2.542	-0.836	3.338	-2.912		3.39307	4.38989	23.5979	27.9427	38.2101	17.1115		0.246266	-1.41395	-0.200462	-2.56426	-9.64452	-0.281564	-5.24227		-0.189	0.976	2.099	2.477	0.66	3.971		1.771	0.862	0.54	1.291	2.508	1.228	1.293		2.70893	4.9209	25.3478
900		-2.625	7.381	5.641	7.512	13.274	10.898		-0.704	-8.215	0.624	2.547	-0.848	3.341	-2.916		3.24718	4.39423	23.5555	27.9623	38.1918	17.1161		0.18513	-1.40846	-0.208099	-2.54337	-9.66108	-0.249011	-5.26616		-0.51	0.609	2.022	2.55	0.838	3.939		1.738	0.775	0.438	1.36	2.299	1.086	1.114		2.58171	4.92767	25.3732
901		-2.639	7.362	5.619	7.504	13.261	10.891		-0.614	-8.219	0.625	2.552	-0.859	3.342	-2.92		3.08715	4.39692	23.5273	27.9935	38.1818	17.0626		0.135879	-1.40131	-0.201309	-2.51694	-9.6436	-0.215199	-5.28677		-0.437	0.439	1.901	2.568	1.097	4.008		1.633	0.724	0.711	1.552	2.104	1.045	1.066		2.44623	4.92807	25.4123
902		-2.655	7.345	5.628	7.498	13.25	10.886		-0.521	-8.224	0.625	2.556	-0.871	3.343	-2.924		2.9416	4.38535	23.4967	28.0152	38.1978	17.0226		0.113328	-1.39502	-0.188309	-2.49019	-9.63353	-0.193159	-5.30453		-0.382	0.56	1.668	2.452	0.549	4.108		1.681	0.884	0.969	1.561	2.359	1.113	0.842		2.33179	4.91407	25.4309
903		-2.674	7.327	5.613	7.492	13.24	10.881		-0.426	-8.228	0.622	2.56	-0.882	3.343	-2.928		2.73948	4.38834	23.4923	28.0082	38.1472	16.9237		0.118874	-1.38786	-0.176727	-2.46642	-9.59751	-0.184178	-5.31857		-0.271	0.352	1.404	2.432	0.868	4.012		1.753	0.927	1.11	1.606	2.283	1.108	0.475		2.16453	4.91291	25.4147
904		-2.694	7.312	5.616	7.487	13.231	10.877		-0.329	-8.233	0.617	2.563	-0.894	3.342	-2.933		2.55872	4.40472	23.477	27.9922	38.1625	16.8233		0.136478	-1.3884	-0.180206	-2.4532	-9.55933	-0.181127	-5.32418		0.025	0.402	1.425	2.348	1.147	4.032		1.835	0.96	1.176	1.721	2.067	1.094	0.895		2.02117	4.91726	25.4306
905		-2.717	7.297	5.622	7.483	13.223	10.874		-0.23	-8.236	0.612	2.566	-0.905	3.342	-2.938		2.37631	4.42161	23.4653	27.982	38.1722	16.7238		0.136798	-1.39523	-0.181747	-2.44787	-9.54871	-0.176831	-5.32807		-0.051	0.716	1.667	2.314	1.327	3.942		1.956	0.909	1.24	1.701	1.923	1.161	0.794		1.87396	4.91985	25.4969
906		-2.742	7.285	5.626	7.48	13.217	10.87		-0.129	-8.239	0.608	2.568	-0.915	3.343	-2.943		2.26052	4.37027	23.4598	27.9927	38.1643	16.6553		0.146792	-1.4058	-0.185913	-2.44803	-9.51273	-0.169951	-5.32958		-0.141	0.82	1.888	2.476	1.049	3.969		2.127	1.071	1.261	1.701	1.896	1.1	1.033		1.78612	4.85653	25.5351
907		-2.769	7.274	5.612	7.476	13.212	10.866		-0.026	-8.241	0.604	2.569	-0.925	3.345	-2.949		2.15173	4.35211	23.4459	28.0164	38.1667	16.6275		0.155384	-1.41874	-0.194931	-2.44646	-9.44692	-0.167058	-5.32597		-0.362	0.783	2.012	2.479	0.854	4.401		2.321	1.057	1.067	1.674	1.968	1.045	1.004		1.70455	4.82591	25.5446
908		-2.798	7.265	5.604	7.473	13.208	10.863		0.078	-8.243	0.601	2.569	-0.933	3.348	-2.955		2.11242	4.33616	23.4473	27.9945	38.1682	16.6702		0.156648	-1.43235	-0.208992	-2.43855	-9.37589	-0.164289	-5.32254		-0.562	0.836	2.045	2.575	1.4	4.569		2.274	1.016	0.82	1.57	1.579	1.077	1.124		1.68953	4.80024	25.59
909		-2.827	7.259	5.616	7.47	13.206	10.859		0.185	-8.246	0.599	2.567	-0.94	3.351	-2.962		2.1335	4.29947	23.4404	28.0001	38.1353	16.6683		0.161121	-1.44455	-0.222275	-2.40613	-9.35802	-0.157274	-5.3218		-0.699	0.548	2.071	2.619	1.701	4.418		2.366	0.893	0.523	1.57	1.759	0.905	1.348		1.72861	4.76008	25.6046
910		-2.856	7.254	5.638	7.466	13.205	10.854		0.294	-8.25	0.599	2.565	-0.947	3.355	-2.967		2.173	4.23474	23.4303	27.9725	38.122	16.6353		0.160982	-1.45455	-0.234779	-2.37172	-9.35251	-0.147859	-5.32387		-0.742	0.322	1.976	2.664	2.023	4.136		2.375	0.876	0.447	1.547	1.908	0.743	1.164		1.78118	4.69799	25.6019
911		-2.883	7.251	5.626	7.463	13.205	10.849		0.404	-8.255	0.599	2.562	-0.954	3.358	-2.973		2.22209	4.21363	23.4274	27.9863	38.1454	16.629		0.16823	-1.46929	-0.253006	-2.33484	-9.29967	-0.140878	-5.33021		-1.009	0.417	1.94	2.762	1.988	4.295		2.173	0.809	0.704	1.484	1.891	0.621	1.668		1.84314	4.67983	25.5878
912		-2.909	7.25	5.617	7.461	13.206	10.843		0.516	-8.261	0.6	2.561	-0.961	3.361	-2.979		2.28055	4.18604	23.4148	27.9623	38.1759	16.6141		0.17091	-1.48888	-0.25721	-2.31485	-9.24768	-0.132918	-5.33807		-0.823	0.445	1.678	2.796	2.062	4.398		2.045	0.67	1.048	1.366	1.888	0.466	1.624		1.9113	4.65828	25.5514
913		-2.932	7.249	5.604	7.458	13.205	10.836		0.628	-8.268	0.601	2.56	-0.968	3.363	-2.984		2.3168	4.20083	23.4211	27.8988	38.1934	16.6285		0.180314	-1.51429	-0.272697	-2.29887	-9.23084	-0.123813	-5.34361		-0.548	0.256	1.476	2.715	2.328	4.355		1.902	0.563	1.264	1.409	1.996	0.493	1.693		1.95074	4.67859	25.5481
914		-2.952	7.25	5.573	7.457	13.204	10.828		0.74	-8.274	0.603	2.561	-0.973	3.364	-2.991		2.34825	4.23119	23.4131	27.9111	38.202	16.6908		0.182065	-1.54509	-0.293076	-2.27312	-9.20386	-0.113877	-5.34532		-0.413	0.762	1.402	2.68	2.22	4.213		1.827	0.631	1.41	1.367	1.953	0.581	1.337		1.97942	4.71102	25.5102
915		-2.969	7.252	5.526	7.456	13.202	10.82		0.85	-8.281	0.606	2.562	-0.978	3.363	-2.999		2.39412	4.25924	23.4322	27.8884	38.1988	16.7858		0.170594	-1.58605	-0.300827	-2.23485	-9.17047	-0.105494	-5.33986		-0.567	0.824	1.58	2.772	1.953	4.064		1.601	0.592	1.291	1.438	1.776	0.559	1.177		2.01853	4.7331	25.485
916		-2.983	7.256	5.542	7.456	13.2	10.813		0.957	-8.286	0.608	2.564	-0.982	3.36	-3.008		2.41621	4.27258	23.4302	27.8604	38.2636	16.857		0.164921	-1.6261	-0.317337	-2.20136	-9.1039	-0.093059	-5.33482		-0.522	0.716	1.827	2.79	2.516	4.184		1.313	0.367	1.198	1.427	1.86	0.454	1.114		2.03122	4.74179	25.4533
917		-2.994	7.26	5.554	7.456	13.199	10.805		1.062	-8.291	0.61	2.567	-0.985	3.356	-3.017		2.42716	4.30558	23.4133	27.8409	38.2994	16.8828		0.17146	-1.66293	-0.320801	-2.18533	-9.04212	-0.077903	-5.33939		-0.503	0.671	1.939	2.805	2.599	4.19		1.328	0.532	1.228	1.486	2.128	0.442	0.733		2.03367	4.76799	25.4001
918		-3.004	7.267	5.576	7.456	13.2	10.798		1.165	-8.294	0.611	2.569	-0.987	3.352	-3.027		2.44273	4.35255	23.4299	27.7596	38.3769	16.9109		0.174366	-1.6936	-0.32373	-2.18522	-8.97769	-0.065566	-5.34718		-0.476	0.574	1.998	2.77	2.613	4.218		1.35	0.671	1.089	1.432	1.821	0.281	1.284		2.04043	4.80714	25.3491
919		-3.012	7.277	5.576	7.456	13.201	10.79		1.264	-8.296	0.612	2.572	-0.986	3.346	-3.037		2.4478	4.38785	23.4362	27.7628	38.411	16.8574		0.173705	-1.70721	-0.3153	-2.19704	-8.92166	-0.056693	-5.35285		-0.473	0.389	1.941	2.583	2.306	4.054		1.23	0.63	0.741	1.417	1.773	0.157	1.013		2.03328	4.83997	25.2883
920		-3.02	7.289	5.567	7.455	13.203	10.781		1.361	-8.297	0.613	2.573	-0.984	3.339	-3.048		2.54701	4.43047	23.4506	27.7073	38.4514	16.9067		0.162336	-1.71117	-0.281029	-2.21624	-8.86676	-0.054508	-5.35417		-0.264	0.445	1.907	2.616	1.745	4.101		1.481	0.689	0.567	1.37	1.809	0.207	1.127		2.11756	4.87925	25.2452
921		-3.028	7.302	5.499	7.453	13.205	10.771		1.456	-8.297	0.614	2.573	-0.98	3.331	-3.059		2.70407	4.45757	23.4833	27.7094	38.5288	16.7029		0.164526	-1.71099	-0.265678	-2.23537	-8.79801	-0.054428	-5.35743		0.089	0.596	1.874	2.632	1.71	4.106		1.604	0.806	0.614	1.23	1.309	0.292	0.91		2.26963	4.90611	25.2024
922		-3.036	7.317	5.459	7.451	13.208	10.761		1.55	-8.297	0.615	2.573	-0.976	3.322	-3.071		2.79389	4.46414	23.5056	27.7658	38.512	16.7385		0.139143	-1.7095	-0.235542	-2.26231	-8.75651	-0.056445	-5.36589		0.067	0.792	1.709	2.822	1.373	4.411		1.584	0.817	1.114	1.291	1.618	0.588	1.023		2.34812	4.91073	25.1566
923		-3.044	7.331	5.391	7.449	13.21	10.752		1.642	-8.297	0.615	2.572	-0.971	3.313	-3.085		2.89515	4.46504	23.5162	27.8348	38.5787	16.8806		0.136396	-1.7123	-0.221626	-2.28238	-8.74281	-0.062742	-5.38184		0.056	0.536	1.468	2.898	1.224	4.456		1.628	0.725	1.155	1.322	1.612	0.795	1.214		2.43585	4.90901	25.1869
924		-3.05	7.346	5.365	7.447	13.213	10.744		1.732	-8.297	0.616	2.571	-0.967	3.304	-3.099		2.95788	4.45261	23.4887	27.8567	38.5963	16.8108		0.134658	-1.71995	-0.22052	-2.30882	-8.74704	-0.069257	-5.39627		-0.028	0.513	1.439	3.003	0.967	4.218		1.851	0.669	1.156	1.283	1.244	0.7	1.063		2.48309	4.88852	25.1578
925		-3.055	7.361	5.357	7.444	13.218	10.737		1.819	-8.298	0.615	2.57	-0.964	3.297	-3.113		3.01279	4.41776	23.4608	27.8495	38.5892	16.8029		0.141086	-1.73351	-0.222267	-2.32305	-8.74305	-0.074848	-5.40318		-0.106	0.33	1.499	2.864	0.865	4.047		2.105	0.606	1.228	1.324	1.289	0.4	1.46		2.52134	4.84759	25.1356
926		-3.059	7.377	5.394	7.442	13.224	10.732		1.902	-8.298	0.614	2.57	-0.96	3.291	-3.127		3.04753	4.39092	23.4277	27.8191	38.6485	16.8141		0.165511	-1.75342	-0.248123	-2.34647	-8.74975	-0.078943	-5.40421		-0.258	0.19	1.824	2.653	0.68	4.025		2.348	0.616	1.203	1.342	1.155	0.371	1.225		2.5429	4.81777	25.0991
927		-3.063	7.393	5.455	7.438	13.232	10.728		1.98	-8.299	0.612	2.571	-0.956	3.286	-3.141		3.0621	4.34486	23.3823	27.7492	38.6856	16.8517		0.179697	-1.77829	-0.249802	-2.36278	-8.77741	-0.084305	-5.40469		-0.311	0.09	1.91	2.554	0.415	4.016		2.427	0.625	1.167	1.329	1.378	0.36	1.257		2.5476	4.76349	25.0601
928		-3.067	7.41	5.523	7.433	13.24	10.723		2.053	-8.301	0.61	2.574	-0.951	3.282	-3.153		3.07342	4.27058	23.3555	27.7095	38.6929	16.9159		0.207943	-1.80405	-0.253357	-2.38037	-8.80044	-0.096007	-5.40746		-0.447	0.25	2.008	2.575	0.577	4.183		2.434	0.65	1.115	1.269	1.462	0.415	1.087		2.55463	4.67632	25.0509
929		-3.073	7.427	5.573	7.428	13.247	10.718		2.12	-8.303	0.607	2.58	-0.944	3.278	-3.163		3.09888	4.24659	23.3261	27.6459	38.7897	16.9831		0.226088	-1.8298	-0.25988	-2.38885	-8.8178	-0.115368	-5.41013		-0.351	0.757	2.027	2.571	0.221	4.269		2.44	0.547	0.628	1.229	1.467	0.446	1.041		2.58155	4.64669	25.0452
930		-3.08	7.444	5.567	7.421	13.253	10.711		2.183	-8.306	0.604	2.588	-0.935	3.274	-3.173		3.12577	4.23137	23.3076	27.6118	38.821	17.0279		0.251024	-1.85019	-0.273071	-2.39729	-8.8129	-0.145849	-5.40787		-0.286	0.849	2.021	2.545	-0.086	4.197		2.282	0.612	0.525	1.156	1.285	0.545	1.096		2.60807	4.63124	25.0745
931		-3.088	7.461	5.598	7.415	13.256	10.704		2.241	-8.311	0.601	2.597	-0.925	3.27	-3.183		3.16059	4.26932	23.2986	27.6504	38.8749	17.0807		0.252987	-1.86856	-0.290054	-2.40347	-8.82343	-0.180108	-5.40328		-0.274	0.777	2.025	2.518	-0.161	3.979		2.189	0.892	0.48	1.179	1.059	0.595	0.618		2.64672	4.66765	25.1554
932		-3.096	7.477	5.604	7.408	13.256	10.697		2.296	-8.316	0.599	2.608	-0.914	3.264	-3.193		3.19859	4.31148	23.2894	27.6065	38.9468	17.1098		0.257096	-1.88081	-0.311409	-2.41596	-8.83378	-0.215758	-5.39461		-0.111	0.989	1.934	2.459	-0.696	3.983		2.265	1.022	0.605	1.225	1.05	0.534	0.783		2.6909	4.70517	25.2362
933		-3.104	7.494	5.589	7.402	13.252	10.691		2.347	-8.321	0.597	2.619	-0.901	3.259	-3.203		3.20486	4.34459	23.3095	27.6113	38.9974	17.1039		0.250344	-1.89248	-0.347054	-2.43517	-8.83304	-0.245476	-5.37942		-0.26	0.674	1.736	2.383	-0.274	4.014		2.506	0.972	0.793	1.281	1.018	0.329	0.602		2.695	4.73916	25.2587
934		-3.112	7.509	5.554	7.397	13.246	10.686		2.394	-8.327	0.597	2.63	-0.888	3.254	-3.213		3.21995	4.35794	23.3048	27.6043	39.0396	17.104		0.238551	-1.90074	-0.377625	-2.45898	-8.82658	-0.272065	-5.35602		-0.378	0.26	1.458	2.308	-0.37	4.083		2.67	0.909	0.962	1.258	0.555	0.146	0.804		2.70305	4.75279	25.2351
935		-3.12	7.525	5.549	7.393	13.237	10.681		2.442	-8.333	0.599	2.64	-0.875	3.247	-3.224		3.25244	4.34805	23.2969	27.5927	39.126	17.1988		0.20612	-1.90863	-0.387268	-2.48913	-8.82242	-0.295868	-5.32792		-0.541	0.179	1.408	2.363	-0.623	4.041		2.672	0.872	1.05	1.283	0.807	0.176	0.87		2.72983	4.73784	25.1964
936		-3.129	7.542	5.541	7.391	13.226	10.678		2.487	-8.339	0.602	2.65	-0.862	3.241	-3.234		3.26266	4.32485	23.2902	27.6046	39.2053	17.2442		0.169457	-1.91504	-0.393051	-2.51887	-8.83779	-0.319378	-5.29952		-0.479	0.369	1.662	2.365	-0.891	3.91		2.563	0.826	1.088	1.286	1.147	0.223	0.956		2.73429	4.70233	25.155
937		-3.138	7.559	5.585	7.389	13.212	10.675		2.527	-8.346	0.605	2.659	-0.848	3.236	-3.244		3.27904	4.29256	23.2889	27.5969	39.3882	17.3195		0.127401	-1.9235	-0.409225	-2.55581	-8.85677	-0.348755	-5.27364		-0.583	0.435	1.782	2.505	-0.942	3.827		2.395	0.772	1.024	1.133	1.07	0.389	1.267		2.7414	4.658	25.1032
938		-3.146	7.575	5.659	7.388	13.195	10.671		2.566	-8.353	0.609	2.668	-0.834	3.232	-3.256		3.32335	4.26332	23.2773	27.5986	39.4238	17.3382		0.090485	-1.94559	-0.355797	-2.58728	-8.84645	-0.382435	-5.25168		-0.598	0.689	1.963	2.548	-1.14	3.862		2.197	0.736	1.098	1.139	1.023	0.487	1.035		2.77433	4.61724	25.0885
939		-3.155	7.592	5.712	7.388	13.176	10.666		2.601	-8.36	0.611	2.676	-0.818	3.229	-3.269		3.39989	4.2253	23.2573	27.6169	39.6316	17.341		0.045951	-1.97525	-0.338364	-2.62032	-8.82871	-0.423723	-5.23099		-0.714	0.678	1.989	2.533	-0.729	4.014		2.036	0.823	0.759	1.103	0.631	0.704	1.328		2.83922	4.57006	25.0778
940		-3.164	7.609	5.749	7.387	13.153	10.658		2.634	-8.366	0.614	2.685	-0.802	3.228	-3.283		3.45003	4.20365	23.2455	27.5714	39.6759	17.3336		-0.005576	-2.00199	-0.3797	-2.65151	-8.80318	-0.463446	-5.21857		-0.795	0.61	1.993	2.46	-0.566	3.957		2.079	0.881	0.519	1.161	0.898	0.694	1.405		2.87677	4.54164	25.0748
941		-3.171	7.626	5.762	7.385	13.128	10.65		2.663	-8.371	0.616	2.694	-0.785	3.229	-3.298		3.51293	4.15868	23.2549	27.5293	39.7751	17.3831		-0.066764	-2.01221	-0.412766	-2.68272	-8.81562	-0.49886	-5.21883		-0.859	0.429	2.002	2.348	0.082	3.71		2.05	0.893	0.47	1.277	0.831	0.75	1.72		2.924	4.49167	25.0926
942		-3.178	7.641	5.734	7.383	13.1	10.64		2.688	-8.375	0.62	2.704	-0.768	3.231	-3.313		3.55655	4.0984	23.2704	27.4697	39.8439	17.4631		-0.12758	-2.01187	-0.473686	-2.70565	-8.82471	-0.520458	-5.22677		-0.866	0.253	1.909	2.248	0.857	3.764		2.05	0.752	0.722	1.269	0.488	0.75	1.544		2.95033	4.42727	25.1139
943		-3.184	7.655	5.697	7.379	13.07	10.631		2.71	-8.378	0.623	2.714	-0.75	3.232	-3.328		3.58672	4.08202	23.2527	27.4209	39.9799	17.5178		-0.191744	-2.00682	-0.532455	-2.72484	-8.8405	-0.528926	-5.23433		-0.733	0.197	1.717	2.196	0.649	3.698		1.933	0.62	0.986	1.242	0.659	0.764	1.044		2.96325	4.41893	25.12
944		-3.19	7.667	5.644	7.375	13.039	10.623		2.728	-8.381	0.625	2.724	-0.732	3.233	-3.34		3.62208	4.0184	23.2433	27.3806	40.0563	17.6024		-0.248983	-1.9931	-0.571709	-2.74028	-8.86012	-0.535654	-5.2376		-0.702	0.166	1.447	2.204	0.541	3.529		1.95	0.514	1.149	1.251	0.647	0.83	1.328		2.98321	4.36155	25.1346
945		-3.196	7.678	5.601	7.37	13.006	10.617		2.743	-8.385	0.628	2.732	-0.713	3.232	-3.351		3.63634	3.97592	23.2439	27.3822	40.1056	17.6356		-0.277533	-1.9798	-0.627052	-2.74976	-8.9018	-0.544003	-5.23537		-0.566	0.267	1.286	2.296	0.373	3.478		1.893	0.503	1.215	1.331	1.045	0.931	1.015		2.98412	4.32165	25.1382
946		-3.202	7.686	5.601	7.365	12.972	10.613		2.757	-8.388	0.63	2.74	-0.695	3.229	-3.361		3.62759	3.98207	23.2411	27.337	40.1899	17.6322		-0.302397	-1.96934	-0.663956	-2.75941	-8.96987	-0.553802	-5.22965		-0.63	0.672	1.315	2.469	0.274	3.482		1.886	0.5	1.27	1.211	1.415	0.944	1.138		2.96267	4.33036	25.1608
947		-3.207	7.694	5.607	7.36	12.936	10.609		2.768	-8.392	0.631	2.748	-0.677	3.225	-3.371		3.63599	3.99366	23.2289	27.2672	40.2935	17.5933		-0.316648	-1.96648	-0.693733	-2.76504	-9.02188	-0.560546	-5.22491		-0.597	0.514	1.466	2.415	0.162	3.565		1.876	0.447	1.185	1.098	1.587	0.966	0.906		2.96279	4.34845	25.1994
948		-3.213	7.702	5.666	7.355	12.899	10.606		2.779	-8.397	0.63	2.755	-0.659	3.221	-3.38		3.65439	4.02219	23.2353	27.2737	40.3666	17.5822		-0.31974	-1.97445	-0.727928	-2.77484	-9.07269	-0.565418	-5.21931		-0.594	0.272	1.646	2.291	-0.175	3.523		1.774	0.553	1.078	0.956	1.962	0.974	0.74		2.97832	4.37494	25.1917
949		-3.219	7.708	5.721	7.351	12.861	10.604		2.789	-8.401	0.629	2.762	-0.641	3.218	-3.39		3.66292	4.07236	23.2351	27.2732	40.481	17.5891		-0.337836	-1.98791	-0.763901	-2.78584	-9.09522	-0.57513	-5.21693		-0.649	0.535	1.768	2.207	-0.601	3.548		1.731	0.612	0.91	0.892	1.972	0.932	0.652		2.98508	4.41433	25.1636
950		-3.226	7.713	5.777	7.346	12.821	10.6		2.797	-8.404	0.626	2.77	-0.623	3.215	-3.399		3.69524	4.14041	23.239	27.2934	40.5376	17.6258		-0.360922	-2.00577	-0.788605	-2.79853	-9.11398	-0.584801	-5.22014		-0.784	0.358	1.784	2.151	-0.84	3.553		1.751	0.467	0.591	0.828	1.632	0.871	0.449		3.01741	4.47142	25.1186
951		-3.234	7.717	5.824	7.343	12.78	10.597		2.805	-8.407	0.623	2.779	-0.606	3.215	-3.406		3.69109	4.16634	23.2384	27.2763	40.5965	17.6359		-0.383984	-2.01767	-0.795166	-2.80955	-9.17263	-0.596968	-5.22386		-0.704	0.401	1.855	2.197	-0.653	3.532		1.802	0.445	0.431	0.764	1.511	0.842	0.875		3.0097	4.48613	25.0666
952		-3.245	7.719	5.854	7.339	12.739	10.594		2.812	-8.409	0.619	2.788	-0.588	3.216	-3.412		3.66038	4.19881	23.2401	27.2944	40.6385	17.7131		-0.399957	-2.0247	-0.816185	-2.81499	-9.1948	-0.606249	-5.22606		-0.63	0.474	1.859	2.278	-0.245	3.274		1.891	0.48	0.704	0.883	1.55	0.965	0.847		2.9727	4.50414	25.0264
953		-3.257	7.72	5.833	7.337	12.698	10.591		2.819	-8.411	0.615	2.796	-0.57	3.219	-3.416		3.67236	4.20217	23.2309	27.2687	40.6064	17.6817		-0.430967	-2.02209	-0.83316	-2.81216	-9.21237	-0.614726	-5.22939		-0.749	0.386	1.755	2.396	-0.348	3.133		2.035	0.455	0.497	0.93	1.714	1.094	0.862		2.97871	4.49839	24.9769
954		-3.272	7.719	5.802	7.334	12.656	10.587		2.825	-8.412	0.611	2.805	-0.552	3.223	-3.419		3.69536	4.16458	23.2094	27.2394	40.608	17.632		-0.441688	-2.00658	-0.858818	-2.7989	-9.22811	-0.622953	-5.23204		-0.734	0.672	1.507	2.373	-0.575	3.194		2.069	0.772	1.275	1.08	1.521	1.243	0.856		2.9997	4.4526	24.988
955		-3.29	7.716	5.756	7.332	12.614	10.583		2.831	-8.414	0.608	2.812	-0.534	3.228	-3.421		3.70457	4.13254	23.2107	27.2014	40.6081	17.6085		-0.426242	-1.9807	-0.892731	-2.78168	-9.24824	-0.626266	-5.23529		-0.729	0.48	1.397	2.487	-0.431	3.342		2.172	0.871	1.214	1.253	1.521	1.293	0.817		3.00838	4.4204	25.0336
956		-3.311	7.714	5.706	7.331	12.572	10.579		2.837	-8.416	0.606	2.818	-0.516	3.234	-3.422		3.72886	4.10349	23.2002	27.151	40.5566	17.593		-0.397342	-1.95571	-0.932907	-2.7586	-9.30482	-0.629643	-5.23315		-0.837	0.107	1.437	2.487	-0.434	3.417		2.418	0.798	1.054	1.378	1.426	1.395	1.108		3.03375	4.39366	25.0752
957		-3.335	7.71	5.65	7.331	12.528	10.573		2.843	-8.418	0.606	2.825	-0.499	3.241	-3.423		3.74929	4.05525	23.2155	27.0997	40.5418	17.5984		-0.36501	-1.93559	-0.975845	-2.73662	-9.33535	-0.630735	-5.21902		-0.888	0.146	1.692	2.46	-0.967	3.599		2.438	0.841	1.186	1.383	0.943	1.216	1.022		3.05624	4.35212	25.1089
958		-3.362	7.706	5.607	7.331	12.483	10.568		2.85	-8.421	0.607	2.83	-0.483	3.25	-3.423		3.75734	3.99326	23.2251	27.1532	40.4904	17.6329		-0.340102	-1.92339	-1.01224	-2.71599	-9.37172	-0.631903	-5.20175		-0.959	0.061	1.933	2.368	-1.143	3.656		2.564	0.693	1.09	1.39	1.47	1.011	1.418		3.06668	4.29815	25.146
959		-3.388	7.702	5.579	7.331	12.436	10.563		2.857	-8.423	0.61	2.834	-0.469	3.259	-3.422		3.77309	3.93431	23.2374	27.0626	40.4557	17.6631		-0.310629	-1.91152	-1.05036	-2.69746	-9.41061	-0.632193	-5.18786		-0.863	0.075	2.013	2.439	-1.146	3.675		2.567	0.836	0.914	1.438	1.719	0.929	1.371		3.08362	4.24284	25.17
960		-3.416	7.696	5.557	7.33	12.388	10.559		2.864	-8.424	0.614	2.838	-0.457	3.27	-3.421		3.76547	3.86318	23.2509	27.0595	40.4428	17.5833		-0.275392	-1.89051	-1.10976	-2.67816	-9.43424	-0.626767	-5.179		-0.822	0.302	2.075	2.533	-1.236	3.481		2.472	0.905	0.566	1.485	1.52	0.916	1.296		3.07651	4.17517	25.1917
961		-3.445	7.688	5.573	7.33	12.339	10.556		2.87	-8.425	0.617	2.841	-0.447	3.281	-3.417		3.79029	3.82339	23.2406	27.0107	40.4273	17.7664		-0.273001	-1.86626	-1.15185	-2.65696	-9.48319	-0.617827	-5.17156		-0.663	0.558	2.132	2.717	-1.679	3.588		2.394	0.836	0.41	1.486	1.468	0.857	1.166		3.09716	4.13473	25.1803
962		-3.474	7.679	5.601	7.331	12.289	10.554		2.874	-8.427	0.618	2.843	-0.438	3.292	-3.411		3.81014	3.78983	23.2403	27.0315	40.5159	17.7824		-0.260177	-1.8428	-1.20164	-2.62887	-9.5235	-0.602552	-5.1624		-0.63	0.702	2.104	2.63	-2.121	3.929		2.372	0.657	0.467	1.502	1.23	0.886	0.723		3.10798	4.10131	25.1713
963		-3.505	7.668	5.669	7.333	12.238	10.553		2.875	-8.428	0.618	2.844	-0.43	3.304	-3.403		3.84412	3.75257	23.2445	26.9834	40.5588	17.6914		-0.252554	-1.81901	-1.25476	-2.59965	-9.55689	-0.582466	-5.14768		-0.595	0.914	2.029	2.555	-2.422	4.138		2.257	0.631	0.562	1.539	1.909	0.883	1.182		3.12944	4.06565	25.1561
964		-3.537	7.655	5.743	7.337	12.185	10.551		2.874	-8.43	0.618	2.845	-0.423	3.315	-3.394		3.8711	3.72633	23.2442	26.9508	40.5842	17.7789		-0.242556	-1.78967	-1.2912	-2.56884	-9.58348	-0.55619	-5.13375		-0.606	0.707	1.837	2.606	-2.421	4.24		2.197	0.762	0.822	1.415	2.249	0.819	1.097		3.14131	4.04753	25.1047
965		-3.571	7.641	5.799	7.343	12.13	10.547		2.871	-8.433	0.617	2.844	-0.415	3.325	-3.385		3.92256	3.72189	23.2591	26.9275	40.6306	17.8056		-0.224467	-1.75801	-1.32285	-2.53707	-9.62975	-0.528422	-5.12265		-0.653	0.441	1.643	2.643	-2.489	4.517		2.253	0.906	0.911	1.41	1.859	0.799	1.419		3.17833	4.04766	25.1034
966		-3.605	7.626	5.876	7.35	12.073	10.543		2.868	-8.436	0.617	2.841	-0.408	3.334	-3.377		3.94396	3.71167	23.2534	26.9293	40.686	17.8226		-0.226025	-1.72121	-1.34677	-2.5046	-9.68007	-0.49846	-5.1112		-0.658	0.51	1.578	2.802	-2.71	4.545		2.414	0.944	0.987	1.443	1.944	0.642	1.449		3.18573	4.03484	25.0664
967		-3.641	7.611	5.947	7.359	12.016	10.538		2.864	-8.438	0.619	2.837	-0.402	3.342	-3.369		3.95323	3.69611	23.2694	26.8983	40.6824	17.7614		-0.22071	-1.67805	-1.39233	-2.47851	-9.71401	-0.472543	-5.1004		-0.51	0.206	1.733	2.713	-2.563	4.116		2.488	0.771	0.986	1.294	2.153	0.782	1.481		3.18097	4.01995	25.0626
968		-3.677	7.595	5.981	7.37	11.958	10.532		2.861	-8.438	0.623	2.83	-0.396	3.35	-3.363		3.96393	3.72373	23.2702	26.8834	40.7431	17.665		-0.227738	-1.62873	-1.43362	-2.45886	-9.74305	-0.449838	-5.09348		-0.341	0.037	2.011	2.533	-2.21	4.127		2.388	0.8	0.97	1.068	2.109	0.956	1.361		3.17842	4.05435	25.0934
969		-3.713	7.58	5.996	7.381	11.901	10.528		2.859	-8.435	0.627	2.82	-0.392	3.359	-3.357		3.9715	3.71888	23.2771	26.873	40.6993	17.6444		-0.226497	-1.5729	-1.4824	-2.43838	-9.7765	-0.42936	-5.09221		-0.324	0.3	2.153	2.506	-1.998	4.056		2.261	0.718	0.904	1.022	2.441	1.014	0.908		3.17707	4.05603	25.1457
970		-3.75	7.565	6.037	7.392	11.846	10.525		2.858	-8.43	0.631	2.809	-0.389	3.367	-3.35		3.97037	3.73645	23.3094	26.8291	40.64	17.6409		-0.244735	-1.51449	-1.52432	-2.42171	-9.8218	-0.408785	-5.09977		-0.401	0.463	2.136	2.603	-1.787	4.256		2.173	0.777	0.396	1.059	2.173	0.955	1.06		3.17175	4.07556	25.2129
971		-3.788	7.55	6.096	7.402	11.794	10.523		2.856	-8.421	0.635	2.795	-0.386	3.376	-3.342		3.97243	3.73843	23.3214	26.7569	40.655	17.6573		-0.243946	-1.45629	-1.55984	-2.411	-9.86711	-0.387573	-5.1111		-0.428	0.302	2.186	2.62	-1.584	4.252		2.233	0.835	0.301	1.056	2.318	0.928	0.849		3.17277	4.07499	25.2344
972		-3.828	7.535	6.142	7.412	11.746	10.522		2.852	-8.409	0.638	2.782	-0.385	3.385	-3.332		3.97185	3.74381	23.3437	26.7291	40.6435	17.6695		-0.253393	-1.40993	-1.59324	-2.40345	-9.89395	-0.371201	-5.12504		-0.421	0.346	2.2	2.547	-1.446	4.351		2.166	0.87	0.292	1.012	2.336	0.834	0.971		3.17458	4.07758	25.261
973		-3.87	7.52	6.191	7.422	11.703	10.521		2.848	-8.396	0.64	2.769	-0.383	3.395	-3.319		3.97788	3.75157	23.344	26.7229	40.5978	17.7452		-0.266576	-1.37041	-1.60329	-2.39497	-9.91373	-0.35692	-5.13987		-0.52	0.293	2.161	2.513	-1.269	3.992		2.013	0.886	0.629	0.953	2.141	0.916	0.774		3.18548	4.08322	25.3093
974		-3.912	7.505	6.219	7.432	11.663	10.52		2.843	-8.382	0.641	2.757	-0.382	3.405	-3.303		3.96455	3.75485	23.3665	26.646	40.6066	17.7402		-0.292782	-1.33577	-1.63037	-2.38864	-9.93501	-0.340838	-5.15666		-0.487	0.099	1.897	2.662	-1.12	3.865		1.765	0.811	0.91	0.854	2.225	0.956	0.777		3.18059	4.08506	25.2889
975		-3.955	7.489	6.216	7.441	11.629	10.517		2.837	-8.366	0.641	2.747	-0.382	3.416	-3.286		3.90447	3.74709	23.371	26.6333	40.5591	17.7422		-0.30884	-1.31195	-1.66907	-2.37989	-9.94185	-0.322959	-5.17365		-0.475	0.263	1.832	2.74	-1.147	3.9		1.582	0.677	0.998	0.817	2.139	0.991	0.831		3.12825	4.07837	25.2715
[truncated: 125 more rows]
[truncated: 10 more columns]

## Sheet: Fig 2d
	ICP (mmHg)							VESSELS							SOMAS							PROCESSES							ENDFEET
[truncated: 200 more rows]

[truncated: 7 more sheets: Fig 2e, Fig 3e, Fig 4d, Suppl Fig 1, Suppl Fig 4, Suppl Fig 5, Suppl Table 1]
